# Supplementary material for: Diversity and spread of cytoplasmic incompatibility genes among maternally inherited symbionts
Source: PLoS Genet. 2025 Sep 9;21(9):e1011856. doi: 10.1371/journal.pgen.1011856 (PMC12445526; doi:10.1371/journal.pgen.1011856)
Supplement: S1 Table — The eight newly assembled Rickettsia genomes are indicated in bold and underlined. (XLSX) [file pgen.1011856.s001.xlsx]

## Sheet: TableS1
Bacterial genus	Bacterium	Strain/isolate	Isolation source	Associated arthropod host order (if any)	BUSCO Completeness (%)	Number of contigs	Genome length (bp)	Bacterial phenotype in arthropods or vertebrates	cif genes	Accesion number
Anaplasma	Anaplasma centrale	Israel	_	Ixodida	84.7	1	1206806	Vertebrate pathogen	Absent	GCA_000024505.1
Anaplasma	Anaplasma marginale	Florida	cattle	Ixodida	86.3	1	1202435	Vertebrate pathogen	Absent	GCA_000020305.1
Anaplasma	Anaplasma ovis	Haibei	sheep	Ixodida	86.3	1	1214674	Vertebrate pathogen	Absent	GCA_002214625.2
Anaplasma	Anaplasma platys	S3	Dog Canis lupus familiaris	Ixodida	77.4	30	1196811	Vertebrate pathogen	Absent	GCA_012790675.1
Anaplasma	Anaplasma phagocytophilum	Webster	Homo sapiens	Ixodida	79.8	1	1479407	Vertebrate pathogen	Absent	GCA_000964685.1
Anaplasma	Anaplasma capra	BIME2	Goat Capra hircus	Ixodida	84.7	25	1059758	Vertebrate pathogen	Absent	GCA_025628805.1
Anaplasma	Anaplasma bovis	BIME	Goat	Ixodida	81.4	86	1052900	Vertebrate pathogen	Absent	GCA_036903315.1
Anaplasma	Anaplasma phagocytophilum	KZ-A1	Homo sapiens	Ixodida	80.6	1	1449336	Vertebrate pathogen	Absent	GCA_023278635.1
Anaplasma	Anaplasma phagocytophilum	JM	Rodent Zapus hudsonius	Ixodida	79.8	1	1481598	Vertebrate pathogen	Absent	GCA_000439775.1
Anaplasma	Anaplasma phagocytophilum	HZ2	_	Ixodida	79.8	1	1477581	Vertebrate pathogen	Absent	GCA_000439755.1
Anaplasma	Anaplasma phagocytophilum	HZ	Homo sapiens	Ixodida	79.8	1	1471282	Vertebrate pathogen	Absent	GCA_000013125.1
Anaplasma	Anaplasma marginale	St. Maries	Cow	Ixodida	86.3	1	1197687	Vertebrate pathogen	Absent	GCA_000011945.1
Anaplasma	Anaplasma phagocytophilum	Dog2	_	Ixodida	79.8	2	1473302	Vertebrate pathogen	Absent	GCA_000439795.1
Anaplasma	Anaplasma marginale	Palmeira	cow Bos taurus	Ixodida	87.1	10	1195200	Vertebrate pathogen	Absent	GCA_003515675.1
Anaplasma	Anaplasma marginale	Jaboticabal	cattle	Ixodida	87.1	9	1195321	Vertebrate pathogen	Absent	GCA_003515735.1
Anaplasma	Anaplasma phagocytophilum	C3	_	Ixodida	77.4	191	1561654	Vertebrate pathogen	Absent	GCA_900088625.1
Anaplasma	Anaplasma phagocytophilum	C1	_	Ixodida	79.0	249	1682317	Vertebrate pathogen	Absent	GCA_900078505.1
Anaplasma	Anaplasma phagocytophilum	C4	_	Ixodida	76.6	230	1604419	Vertebrate pathogen	Absent	GCA_900088615.1
Anaplasma	Anaplasma phagocytophilum	NY18	Homo sapiens	Ixodida	77.4	150	1387508	Vertebrate pathogen	Absent	GCA_002849375.1
Anaplasma	Anaplasma phagocytophilum	BOV-10_179	cattle	Ixodida	76.6	199	1370818	Vertebrate pathogen	Absent	GCA_900000025.1
Anaplasma	Anaplasma phagocytophilum	AKS2020-120P	Marmota himalayana	Ixodida	79.0	205	1261482	Vertebrate pathogen	Absent	GCA_023476575.1
Anaplasma	Anaplasma phagocytophilum	RD1	_	Ixodida	75.8	300	1585182	Vertebrate pathogen	Absent	GCA_900088645.2
Anaplasma	Anaplasma phagocytophilum	ApWI1	Homo sapiens	Ixodida	78.2	1	1497074	Vertebrate pathogen	Absent	GCA_000964945.1
Anaplasma	Anaplasma phagocytophilum	HGE2	Homo sapiens	Ixodida	79.0	1	1482055	Vertebrate pathogen	Absent	GCA_000964935.1
Anaplasma	Anaplasma phagocytophilum	CRT38	Tick Ixodes scapularis	Ixodida	81.4	2	1506545	Vertebrate pathogen	Absent	GCA_000478445.1
Anaplasma	Anaplasma phagocytophilum	HGE1	Homo sapiens	Ixodida	79.8	2	1469600	Vertebrate pathogen	Absent	GCA_000478425.1
Anaplasma	Anaplasma phagocytophilum	MRK	horse	Ixodida	79.8	9	1479231	Vertebrate pathogen	Absent	GCA_000689655.1
Anaplasma	Anaplasma phagocytophilum	Annie	horse Equus caballus	Ixodida	79.8	15	1516523	Vertebrate pathogen	Absent	GCA_000965125.1
Anaplasma	Anaplasma phagocytophilum	ApNYW	Homo sapiens	Ixodida	76.6	16	1503088	Vertebrate pathogen	Absent	GCA_000964985.1
Anaplasma	Anaplasma phagocytophilum	CRT35	Tick Ixodes scapularis	Ixodida	81.4	25	1447016	Vertebrate pathogen	Absent	GCA_000689615.1
Anaplasma	Anaplasma phagocytophilum	NCH-1	Homo sapiens	Ixodida	76.6	15	1502749	Vertebrate pathogen	Absent	GCA_000964725.1
Anaplasma	Anaplasma phagocytophilum	CRT53-1	Tick Ixodes scapularis	Ixodida	75.0	45	1570903	Vertebrate pathogen	Absent	GCA_000964915.1
Anaplasma	Anaplasma marginale	Oklahoma-2	cow	Ixodida	86.3	49	1160766	Vertebrate pathogen	Absent	GCA_002849365.1
Anaplasma	Anaplasma marginale	Okeechobee	cattle Bos taurus	Ixodida	86.3	403	1390987	Vertebrate pathogen	Absent	GCA_000215605.2
Anaplasma	Anaplasma marginale	Florida Relapse	cattle Bos taurus	Ixodida	85.5	61	1154411	Vertebrate pathogen	Absent	GCA_000215505.2
Anaplasma	Anaplasma marginale	Puerto Rico	cattle	Ixodida	83.9	59	1158530	Vertebrate pathogen	Absent	GCA_000172495.1
Anaplasma	Anaplasma capra	BIME1	Goat Capra hircus	Ixodida	84.7	22	1066874	Vertebrate pathogen	Absent	GCA_025628785.1
Anaplasma	Anaplasma sp.	TIGMIC	Goat	Ixodida	75.0	63	1130761	Vertebrate pathogen	Absent	GCA_028204095.1
Anaplasma	Anaplasma phagocytophilum	C2	_	Ixodida	75.0	231	1641350	Vertebrate pathogen	Absent	GCA_900088605.1
Anaplasma	Anaplasma phagocytophilum	C5	_	Ixodida	75.8	300	1718615	Vertebrate pathogen	Absent	GCA_900088665.2
Anaplasma	Anaplasma phagocytophilum	H2	_	Ixodida	69.3	304	1772213	Vertebrate pathogen	Absent	GCA_900088655.2
Anaplasma	Anaplasma phagocytophilum	H1	_	Ixodida	64.5	307	1168754	Vertebrate pathogen	Absent	GCA_900088675.2
Anaplasma	Anaplasma phagocytophilum	ApNP	Dog Canis familiaris	Ixodida	66.9	1	1521576	Vertebrate pathogen	Absent	GCF_000964785.1
Anaplasma	Anaplasma phagocytophilum	ApMUC09	Dog Canis familiaris	Ixodida	71.8	1	1520397	Vertebrate pathogen	Absent	GCF_000964745.1
Anaplasma	Anaplasma phagocytophilum	CR1007	Rodent Tamias striatus	Ixodida	73.4	4	1502024	Vertebrate pathogen	Absent	GCF_000968455.1
Anaplasma	Anaplasma marginale	Washington Okanogan	cattle	Ixodida	81.4	332	1383255	Vertebrate pathogen	Absent	GCF_000215545.1
Anaplasma	Anaplasma marginale	South Idaho	cattle Bos taurus	Ixodida	81.4	358	1409432	Vertebrate pathogen	Absent	GCF_000215585.1
Anaplasma	Anaplasma marginale	Virginia	cow	Ixodida	79.0	70	1153875	Vertebrate pathogen	Absent	GCF_000172515.1
Anaplasma	Anaplasma marginale	Mississippi	cattle	Ixodida	73.4	82	1141520	Vertebrate pathogen	Absent	GCF_000172475.1
Anaplasma	Anaplasma ovis	Idaho	Goat	Ixodida	86.3	48	1159730	Vertebrate pathogen	Absent	GCF_002849345.1
Anaplasma	Cd. Anaplasma sparouinense	Sparouine	Homo sapiens	Ixodida	82.3	117	1187243	Vertebrate pathogen	Absent	PRJCA019774 (GSA)
Anaplasma	Cd. Anaplasma amazonensis	Petit Saut	Sloth Bradypus variegatus	Ixodida	78.2	81	1176232	Vertebrate pathogen	Absent	PRJCA019774 (GSA)
Arsenophonus	Arsenophonus sp.	ENCA	Treehopper Entylia carinata	Hemiptera	96.8	822	3228533	Facultative symbiont of arthropods	Absent	GCA_002287155
Arsenophonus	Cd. Arsenophonus triatominarum	ATi	Triatom Triatoma infestans	Hemiptera	69.4	94	3858720	Facultative symbiont of arthropods	Absent	GCF_001640365
Arsenophonus	Cd. Arsenophonus lipoptenae	CB	Diptera Lipoptena cervi	Diptera	79.0	1	836724	Obligate symbiont of arthropods	Absent	GCF_001534665
Arsenophonus	Cd. Arsenophonus nilaparvatae	Hangzhou	Hemiptera Nilaparvata lugens	Hemiptera	97.6	21	2953863	Facultative symbiont of arthropods	Absent	GCF_000757905
Arsenophonus	Arsenophonus nasoniae	DSM 15247	Parasitoid wasp Nasonia vitripennis	Hymenoptera	100.0	309	3670548	Facultative symbiont of arthropods	Absent	GCF_000429565
Arsenophonus	Arsenophonus sp.	Ash	Aphids Aphis craccivora	Hemiptera	93.5	2	2424437	Facultative symbiont of arthropods	Absent	GCA_013460135.1
Arsenophonus	Arsenophonus sp.	ARSBTMEDQ21	Tobacco whitefly Bemisia tabaci	Hemiptera	87.9	328	1860497	Facultative symbiont of arthropods	Absent	GCA_902713415.1
Arsenophonus	Arsenophonus sp.	Asia II 3	Tobacco whitefly Bemisia tabaci	Hemiptera	91.1	368	2328823	Facultative symbiont of arthropods	Absent	GCA_004118055.1
Arsenophonus	Arsenophonus sp.	ARAF	Whitefly Aleurodicus floccissimus	Hemiptera	66.9	11	3001875	Facultative symbiont of arthropods	Absent	GCA_900343025.1
Arsenophonus	Arsenophonus sp.	ARAD	Whitefly Aleurodicus dispersus	Hemiptera	70.2	1	663125	Obligate symbiont of arthropods	Absent	GCA_900343015.1
Arsenophonus	Arsenophonus nasoniae	FIN	Parasitoid wasp Nasonia vitripennis	Hymenoptera	100.0	18	4987107	Facultative symbiont of arthropods	Absent	GCA_004768525.1
Arsenophonus	Arsenophonus apicola	ArsBee_CH	Bee Apis mellifera	Hymenoptera	99.2	78	3315739	Facultative symbiont of arthropods	Absent	GCA_903968575.1
Arsenophonus	Arsenophonus nasoniae	aNv_CAN	Parasitoid wasp Nasonia vitripennis	Hymenoptera	100.0	21	5080918	Facultative symbiont of arthropods	Absent	GCA_029873515.1
Arsenophonus	Arsenophonus sp.	54804	Diptera Crataerina pallida	Diptera	96.7	1	3863319	Obligate symbiont of arthropods	Absent	GCA_964020125.1
Arsenophonus	Arsenophonus nasoniae	aNv_UK	Parasitoid wasp Nasonia vitripennis	Hymenoptera	100.0	17	4739501	Facultative symbiont of arthropods	Absent	GCA_029873555.1
Arsenophonus	Arsenophonus nasoniae	aNv_CH	Parasitoid wasp Nasonia vitripennis	Hymenoptera	100.0	17	4741277	Facultative symbiont of arthropods	Absent	GCA_029873535.1
Arsenophonus	Arsenophonus nasoniae	aPv	Parasitoid wasp Nasonia vitripennis	Hymenoptera	99.2	19	4296919	Facultative symbiont of arthropods	Absent	GCA_029873495.1
Arsenophonus	Arsenophonus apicola	ArsBeeUS	Bee Apis mellifera	Hymenoptera	99.2	7	3639254	Facultative symbiont of arthropods	Absent	GCA_020268605.1
Arsenophonus	Arsenophonus sp.	K28	Diptera Hippobosca equina	Diptera	96.0	16	3226959	Obligate symbiont of arthropods	Absent	GCA_031432015.1
Arsenophonus	Arsenophonus sp.	20K	Diptera Crataerina pallida	Diptera	97.6	336	3053565	Obligate symbiont of arthropods	Absent	GCA_031432075.1
Arsenophonus	Arsenophonus sp.	24K	Diptera Crataerina pallida	Diptera	92.7	175	2786084	Obligate symbiont of arthropods	Absent	GCA_031432055.1
Arsenophonus	Arsenophonus sp.	K10D	Diptera Pseudolynchia canariensis	Diptera	41.9	355	1226513	Obligate symbiont of arthropods	Absent	GCA_031432035.1
Arsenophonus	Arsenophonus sp.	K9a	Diptera Ornithomya avicularia	Diptera	77.4	2	956566	Obligate symbiont of arthropods	Absent	GCA_031446165.1
Arsenophonus	Arsenophonus sp.	K22b	Diptera Stenepteryx hirundinis	Diptera	78.2	2	939959	Obligate symbiont of arthropods	Absent	GCA_031446125.1
Arsenophonus	Arsenophonus sp.	K15	Diptera Ornithomya biloba	Diptera	78.2	2	886961	Obligate symbiont of arthropods	Absent	GCA_031446105.1
Arsenophonus	Arsenophonus sp.	K30	Diptera Ornithoica turdi	Diptera	75.0	1	599419	Obligate symbiont of arthropods	Absent	GCA_031446085.1
Arsenophonus	Arsenophonus sp.	aPb	Lepitoptera Lysandra bellargus	Lepidoptera	99.2	5	3465850	Facultative symbiont of arthropods	Absent	GCA_029873475.1
Arsenophonus	Arsenophonus apicola	aApi_AU	Bee Apis mellifera	Hymenoptera	99.2	6	3274406	Facultative symbiont of arthropods	Absent	GCA_029906405.1
Arsenophonus	Arsenophonus sp.	PmNCSU2021_1	Hemiptera Peregrinus maidis	Hemiptera	66.1	21	4888380	Facultative symbiont of arthropods	Absent	GCA_036919435.1
Arsenophonus	Arsenophonus sp.	4a44dec7-1428-4e8e-a2ca-597ecf37f33b	Diptera Ornithomya chloropus	Diptera	78.2	1	928669	Obligate symbiont of arthropods	Absent	GCA_964026495.1
Arsenophonus	Arsenophonus sp.	CjNOSY1	Aphid Ceratovacuna japonica	Hemiptera	88.7	1	853149	Obligate symbiont of arthropods	Absent	GCA_024349725.1
Arsenophonus	Arsenophonus sp.		Parasitoid wasp Eurytoma adleriae	Hymenoptera	98.4	652	4180040	Facultative symbiont of arthropods	Absent	10.5281/zenodo.12530785
Arsenophonus	Arsenophonus sp.		Parasitoid wasp Eurytoma brunniventris	Hymenoptera	97.6	477	4015285	Facultative symbiont of arthropods	Absent	10.5281/zenodo.12530785
Arsenophonus	Arsenophonus sp.		Parasitoid wasp Eurytoma brunniventris	Hymenoptera	97.6	727	3060324	Facultative symbiont of arthropods	Absent	10.5281/zenodo.12530785
Arsenophonus	Arsenophonus sp.		Parasitoid wasp Ormyrus nitidulus	Hymenoptera	99.2	309	3961028	Facultative symbiont of arthropods	Absent	10.5281/zenodo.12530785
Arsenophonus	Arsenophonus sp.	ERR7799985	Bee Bombus terrestris	Hymenoptera	99.2	28	3035842	Facultative symbiont of arthropods	Absent	10.5281/zenodo.12530785
Arsenophonus	Arsenophonus sp.	ERR7800036	Bee Bombus terrestris	Hymenoptera	99.2	24	3001624	Facultative symbiont of arthropods	Absent	10.5281/zenodo.12530785
Arsenophonus	Arsenophonus sp.	ERR7800037	Bee Bombus terrestris	Hymenoptera	99.2	22	2999919	Facultative symbiont of arthropods	Absent	10.5281/zenodo.12530785
Arsenophonus	Arsenophonus sp.	SRR2001675	Bee Bombus pratorum	Hymenoptera	99.2	52	3039444	Facultative symbiont of arthropods	Absent	10.5281/zenodo.12530785
Arsenophonus	Arsenophonus sp.	SRR2001708	Bee Apis sps.	Hymenoptera	100.0	200	3424481	Facultative symbiont of arthropods	Absent	10.5281/zenodo.12530785
Arsenophonus	Arsenophonus sp.	SRR5317834	Ticks Dermacentor variabilis	Ixodida	99.2	91	2690441	Facultative symbiont of arthropods	Absent	10.5281/zenodo.12530785
Arsenophonus	Arsenophonus sp.	SRR6301423	Bee Apis cerana	Hymenoptera	99.2	141	3347184	Facultative symbiont of arthropods	Absent	10.5281/zenodo.12530785
Arsenophonus	Arsenophonus sp.	SRR10590585	Bee Bombus bifarius	Hymenoptera	99.2	96	3285092	Facultative symbiont of arthropods	Absent	10.5281/zenodo.12530785
Arsenophonus	Arsenophonus sp.	SRR10590592	Bee Bombus vancouverensis	Hymenoptera	99.2	109	3282016	Facultative symbiont of arthropods	Absent	10.5281/zenodo.12530785
Arsenophonus	Arsenophonus sp.	SRR12528003	Bee Bombus cullumanus	Hymenoptera	99.2	90	3291609	Facultative symbiont of arthropods	Absent	10.5281/zenodo.12530785
Arsenophonus	Arsenophonus sp.	SRR13788609	Bee Bombus balteatus	Hymenoptera	99.2	129	3374141	Facultative symbiont of arthropods	Absent	10.5281/zenodo.12530785
Arsenophonus	Arsenophonus sp.	SRR13788620	Bee Bombus balteatus	Hymenoptera	99.2	134	3368330	Facultative symbiont of arthropods	Absent	10.5281/zenodo.12530785
Arsenophonus	Arsenophonus sp.	SRR13788625	Bee Bombus balteatus	Hymenoptera	99.2	132	3372286	Facultative symbiont of arthropods	Absent	10.5281/zenodo.12530785
Baumannia	Cd. Baumannia cicadellinicola	BGSS	Hemiptera Graphocephala atropunctata	Hemiptera	89.5	1	759425	Obligate symbiont of arthropods	Absent	GCA_000754265.1
Baumannia	Cd. Baumannia cicadellinicola	Hc	Hemiptera Homalodisca coagulata	Hemiptera	87.1	1	686194	Obligate symbiont of arthropods	Absent	GCA_000013185.1
Baumannia	Cd. Baumannia cicadellinicola	B-GSS	Hemiptera Draeculacephala minerva	Hemiptera	87.9	2	636137	Obligate symbiont of arthropods	Absent	GCA_001269425.1
Blochmannia(ella)	Cd. Blochmanniella pennsylvanica	BPEN	Hymenoptera Camponotus pennsylvanicus	Hymenoptera	80.6	1	791654	Obligate symbiont of arthropods	Absent	GCA_000011745.1
Blochmannia(ella)	Cd. Blochmanniella chromaiodes	640	Hymenoptera Camponotus chromaiodes	Hymenoptera	79.8	1	791219	Obligate symbiont of arthropods	Absent	GCA_000331065.1
Blochmannia(ella)	Cd. Blochmanniella vafra	BVAF	Hymenoptera Camponotus vafer	Hymenoptera	77.4	1	722585	Obligate symbiont of arthropods	Absent	GCA_000185985.2
Blochmannia(ella)	Cd. Blochmanniella camponoti	C-050	Hymenoptera Camponotus herculeanus	Hymenoptera	79.0	1	790899	Obligate symbiont of arthropods	Absent	GCA_023585725.1
Blochmannia(ella)	Blochmannia endosymbiont of Camponotus modoc	C-002	Hymenoptera Camponotus modoc	Hymenoptera	79.0	1	790674	Obligate symbiont of arthropods	Absent	GCA_023585785.1
Blochmannia(ella)	Blochmannia endosymbiont of Camponotus sp.	C-016	Hymenoptera Camponotus sp.	Hymenoptera	79.0	1	789636	Obligate symbiont of arthropods	Absent	GCA_023585765.1
Blochmannia(ella)	Blochmannia endosymbiont of Camponotus nipponensis	CNIEBac	Hymenoptera Camponotus nipponensis	Hymenoptera	79.8	1	788522	Obligate symbiont of arthropods	Absent	GCA_009827135.1
Blochmannia(ella)	Blochmannia endosymbiont of Camponotus sp.	C-003	Hymenoptera Camponotus sp.	Hymenoptera	76.6	1	783921	Obligate symbiont of arthropods	Absent	GCA_023585685.1
Blochmannia(ella)	Blochmannia endosymbiont of Camponotus sp.	C-046	Hymenoptera Camponotus sp.	Hymenoptera	79.0	1	783790	Obligate symbiont of arthropods	Absent	GCA_023585865.1
Blochmannia(ella)	Cd. Blochmannia vicinus	C-005	Hymenoptera Camponotus vicinus	Hymenoptera	79.8	1	778501	Obligate symbiont of arthropods	Absent	GCA_023586525.1
Blochmannia(ella)	Blochmannia endosymbiont of Camponotus obliquus	757	Hymenoptera Camponotus obliquus	Hymenoptera	79.8	1	773940	Obligate symbiont of arthropods	Absent	GCA_000973545.1
Blochmannia(ella)	Blochmannia endosymbiont of Polyrhachis turneri	675	Hymenoptera Polyrhachis turneri	Hymenoptera	76.6	1	749321	Obligate symbiont of arthropods	Absent	GCA_000973505.1
Blochmannia(ella)	Cd. Blochmannia ocreatus	C-006	Hymenoptera Camponotus ocreatus	Hymenoptera	79.0	1	746321	Obligate symbiont of arthropods	Absent	GCA_023585745.1
Blochmannia(ella)	Blochmannia endosymbiont of Colobopsis nipponica	CNIPBac	Hymenoptera Colobopsis nipponica	Hymenoptera	80.6	1	728116	Obligate symbiont of arthropods	Absent	GCA_014857065.1
Blochmannia(ella)	Cd. Blochmanniella pennsylvanica	B_Penn7	Hymenoptera Camponotus pennsylvanicus	Hymenoptera	75.8	1	791499	Obligate symbiont of arthropods	Absent	GCA_023016305.1
Blochmannia(ella)	Cd. Blochmanniella camponoti	C-056	Hymenoptera Camponotus herculeanus	Hymenoptera	79.0	1	791111	Obligate symbiont of arthropods	Absent	GCA_023585805.1
Blochmannia(ella)	Cd. Blochmanniella camponoti	C-049	Hymenoptera Camponotus herculeanus	Hymenoptera	79.0	1	790946	Obligate symbiont of arthropods	Absent	GCA_023585825.1
Blochmannia(ella)	Blochmannia endosymbiont of Camponotus modoc	C-019	Hymenoptera Camponotus modoc	Hymenoptera	79.0	1	790842	Obligate symbiont of arthropods	Absent	GCA_023586245.1
Blochmannia(ella)	Blochmannia endosymbiont of Camponotus sp.	C-018	Hymenoptera Camponotus sp.	Hymenoptera	79.0	1	790497	Obligate symbiont of arthropods	Absent	GCA_023586365.1
Blochmannia(ella)	Blochmannia endosymbiont of Camponotus modoc	C-036	Hymenoptera Camponotus modoc	Hymenoptera	79.8	1	789868	Obligate symbiont of arthropods	Absent	GCA_023585885.1
Blochmannia(ella)	Blochmannia endosymbiont of Camponotus sp.	C-010	Hymenoptera Camponotus sp.	Hymenoptera	79.0	1	789542	Obligate symbiont of arthropods	Absent	GCA_023585705.1
Blochmannia(ella)	Cd. Blochmannia sp.	SNP	Hymenoptera Camponotus sp.	Hymenoptera	79.8	1	783877	Obligate symbiont of arthropods	Absent	GCA_036549215.1
Blochmannia(ella)	Blochmannia endosymbiont of Camponotus sp.	C-024	Hymenoptera Camponotus sp.	Hymenoptera	79.8	1	780612	Obligate symbiont of arthropods	Absent	GCA_023586085.1
Blochmannia(ella)	Blochmannia endosymbiont of Camponotus sp.	C-029	Hymenoptera Camponotus sp.	Hymenoptera	79.8	1	780543	Obligate symbiont of arthropods	Absent	GCA_023585905.1
Blochmannia(ella)	Cd. Blochmannia vicinus	C-039	Hymenoptera Camponotus vicinus	Hymenoptera	80.6	1	776475	Obligate symbiont of arthropods	Absent	GCA_023585845.1
Blochmannia(ella)	Cd. Blochmannia vicinus	C-028	Hymenoptera Camponotus vicinus	Hymenoptera	79.8	1	775982	Obligate symbiont of arthropods	Absent	GCA_023585925.1
Blochmannia(ella)	Cd. Blochmanniella floridana		Hymenoptera Camponotus floridanus	Hymenoptera	76.6	1	705557	Obligate symbiont of arthropods	Absent	GCA_000043285.1
Blochmannia(ella)	Cd. Blochmannia vicinus	RG_C_vicinus_PSW18456_S1	Hymenoptera Camponotus vicinus	Hymenoptera	79.0	1	780225	Obligate symbiont of arthropods	Absent	GCA_030020825.1
Buchnera	Buchnera aphidicola	Sg	Aphid Schizaphis graminum	Hemiptera	75.8	1	641454	Obligate symbiont of arthropods	Absent	GCA_000007365.1
Buchnera	Buchnera aphidicola	2912/Bcifornacula	Aphid Cinara fornacula	Hemiptera	64.5	3	456703	Obligate symbiont of arthropods	Absent	GCA_900128725.1
Buchnera	Buchnera aphidicola	APS	Aphid Acyrthosiphon pisum	Hemiptera	79.8	1	641802	Obligate symbiont of arthropods	Absent	GCA_045866245.1
Buchnera	Buchnera aphidicola	KR	Aphid Aphis gossypii	Hemiptera	79.8	1	628100	Obligate symbiont of arthropods	Absent	GCA_023208175.1
Buchnera	Buchnera aphidicola	LF	Aphid Sitobion miscanthi	Hemiptera	79.8	1	671355	Obligate symbiont of arthropods	Absent	GCA_024205245.1
Buchnera	Buchnera aphidicola	Meu	Aphid Macrosiphum euphorbiae	Hemiptera	78.2	1	645334	Obligate symbiont of arthropods	Absent	GCA_005237295.1
Buchnera	Buchnera aphidicola	Mga	Aphid Macrosiphum gaurae	Hemiptera	79.0	3	654448	Obligate symbiont of arthropods	Absent	GCA_005080965.1
Buchnera	Buchnera aphidicola	Gillespie	Aphid Myzus persicae	Hemiptera	80.6	2	659063	Obligate symbiont of arthropods	Absent	GCA_044324705.1
Buchnera	Buchnera aphidicola	F009	Aphid Myzus persicae	Hemiptera	81.5	2	651310	Obligate symbiont of arthropods	Absent	GCA_000521585.1
Buchnera	Buchnera aphidicola	Ua	Aphid Uroleucon ambrosiae	Hemiptera	76.6	3	627953	Obligate symbiont of arthropods	Absent	GCA_000225465.1
Buchnera	Buchnera aphidicola	UsonBac	Aphid Uroleucon sonchi	Hemiptera	77.4	1	614349	Obligate symbiont of arthropods	Absent	GCA_011035165.1
Buchnera	Buchnera aphidicola	SC	Aphid Schlechtendalia chinensis	Hemiptera	69.4	1	607835	Obligate symbiont of arthropods	Absent	GCA_001648115.1
Buchnera	Buchnera aphidicola	Prterricola-2569	Aphid Protaphis terricola	Hemiptera	76.6	3	618180	Obligate symbiont of arthropods	Absent	GCA_964059145.1
Buchnera	Buchnera aphidicola	Ergrossulariae-3692	Aphid Eriosoma grossulariae	Hemiptera	72.6	3	611501	Obligate symbiont of arthropods	Absent	GCA_964059045.1
Buchnera	Buchnera aphidicola	Tokyo2014/Nmo	Aphid Nipponaphis monzeni	Hemiptera	68.5	3	599733	Obligate symbiont of arthropods	Absent	GCA_006741185.1
Buchnera	Buchnera aphidicola	Catheobaldi-2779	Aphid Cavariella theobaldi	Hemiptera	75.8	4	598844	Obligate symbiont of arthropods	Absent	GCA_964059165.1
Buchnera	Buchnera aphidicola	LE2927	Aphid Sipha maydis	Hemiptera	72.6	1	462833	Obligate symbiont of arthropods	Absent	GCA_030169105.1
Buchnera	Buchnera aphidicola	Sm Midelt	Aphid Sipha maydis	Hemiptera	71.8	1	462390	Obligate symbiont of arthropods	Absent	GCA_024029855.1
Buchnera	Buchnera aphidicola	54701	Aphid Periphyllus acericola	Hemiptera	70.2	1	459522	Obligate symbiont of arthropods	Absent	GCA_964019855.1
Buchnera	Buchnera aphidicola	Petestudinaceus-2671	Aphid Periphyllus testudinaceus	Hemiptera	69.4	1	458468	Obligate symbiont of arthropods	Absent	GCA_964059035.1
Buchnera	Buchnera aphidicola	Pl-LLN	Aphid Periphyllus lyropictus	Hemiptera	69.4	1	456890	Obligate symbiont of arthropods	Absent	GCA_024029895.1
Buchnera	Buchnera aphidicola	Taide29	Aphid Taiwanaphis decaspermi	Hemiptera	68.5	2	456983	Obligate symbiont of arthropods	Absent	GCA_039405155.1
Buchnera	Buchnera aphidicola	Perko21	Aphid Periphyllus koelreuteriae	Hemiptera	66.9	1	452078	Obligate symbiont of arthropods	Absent	GCA_039357805.1
Buchnera	Buchnera aphidicola	54803	Aphid Drepanosiphum platanoidis	Hemiptera	67.7	1	449227	Obligate symbiont of arthropods	Absent	GCA_964020165.1
Buchnera	Buchnera aphidicola	3056	Aphid Cinara pseudotaxifoliae	Hemiptera	62.1	3	455403	Obligate symbiont of arthropods	Absent	GCA_900128595.1
Buchnera	Buchnera aphidicola	Bciconfinis/2801	Aphid Cinara confinis	Hemiptera	64.5	2	451961	Obligate symbiont of arthropods	Absent	GCA_900128735.1
Buchnera	Buchnera aphidicola	Takta16	Aphid Takecallis taiwana	Hemiptera	68.5	1	433453	Obligate symbiont of arthropods	Absent	GCA_039352235.1
Buchnera	Buchnera aphidicola	54702	Aphid Tuberolachnus salignus	Hemiptera	63.7	1	421661	Obligate symbiont of arthropods	Absent	GCA_964031235.1
Buchnera	Buchnera aphidicola	Pazieg/BTs	Aphid Tuberolachnus salignus	Hemiptera	63.7	3	430464	Obligate symbiont of arthropods	Absent	GCA_900016785.1
Buchnera	Buchnera aphidicola	Chata04	Aphid Chaitoregma tattakana	Hemiptera	64.5	3	428368	Obligate symbiont of arthropods	Absent	GCA_039370165.1
Buchnera	Buchnera aphidicola	Tma	Aphid Therioaphis trifolii	Hemiptera	68.5	1	419293	Obligate symbiont of arthropods	Absent	GCA_005080705.1
Buchnera	Buchnera aphidicola	Molni12	Aphid Mollitrichosiphum nigrofasciatum	Hemiptera	65.3	3	428918	Obligate symbiont of arthropods	Absent	GCA_039388045.1
Buchnera	Buchnera aphidicola	Nippi10	Aphid Nippolachnus piri	Hemiptera	61.3	3	427304	Obligate symbiont of arthropods	Absent	GCF_039383305.1
Buchnera	Buchnera aphidicola	Nippi09	Aphid Nippolachnus piri	Hemiptera	61.3	3	427360	Obligate symbiont of arthropods	Absent	GCF_039381205.1
Buchnera	Buchnera aphidicola	BCc	Aphid Cinara cedri	Hemiptera	58.9	2	422434	Obligate symbiont of arthropods	Absent	GCF_000090965.1
Buchnera	Buchnera aphidicola	Cerke05	Aphid Ceratovacuna keduensis	Hemiptera	61.3	3	422862	Obligate symbiont of arthropods	Absent	GCF_039372665.1
Buchnera	Buchnera aphidicola	Pepopuli-3700	Aphid Pemphigus populi	Hemiptera	70.2	4	618656	Obligate symbiont of arthropods	Absent	GCF_964058935.1
Buchnera	Buchnera aphidicola	Peimmunis-3699	Aphid Pemphigus immunis	Hemiptera	74.2	4	606972	Obligate symbiont of arthropods	Absent	GCF_964059115.1
Buchnera	Buchnera aphidicola	Ancorni-2928	Aphid Anoecia corni	Hemiptera	70.2	4	555864	Obligate symbiont of arthropods	Absent	GCF_964056675.1
Buchnera	Buchnera aphidicola	Minja20	Aphid Mindarus japonicus	Hemiptera	70.2	4	551319	Obligate symbiont of arthropods	Absent	GCF_039393905.1
Buchnera	Buchnera aphidicola	Syamericanus-3610	Aphid Symydobius americanus	Hemiptera	69.4	1	453447	Obligate symbiont of arthropods	Absent	GCF_964059135.1
Buchnera	Buchnera aphidicola	Teulmi-3693	Aphid Tetraneura ulmi	Hemiptera	70.2	5	535734	Obligate symbiont of arthropods	Absent	GCF_964058925.1
Buchnera	Buchnera aphidicola	Chstipae_setosa-2659	Aphid Chaetosiphella stipae setosa	Hemiptera	66.9	7	462000	Obligate symbiont of arthropods	Absent	GCF_964059095.1
Buchnera	Buchnera aphidicola	Simaydis-3493	Aphid Sipha maydis	Hemiptera	71.8	11	462466	Obligate symbiont of arthropods	Absent	GCF_964059105.1
Buchnera	Buchnera aphidicola	Mrh	Aphid Melaphis rhois	Hemiptera	72.6	26	616452	Obligate symbiont of arthropods	Absent	GCF_005080745.1
Buchnera	Buchnera aphidicola	Lps	Aphid Lipaphis pseudobrassicae	Hemiptera	79.8	52	652461	Obligate symbiont of arthropods	Absent	GCF_005081185.1
Buchnera	Buchnera aphidicola	BSU_Acy_2015	Aphid Acyrthosiphon caraganae	Hemiptera	80.6	3	654053	Obligate symbiont of arthropods	Absent	GCA_026684235.1
Buchnera	Buchnera aphidicola	BSU_Aph_2016	Aphid Aphis craccivora	Hemiptera	79.8	3	643373	Obligate symbiont of arthropods	Absent	GCA_026684215.1
Buchnera	Buchnera aphidicola	R24	Aphid Meitanaphis microgallis	Hemiptera	73.4	1	626129	Obligate symbiont of arthropods	Absent	GCA_039829925.1
Buchnera	Buchnera aphidicola	R2	Aphid Schlechtendalia peitan	Hemiptera	69.4	1	625015	Obligate symbiont of arthropods	Absent	GCA_039830055.1
Buchnera	Buchnera aphidicola	R6	Aphid Meitanaphis flavogallis	Hemiptera	73.4	1	619106	Obligate symbiont of arthropods	Absent	GCA_039830035.1
Buchnera	Buchnera aphidicola	R23	Aphid Floraphis meitanensis	Hemiptera	74.2	1	616236	Obligate symbiont of arthropods	Absent	GCA_039829935.1
Buchnera	Buchnera aphidicola	R13	Aphid Nurudea yanoniella	Hemiptera	71.8	1	608857	Obligate symbiont of arthropods	Absent	GCA_039829995.1
Buchnera	Buchnera aphidicola	R1	Aphid Schlechtendalia chinensis	Hemiptera	69.4	1	607700	Obligate symbiont of arthropods	Absent	GCA_039830065.1
Buchnera	Buchnera aphidicola	R14	Aphid Nurudea yanoniella	Hemiptera	71.8	1	604433	Obligate symbiont of arthropods	Absent	GCA_039829985.1
Buchnera	Buchnera aphidicola	BCtu	Aphid Cinara tujafilina	Hemiptera	62.9	1	444925	Obligate symbiont of arthropods	Absent	GCA_000217635.1
Buchnera	Buchnera aphidicola	CjNOSY1	Aphid Ceratovacuna japonica	Hemiptera	62.9	3	432286	Obligate symbiont of arthropods	Absent	GCA_024349705.1
Buchnera	Buchnera aphidicola	Tabriz.9	undetermined aphid species	Hemiptera	41.1	1179	652278	Obligate symbiont of arthropods	Absent	GCA_029005255.1
Buchnera	Buchnera aphidicola	PLYR-94B	Aphid Periphyllus lyropictus	Hemiptera	69.4	5	457399	Obligate symbiont of arthropods	Absent	GCA_011754225.1
Cardinium	Cardinium sp.	cEper1	Parasitoïd wasp Encarsia pergandiella	Hymenoptera	75.8	2	944930	Facultative symbiont of arthropods	Absent	GCF_000304455.1
Cardinium	Cardinium sp.	cBtQ1	Tobacco whitefly Bemisia tabaci	Hemiptera	75.0	11	1012588	Facultative symbiont of arthropods	cifB only	GCA_000689375.1
Cardinium	Cardinium sp.	cSfur	Leafhooper Sogatella furcifera	Hemiptera	76.6	1	1103593	Obligate symbiont of arthropods	Absent	GCA_003351905.1
Cardinium	Cardinium sp.	cCpun	Diptera Culicoides punctatus	Diptera	75.0	63	1137634	Facultative symbiont of arthropods	Absent	GCA_004354815.1
Cardinium	Cardinium sp.	UMMZ BMOC 05-0812-001	Mite Dermatophagoides farinae	Sarcoptiformes	65.3	5	1482290	Facultative symbiont of arthropods	Absent	GCA_007559345.1
Cardinium	Cardinium sp.	54697	Diptera Tipula unca	Diptera	76.6	1	1374024	Facultative symbiont of arthropods	Absent	GCA_964020025.1
Cardinium	Cardinium sp.	DF	Mite Dermatophagoides farinae	Sarcoptiformes	75.0	3	1418750	Facultative symbiont of arthropods	Absent	GCA_025268635.1
Cardinium	Cardinium sp.	cByotN1	Mite Brevipalpus yothersi	Trombidiformes	75.8	292	1145351	Facultative symbiont of arthropods	Absent	GCA_022810525.1
Cardinium	Cardinium sp.	cOegibbosus-W744x776	Spider Oedothorax gibbosus	Araneae	74.2	1	1137202	Facultative symbiont of arthropods	Absent	GCA_936981045.1
Cardinium	Cardinium sp.	248ce136-065e-44ec-812d-2cec7f8cc098	Coleoptera Philonthus spinipes	Coleoptera	77.4	1	1093165	Facultative symbiont of arthropods	Absent	GCA_964030745.1
Cardinium	Cardinium sp.	cBcalN1	Mite Brevipalpus californicus	Trombidiformes	75.0	307	1046587	Facultative symbiont of arthropods	Absent	GCA_022810505.1
Cardinium	Cardinium sp.	cBcalN2	Mite Brevipalpus californicus	Trombidiformes	75.0	275	1049378	Facultative symbiont of arthropods	Absent	GCA_022810445.1
Cardinium	Cardinium sp.	TP	Mite Tyrophagus putrescentiae	Sarcoptiformes	72.6	33	914750	Facultative symbiont of arthropods	cifB only	GCA_025215055.1
Cardinium	Cardinium sp.	cBpapB1	Mite Brevipalpus papayensis	Trombidiformes	75.0	649	1049928	Facultative symbiont of arthropods	Absent	GCA_022810485.1
Coxiella	Coxiella burnetii	NL-Limburg	Homo sapiens	_ (transmission is mostly air-borne, but can be occasionally tick-borne)	98.4	5	2214254	Vertebrate pathogen	Absent	GCA_000967075.1
Coxiella	Coxiella burnetii	Dugway 7E65-68	deer mouse or kangaroo rat	_ (transmission is mostly air-borne, but can be occasionally tick-borne)	96.8	35	2192574	Vertebrate pathogen	Absent	GCA_002247155.1
Coxiella	Coxiella burnetii	Dugway 7D77-80	deer mouse or kangaroo rat	_ (transmission is mostly air-borne, but can be occasionally tick-borne)	96.8	33	2192018	Vertebrate pathogen	Absent	GCA_002247545.1
Coxiella	Coxiella burnetii	Dugway 5J108-111	rodent	_ (transmission is mostly air-borne, but can be occasionally tick-borne)	96.8	2	2212937	Vertebrate pathogen	Absent	GCA_000017105.1
Coxiella	Coxiella burnetii	Cb_O184	ruminants	_ (transmission is mostly air-borne, but can be occasionally tick-borne)	97.6	268	2168222	Vertebrate pathogen	Absent	GCA_000723265.1
Coxiella	Coxiella burnetii	Cb_B1	ruminants	_ (transmission is mostly air-borne, but can be occasionally tick-borne)	97.6	40	2008014	Vertebrate pathogen	Absent	GCA_000613025.1
Coxiella	Coxiella burnetii	Cb_C2	ruminants	_ (transmission is mostly air-borne, but can be occasionally tick-borne)	96.8	73	2013749	Vertebrate pathogen	Absent	GCA_000612785.1
Coxiella	Coxiella burnetii	EV-Cb_C13	ruminants	_ (transmission is mostly air-borne, but can be occasionally tick-borne)	95.2	109	2023172	Vertebrate pathogen	Absent	GCA_000723285.1
Coxiella	Coxiella burnetii	Cb_B18	ruminants	_ (transmission is mostly air-borne, but can be occasionally tick-borne)	98.4	41	2008445	Vertebrate pathogen	Absent	GCA_000723305.1
Coxiella	Coxiella burnetii	EV-Cb_BK10	ruminants	_ (transmission is mostly air-borne, but can be occasionally tick-borne)	98.4	37	1999727	Vertebrate pathogen	Absent	GCA_000723245.1
Coxiella	Coxiella burnetii	K (Q154)	Homo sapiens	_ (transmission is mostly air-borne, but can be occasionally tick-borne)	96.8	2	2102380	Vertebrate pathogen	Absent	GCA_000019885.1
Coxiella	Coxiella burnetii	NM (RSA493)	_	_ (transmission is mostly air-borne, but can be occasionally tick-borne)	97.6	2	2032807	Vertebrate pathogen	Absent	GCA_000007765.2
Coxiella	Coxiella burnetii	G (Q212)	Homo sapiens	_ (transmission is mostly air-borne, but can be occasionally tick-borne)	97.6	1	2008870	Vertebrate pathogen	Absent	GCA_000019865.1
Coxiella	Coxiella burnetii	CB207	Homo sapiens	_ (transmission is mostly air-borne, but can be occasionally tick-borne)	98.4	274	2165420	Vertebrate pathogen	Absent	GCA_025990465.1
Coxiella	Coxiella burnetii	CB149	Tick Ixodida	_ (transmission is mostly air-borne, but can be occasionally tick-borne)	97.6	126	1996490	Vertebrate pathogen	Absent	GCA_024918655.1
Coxiella	Coxiella burnetii	CB180	Homo sapiens	_ (transmission is mostly air-borne, but can be occasionally tick-borne)	98.4	105	1995665	Vertebrate pathogen	Absent	GCA_024918695.1
Coxiella	Coxiella burnetii	CB80	Homo sapiens	_ (transmission is mostly air-borne, but can be occasionally tick-borne)	98.4	161	1995939	Vertebrate pathogen	Absent	GCA_024918535.1
Coxiella	Coxiella burnetii	Henzerling	Homo sapiens	_ (transmission is mostly air-borne, but can be occasionally tick-borne)	97.6	66	2000126	Vertebrate pathogen	Absent	GCA_002634025.1
Coxiella	Coxiella-like endosymbiont CLE	CRt	Tick Rhipicephalus turanicus	Ixodida	91.9	1	1733840	Obligate symbiont of arthropods	Absent	GCA_001077715.1
Coxiella	Coxiella-like endosymbiont CLE	CRS-CAT	Tick Rhipicephalus sanguineus	Ixodida	91.1	5	1715759	Obligate symbiont of arthropods	Absent	GCA_002804145.1
Coxiella	Coxiella-like endosymbiont CLE	CLEOmar	Tick Ornithodoros maritimus	Ixodida	94.4	112	1671336	Obligate symbiont of arthropods	Absent	GCA_907164965.1
Coxiella	Coxiella-like endosymbiont CLE	CLEDm	Tick Dermacentor marginatus	Ixodida	87.9	1	901206	Obligate symbiont of arthropods	Absent	GCA_907164955.1
Coxiella	Coxiella-like endosymbiont CLE	RmCVSA	Tick Rhipicephalus microplus	Ixodida	65.3	1	1565262	Obligate symbiont of arthropods	Absent	GCA_031340075.1
Coxiella	Coxiella-like endosymbiont CLE	AB428	Tick Ornithodoros amblus	Ixodida	93.5	102	1561173	Obligate symbiont of arthropods	Absent	GCA_019425495.1
Coxiella	Coxiella-like endosymbiont CLE	RaCVSA	Tick Rhipicephalus appendiculatus	Ixodida	93.5	102	1561173	Obligate symbiont of arthropods	Absent	GCA_019425495.1
Coxiella	Coxiella-like endosymbiont CLE	CLE-RmD	Tick Rhipicephalus microplus	Ixodida	79.8	89	1296467	Obligate symbiont of arthropods	Absent	GCA_002930125.1
Coxiella	Coxiella-like endosymbiont CLE	CLERM	Tick Rhipicephalus microplus	Ixodida	84.7	171	1194772	Obligate symbiont of arthropods	Absent	GCA_002871095.1
Coxiella	Coxiella-like endosymbiont CLE	CLE-Rs-F23-UF6	Tick Rhipicephalus sanguineus	Ixodida	46.0	101	1115981	Obligate symbiont of arthropods	Absent	GCA_018687865.1
Coxiella	Coxiella-like endosymbiont CLE	Craf2019	Tick Amblyomma nuttalli	Ixodida	89.5	1	1003026	Obligate symbiont of arthropods	Absent	GCA_018107685.1
Coxiella	Coxiella-like endosymbiont CLE	580	Undetermined tick species	Ixodida	74.2	1	997157	Obligate symbiont of arthropods	Absent	GCA_024730665.1
Coxiella	Coxiella-like endosymbiont CLE	CLE-AaGA	Tick Amblyomma americanum	Ixodida	84.7	1	656933	Obligate symbiont of arthropods	Absent	GCA_002850495.1
Coxiella	Coxiella-like endosymbiont CLE	C904	Tick Amblyomma americanum	Ixodida	84.7	1	656901	Obligate symbiont of arthropods	Absent	GCA_000815025.1
Coxiella	Coxiella-like endosymbiont CLE	CeAS-UFV	Tick Amblyomma sculptum	Ixodida	81.5	1	622921	Obligate symbiont of arthropods	Absent	GCA_009883795.1
Ehrlichia	Ehrlichia ruminantium	Welgevonden	Mice from infected Amblyomma hebraeum ticks	Ixodida	83.9	1	1516355	Vertebrate pathogen	Absent	GCA_000026005.1
Ehrlichia	Ehrlichia chaffeensis	Arkansas	Homo sapiens	Ixodida	83.1	1	1176248	Vertebrate pathogen	Absent	GCA_000013145.1
Ehrlichia	Ehrlichia muris	AS145	mouse	Ixodida	80.6	1	1196717	Vertebrate pathogen	Absent	GCA_000508225.1
Ehrlichia	Ehrlichia japonica	HF	Tick Ixodes ovatus	Ixodida	82.3	1	1148904	Vertebrate pathogen	Absent	GCA_000632845.1
Ehrlichia	Ehrlichia canis	Jake	Dog Canis lupus familiaris	Ixodida	82.3	1	1315030	Vertebrate pathogen	Absent	GCA_000012565.1
Ehrlichia	Ehrlichia minasensis	B11	cattle	Ixodida	83.1	55	1335478	Vertebrate pathogen	Absent	GCA_004181775.1
Ehrlichia	Ehrlichia ruminantium	Grootvallei	Sheep Ovis aries	Ixodida	83.1	1	1511004	Vertebrate pathogen	Absent	GCA_013462075.1
Ehrlichia	Ehrlichia ruminantium	Nonile	Sheep Ovis aries	Ixodida	83.9	1	1506425	Vertebrate pathogen	Absent	GCA_013461585.1
Ehrlichia	Ehrlichia ruminantium	Springbokfontein1	Goat Capra aegagrus hircus	Ixodida	83.9	1	1505693	Vertebrate pathogen	Absent	GCA_013461435.1
Ehrlichia	Ehrlichia ruminantium	Gardel	Goat injected with a homogenate of a female Amblyomma variegatum tick collected from cows	Ixodida	83.1	1	1499920	Vertebrate pathogen	Absent	GCA_000050405.1
Ehrlichia	Ehrlichia chaffeensis	Jax	Homo sapiens	Ixodida	82.3	1	1176890	Vertebrate pathogen	Absent	GCA_000632865.1
Ehrlichia	Ehrlichia chaffeensis	Liberty	Homo sapiens	Ixodida	82.3	1	1176202	Vertebrate pathogen	Absent	GCA_000632885.1
Ehrlichia	Ehrlichia chaffeensis	Osceola	Homo sapiens	Ixodida	82.3	1	1175197	Vertebrate pathogen	Absent	GCA_000632905.1
Ehrlichia	Ehrlichia chaffeensis	Wakulla	Homo sapiens	Ixodida	83.1	1	1174357	Vertebrate pathogen	Absent	GCA_000632945.1
Ehrlichia	Ehrlichia chaffeensis	Saint Vincent	Homo sapiens	Ixodida	83.1	1	1173884	Vertebrate pathogen	Absent	GCA_000632925.1
Ehrlichia	Ehrlichia chaffeensis	Heartland	Homo sapiens	Ixodida	83.1	1	1172721	Vertebrate pathogen	Absent	GCA_000632815.1
Ehrlichia	Ehrlichia chaffeensis	West Paces	Homo sapiens	Ixodida	83.1	1	1170935	Vertebrate pathogen	Absent	GCA_000632965.1
Ehrlichia	Ehrlichia canis	YZ-1	Dog Canis lupus familiaris	Ixodida	81.5	1	1314789	Vertebrate pathogen	Absent	GCA_002879995.1
Ehrlichia	Ehrlichia canis	20-01904-0002	Dog Canis lupus familiaris	Ixodida	82.3	1	1312022	Vertebrate pathogen	Absent	GCA_021870035.1
Ehrlichia	Ehrlichia sp.	JZT12	Undetermined tick species	Ixodida	75.8	1	1445471	Vertebrate pathogen	Absent	GCA_028752135.1
Ehrlichia	Ehrlichia ruminantium	Kwanyanga	Sheep Ovis aries	Ixodida	83.1	7	1484713	Vertebrate pathogen	Absent	GCF_013461855.1
Ehrlichia	Ehrlichia ruminantium	Mara87-7	Tick Amblyomma hebraeum	Ixodida	83.1	4	1482029	Vertebrate pathogen	Absent	GCF_013461715.1
Ehrlichia	Ehrlichia ruminantium	Omatjenne	Tick Hyalomma truncatum	Ixodida	83.1	8	1451340	Vertebrate pathogen	Absent	GCF_009728835.1
Ehrlichia	Ehrlichia ruminantium	Riverside	Goat Capra aegagrus hircus	Ixodida	83.9	10	1449311	Vertebrate pathogen	Absent	GCF_009728815.1
Ehrlichia	Ehrlichia ruminantium	Um Banein	Sheep Ovis aries	Ixodida	83.1	11	1503745	Vertebrate pathogen	Absent	GCF_022814805.1
Ehrlichia	Ehrlichia ruminantium	Kumm2	Goat Capra aegagrus hircus	Ixodida	82.3	7	1455371	Vertebrate pathogen	Absent	GCF_009728855.1
Ehrlichia	Ehrlichia ruminantium	Blaauwkrans	Eland antilop Tragelaphus oryx	Ixodida	83.1	11	1484125	Vertebrate pathogen	Absent	GCF_022833055.1
Ehrlichia	Ehrlichia ruminantium	Senegalp63	Cattle Bos taurus	Ixodida	83.1	8	1455375	Vertebrate pathogen	Absent	GCF_002189655.1
Ehrlichia	Ehrlichia ruminantium	Crystal Springs	_	Ixodida	83.1	34	1481168	Vertebrate pathogen	Absent	GCF_001686265.1
Ehrlichia	Ehrlichia ruminantium	Kerr Seringe	_	Ixodida	79.0	118	1453658	Vertebrate pathogen	Absent	GCF_001686285.1
Ehrlichia	Ehrlichia ruminantium	Sankat 430	_	Ixodida	75.8	183	1457798	Vertebrate pathogen	Absent	GCF_001686325.1
Ehrlichia	Ehrlichia ruminantium	Palm River	Undetermined tick species	Ixodida	81.5	368	1485885	Vertebrate pathogen	Absent	GCF_001608495.1
Ehrlichia	Ehrlichia ruminantium	Pokoase 417	_	Ixodida	79.0	390	1465057	Vertebrate pathogen	Absent	GCF_001686305.1
Ehrlichia	Ehrlichia muris	EmCRT	Tick Ixodes scapularis	Ixodida	83.1	3	1148958	Vertebrate pathogen	Absent	GCF_000964755.1
Ehrlichia	Ehrlichia muris	SM	Tick Ixodes scapularis / Ave Turdus iliacus	Ixodida	82.3	8	1157555	Vertebrate pathogen	Absent	GCF_044467345.1
Ehrlichia	Ehrlichia sp.	Wisconsin_h	Homo sapiens	Ixodida	75.8	11	1056266	Vertebrate pathogen	Absent	GCF_002148345.1
Ehrlichia	Ehrlichia minasensis	UFMG-EV	Tick Rhipicephalus microplus	Ixodida	83.9	187	1414910	Vertebrate pathogen	Absent	GCF_000825765.1
Ehrlichia	Cd. Ehrlichia cajennense	Matoury	Tick Amblyomma cajennense	Ixodida	58.1	1	1177323	Vertebrate pathogen	Absent	PRJCA019774 (GSA)
Francisella	Francisella tularensis	210	Rodent Microtus socialis	_ (transmission can be occasionally tick-borne)	100.0	958	2144961	Vertebrate pathogen	Absent	GCA_014697675.1
Francisella	Francisella tularensis	211	Rodent Microtus socialis	_ (transmission can be occasionally tick-borne)	100.0	905	2115011	Vertebrate pathogen	Absent	GCA_014803425.1
Francisella	Francisella tularensis	FT 119	Homo sapiens	_ (transmission can be occasionally tick-borne)	100.0	1258	2067827	Vertebrate pathogen	Absent	GCA_028967805.1
Francisella	Francisella tularensis	FT 94	Homo sapiens	_ (transmission can be occasionally tick-borne)	100.0	1246	2067547	Vertebrate pathogen	Absent	GCA_028965265.1
Francisella	Francisella tularensis	FT 104	Homo sapiens	_ (transmission can be occasionally tick-borne)	100.0	1240	2062996	Vertebrate pathogen	Absent	GCA_028965225.1
Francisella	Francisella tularensis	FAE	rabbit	_ (transmission can be occasionally tick-borne)	100.0	9	1855485	Vertebrate pathogen	Absent	GCA_000742075.1
Francisella	Francisella tularensis	NO-10/2011	Homo sapiens	_ (transmission can be occasionally tick-borne)	100.0	99	1855575	Vertebrate pathogen	Absent	GCA_001574755.1
Francisella	Francisella tularensis	SCPM-O-B-7177(A-823)	Rodent Alexandromys middendorffi	_ (transmission can be occasionally tick-borne)	100.0	106	1853999	Vertebrate pathogen	Absent	GCA_004214305.1
Francisella	Francisella tularensis	F0732	eDNA from Natural spring water	_ (transmission can be occasionally tick-borne)	98.4	175	1854822	Vertebrate pathogen	Absent	GCA_002100365.1
Francisella	Francisella tularensis	11-935-13S	Brown Hare	_ (transmission can be occasionally tick-borne)	100.0	328	1852041	Vertebrate pathogen	Absent	GCA_900015305.2
Francisella	Francisella tularensis	15NIIEG	_	_ (transmission can be occasionally tick-borne)	100.0	1	1892174	Vertebrate pathogen	Absent	GCA_001611815.4
Francisella	Francisella tularensis	Scherm	Homo sapiens	_ (transmission can be occasionally tick-borne)	99.2	1	1891022	Vertebrate pathogen	Absent	GCA_000833555.1
Francisella	Francisella opportunistica	PA05-1188	Homo sapiens	_	100.0	1	1839233	Vertebrate pathogen	Absent	GCA_003347135.1
Francisella	Francisella opportunistica	VA14-2155	Homo sapiens	_	100.0	1	1839233	Vertebrate pathogen	Absent	GCA_003347135.1
Francisella	Francisella tularensis	CHUGA-Ft21	Homo sapiens	_ (transmission can be occasionally tick-borne)	100.0	107	1837154	Vertebrate pathogen	Absent	GCA_009813555.1
Francisella	Francisella tularensis	3571	Homo sapiens	_ (transmission can be occasionally tick-borne)	100.0	26	1816930	Vertebrate pathogen	Absent	GCA_000346525.1
Francisella	Francisella-like endosymbiont FLE	F-Om	Tick Ornithodoros moubata	Ixodida	96.0	11	1566493	Obligate symbiont of arthropods	Absent	GCA_003069505.1
Francisella	Francisella-like endosymbiont FLE	FLE-Am	Tick Amblyomma maculatum	Ixodida	96.0	7	1556261	Obligate symbiont of arthropods	Absent	GCA_001753795.1
Francisella	Francisella persica	ATCC VR-331	Tick Argas arboreus	Ixodida	100.0	1	1540768	Obligate symbiont of arthropods	Absent	GCA_001653955.1
Francisella	Francisella tularensis	88-5404	Hare Lepus europaeus	_ (transmission can be occasionally tick-borne)	100.0	96	1788469	Vertebrate pathogen	Absent	GCA_009816875.1
Francisella	Francisella tularensis	16-1212	Hare Lepus europaeus	_ (transmission can be occasionally tick-borne)	100.0	98	1788408	Vertebrate pathogen	Absent	GCA_009817605.1
Francisella	Francisella tularensis	Tul-154_KZ	Tick Dermacentor sp.	_ (transmission can be occasionally tick-borne)	100.0	99	1789065	Vertebrate pathogen	Absent	GCA_017089055.1
Francisella	Francisella tularensis	99A-2628	Homo sapiens	_ (transmission can be occasionally tick-borne)	100.0	3	1877407	Vertebrate pathogen	Absent	GCA_000478845.1
Francisella	Francisella tularensis	FDAARGOS_596	Homo sapiens	_ (transmission can be occasionally tick-borne)	100.0	2	1913449	Vertebrate pathogen	Absent	GCA_003798065.1
Fukatsuia	Cd. Fukatsuia endosymbiont of Tuberolachnus salignus	isolate 26c9c4c8-6eef-4afe-9592-fa08003b438b	Aphid Tuberolachnus salignus	Hemiptera	99.2	1	3074116	Facultative symbiont of arthropods	Absent	GCA_964030845.1
Fukatsuia	Cd. Fukatsuia symbiotica	WIR	Aphid Acyrthosiphon pisum	Hemiptera	99.2	51	3065463	Facultative symbiont of arthropods	Absent	GCA_035013225.1
Fukatsuia	Cd. Fukatsuia symbiotica	5D	Aphid Acyrthosiphon pisum	Hemiptera	91.1	4	3131594	Facultative symbiont of arthropods	Absent	GCA_003122425.1
Fukatsuia	Cd. Fukatsuia symbiotica	FuCiconfinis	Aphid Cinara confinis	Hemiptera	99.2	381	2794581	Facultative symbiont of arthropods	Absent	GCA_900128755.2
Fukatsuia	Cd. Fukatsuia endosymbiont of Drepanosiphum platanoidis	isolate f083b7f5-d28b-434c-aaf5-ab1cdccc28fd	Aphid Drepanosiphum platanoidis	Hemiptera	99.2	9	2789050	Facultative symbiont of arthropods	Absent	GCA_964030615.1
Fukatsuia	Cd. Fukatsuia anoeciicola	Ancorni-2928	Aphid Anoecia corni	Hemiptera	89.5	1	1107340	Facultative symbiont of arthropods	Absent	GCA_964059965.1
Hamiltonella	Hamiltonella defensa	MEAM1_2	Tobacco whitefly Bemisia tabaci	Hemiptera	98.4	1	1739504	Facultative symbiont of arthropods	Absent	GCA_002285855.1
Hamiltonella	Hamiltonella defensa	5AT	Aphid Acyrthosiphon pisum	Hemiptera	98.4	4	2169363	Facultative symbiont of arthropods	Absent	GCA_000021705.1
Hamiltonella	Hamiltonella defensa	5D	Aphid Acyrthosiphon pisum	Hemiptera	91.1	7	2265757	Facultative symbiont of arthropods	Absent	GCA_003122445.1
Hamiltonella	Hamiltonella defensa	MED	Tobacco whitefly Bemisia tabaci	Hemiptera	98.4	92	1800792	Facultative symbiont of arthropods	Absent	GCA_000258345.2
Hamiltonella	Hamiltonella defensa	NY26	Aphid Acyrthosiphon pisum	Hemiptera	93.5	2	2122402	Facultative symbiont of arthropods	Absent	GCA_002777295.1
Hamiltonella	Hamiltonella defensa	AS3	Aphid Acyrthosiphon pisum	Hemiptera	96.0	4	2261835	Facultative symbiont of arthropods	Absent	GCA_002777215.1
Hamiltonella	Hamiltonella defensa	ZA17	Aphid Acyrthosiphon pisum	Hemiptera	96.8	5	2272646	Facultative symbiont of arthropods	Absent	GCA_002777235.1
Hamiltonella	Hamiltonella defensa	A2C	Aphid Acyrthosiphon pisum	Hemiptera	98.4	5	2204294	Facultative symbiont of arthropods	Absent	GCA_002777195.1
Hamiltonella	Hamiltonella defensa	HaCicurtihirsuta	Aphid Cinara curtihirsuta	Hemiptera	91.9	15	1421005	Facultative symbiont of arthropods	Absent	GCA_900699055.1
Hamiltonella	Hamiltonella defensa	HaCicurvipes	Aphid Cinara curvipes	Hemiptera	91.9	13	1439146	Facultative symbiont of arthropods	Absent	GCA_900699045.1
Hamiltonella	Hamiltonella defensa	HaCicuneomaculata-2628	Aphid Cinara cuneomaculata	Hemiptera	98.4	140	2110590	Facultative symbiont of arthropods	Absent	GCA_902859575.1
Hamiltonella	Hamiltonella defensa	HaCiconfinis-2801	Aphid Cinara confinis	Hemiptera	97.6	165	1918914	Facultative symbiont of arthropods	Absent	GCA_902859675.1
Hamiltonella	Hamiltonella defensa	china	Tobacco whitefly Bemisia tabaci	Hemiptera	98.4	170	1773103	Facultative symbiont of arthropods	Absent	GCA_004300845.1
Hamiltonella	Hamiltonella defensa	Ciwatanabei-3293	Aphid Cinara watanabei	Hemiptera	97.6	268	2177732	Facultative symbiont of arthropods	Absent	GCA_902859755.1
Hamiltonella	Hamiltonella defensa	SC_495	Aphid Acyrthosiphon pisum	Hemiptera	97.6	238	1948903	Facultative symbiont of arthropods	Absent	GCA_016635095.1
Hamiltonella	Hamiltonella defensa	CjNOSY1	Aphid Ceratovacuna japonica	Hemiptera	98.4	1	2258324	Facultative symbiont of arthropods	Absent	GCA_024349745.1
Hamiltonella	Hamiltonella defensa	MI47	Aphid Acyrthosiphon pisum	Hemiptera	86.3	7	2276301	Facultative symbiont of arthropods	Absent	GCA_002269405.1
Hamiltonella	Hamiltonella defensa	MI12	Aphid Acyrthosiphon pisum	Hemiptera	83.9	4	2253070	Facultative symbiont of arthropods	Absent	GCA_003590545.1
Hamiltonella	Hamiltonella defensa	MEAM1	Tobacco whitefly Bemisia tabaci	Hemiptera	98.4	183	1726317	Facultative symbiont of arthropods	Absent	GCA_000983015.1
Hamiltonella	Hamiltonella sp.	eee46e84-88ba-4997-9627-ba9a3c08c7b3	Aphid Tuberolachnus salignus	Hemiptera	97.6	1	2038738	Facultative symbiont of arthropods	Absent	GCA_964019775.1
Hodgkinia	Cd. Hodgkinia cicadicola	TETULN	Hemiptera Tettigades ulnaria	Hemiptera	12.9	1	150297	Obligate symbiont of arthropods	Absent	GCA_000699475.1
Hodgkinia	Cd. Hodgkinia cicadicola	HCDB174	Hemiptera Diceroprocta semicincta	Hemiptera	10.5	1	143746	Obligate symbiont of arthropods	Absent	GCA_038241225.1
Hodgkinia	Cd. Hodgkinia cicadicola	TETUND2	Hemiptera Tettigades undata	Hemiptera	9.7	1	140570	Obligate symbiont of arthropods	Absent	GCA_000831425.1
Hodgkinia	Cd. Hodgkinia cicadicola	TETUND1	Hemiptera Tettigades undata	Hemiptera	7.3	1	133698	Obligate symbiont of arthropods	Absent	GCA_000831405.1
Hodgkinia	Cd. Hodgkinia cicadicola	OKAORE4	Hemiptera Okanagana oregona	Hemiptera	1.6	1	130417	Obligate symbiont of arthropods	Absent	GCA_029910435.1
Hodgkinia	Cd. Hodgkinia cicadicola	OKAORE1	Hemiptera Okanagana oregona	Hemiptera	0.8	1	121230	Obligate symbiont of arthropods	Absent	GCA_029910455.1
Hodgkinia	Cd. Hodgkinia cicadicola	OKAORE2	Hemiptera Okanagana oregona	Hemiptera	0.8	1	119979	Obligate symbiont of arthropods	Absent	GCA_029910415.1
Hodgkinia	Cd. Hodgkinia cicadicola	OKAORE3	Hemiptera Okanagana oregona	Hemiptera	5.6	1	111516	Obligate symbiont of arthropods	Absent	GCA_029910395.1
Hodgkinia	Cd. Hodgkinia cicadicola	Dsem	Hemiptera Diceroprocta semicincta	Hemiptera	8.9	1	143795	Obligate symbiont of arthropods	Absent	GCA_000021505.1
Hodgkinia	Cd. Hodgkinia cicadicola	HCMAGTRE	Hemiptera Magicicada tredecim	Hemiptera	6.4	237	1112709	Obligate symbiont of arthropods	Absent	GCA_001273995.1
Hodgkinia	Cd. Hodgkinia cicadicola	CHRnigr-MAG2	Hemiptera Chremistica nigra	Hemiptera	10.5	11	588372	Obligate symbiont of arthropods	Absent	GCA_046531755.1
Hodgkinia	Cd. Hodgkinia cicadicola	HCAURBIH	Hemiptera Auritibicen bihamatus	Hemiptera	13.7	40	474146	Obligate symbiont of arthropods	Absent	GCA_003228015.1
Hodgkinia	Cd. Hodgkinia cicadicola	HCAURJAP	Hemiptera Auritibicen japonicus	Hemiptera	12.9	30	438306	Obligate symbiont of arthropods	Absent	GCA_003227975.1
Hodgkinia	Cd. Hodgkinia cicadicola	AFZbadi-MAG2	Hemiptera Afzeliada badia	Hemiptera	7.3	27	203881	Obligate symbiont of arthropods	Absent	GCA_046531125.1
Hodgkinia	Cd. Hodgkinia cicadicola	EOPrepa-MAG2	Hemiptera Eopycna repanda	Hemiptera	3.2	20	146302	Obligate symbiont of arthropods	Absent	GCA_046531135.1
Hodgkinia	Cd. Hodgkinia cicadicola	HCKOSYEZ	Hemiptera Kosemia yezoensis	Hemiptera	9.7	220	1863354	Obligate symbiont of arthropods	Absent	GCA_003228005.1
Hodgkinia	Cd. Hodgkinia cicadicola	HCPLAKAE	Hemiptera Kosemia yezoensis	Hemiptera	5.6	60	349254	Obligate symbiont of arthropods	Absent	GCA_003228055.1
Hodgkinia	Cd. Hodgkinia cicadicola	HCMUDKUR	Hemiptera Muda kuroiwae	Hemiptera	9.7	202	909261	Obligate symbiont of arthropods	Absent	GCA_003227985.1
Hodgkinia	Cd. Hodgkinia cicadicola	PLAkaem-MAG2	Hemiptera Planopleura kaempferi	Hemiptera	4.8	62	164038	Obligate symbiont of arthropods	Absent	GCA_046531685.1
Hodgkinia	Cd. Hodgkinia cicadicola	Chrmacu-MAG2	Hemiptera Chremistica maculata	Hemiptera	11.3	100	472304	Obligate symbiont of arthropods	Absent	GCA_046531775.1
Hodgkinia	Cd. Hodgkinia cicadicola	PLAhilp-MAG2	Hemiptera Platypleura hilpa	Hemiptera	8.1	56	224590	Obligate symbiont of arthropods	Absent	GCA_046531695.1
Hodgkinia	Cd. Hodgkinia cicadicola	SUIform-MAG2	Hemiptera Suisha formosana	Hemiptera	5.6	45	136416	Obligate symbiont of arthropods	Absent	GCA_046531635.1
Hodgkinia	Cd. Hodgkinia cicadicola	HEAfasc-MAG2	Hemiptera Hea fasciata	Hemiptera	9.7	237	588596	Obligate symbiont of arthropods	Absent	GCA_046531645.1
Hodgkinia	Cd. Hodgkinia cicadicola	EOPcoel-MAG2	Hemiptera Eopycna coelestia	Hemiptera	5.6	168	251626	Obligate symbiont of arthropods	Absent	GCA_046531735.1
Hodgkinia	Cd. Hodgkinia cicadicola	HCVAGTER	Hemiptera Vagitanus terminalis	Hemiptera	6.4	198	353015	Obligate symbiont of arthropods	Absent	GCA_003228065.1
Hodgkinia	Cd. Hodgkinia cicadicola	HCTETISS	Hemiptera Tettigetta isshikii	Hemiptera	7.3	271	437509	Obligate symbiont of arthropods	Absent	GCA_046526085.1
Hodgkinia	Cd. Hodgkinia cicadicola	KATtaib-MAG2	Hemiptera Katoa taibaiensis	Hemiptera	0.0	292	235631	Obligate symbiont of arthropods	Absent	GCA_046531675.1
Midichloria	Cd. Midichloria mitochondrii	IricVA	Tick Ixodes ricinus	Ixodida	83.9	1	1183732	Obligate symbiont of arthropods	Absent	GCA_000219355.1
Midichloria	Cd. Midichloria mitochondrii	Ir_d3_Mm	Tick Ixodes ricinus	Ixodida	87.1	1	1191611	Obligate symbiont of arthropods	Absent	GCA_963853845.1
Midichloria	Cd. Midichloria mitochondrii	Ir_f6_Mm	Tick Ixodes ricinus	Ixodida	87.9	1	1190835	Obligate symbiont of arthropods	Absent	GCA_963854055.1
Midichloria	Cd. Midichloria mitochondrii	Lab_F2_Mm	Tick Ixodes ricinus	Ixodida	87.9	1	1190761	Obligate symbiont of arthropods	Absent	GCA_963854105.1
Midichloria	Cd. Midichloria mitochondrii	Ir_d9_Mm	Tick Ixodes ricinus	Ixodida	87.9	1	1190746	Obligate symbiont of arthropods	Absent	GCA_963853945.1
Midichloria	Cd. Midichloria mitochondrii	Ir_f3_Mm	Tick Ixodes ricinus	Ixodida	87.9	1	1190732	Obligate symbiont of arthropods	Absent	GCA_963854045.1
Midichloria	Cd. Midichloria mitochondrii	Ir_f1_Mm	Tick Ixodes ricinus	Ixodida	87.9	1	1190725	Obligate symbiont of arthropods	Absent	GCA_963853935.1
Midichloria	Cd. Midichloria mitochondrii	Ir_d7_Mm	Tick Ixodes ricinus	Ixodida	87.9	1	1190694	Obligate symbiont of arthropods	Absent	GCA_963853965.1
Midichloria	Cd. Midichloria mitochondrii	Ir_f11_Mm	Tick Ixodes ricinus	Ixodida	87.9	1	1190674	Obligate symbiont of arthropods	Absent	GCA_963853925.1
Midichloria	Cd. Midichloria mitochondrii	Ir_d4_Mm	Tick Ixodes ricinus	Ixodida	87.9	1	1190364	Obligate symbiont of arthropods	Absent	GCA_963854075.1
Midichloria	Cd. Midichloria mitochondrii	Ir_f16_Mm	Tick Ixodes ricinus	Ixodida	87.9	1	1190312	Obligate symbiont of arthropods	Absent	GCA_963853985.1
Midichloria	Cd. Midichloria sp.	IholoSidney	Tick Ixodes holocyclus	Ixodida	83.9	1	933600	Obligate symbiont of arthropods	Absent	GCA_030060845.1
Midichloria	Cd. Midichloria mitochondrii	IricESP	Tick Ixodes ricinus	Ixodida	87.9	143	1165878	Obligate symbiont of arthropods	Absent	GCA_030068875.1
Midichloria	Cd. Midichloria mitochondrii	IricAchnasheen	Tick Ixodes ricinus	Ixodida	87.9	153	1166656	Obligate symbiont of arthropods	Absent	GCA_030073385.1
Midichloria	Cd. Midichloria mitochondrii	IricChiz	Tick Ixodes ricinus	Ixodida	87.9	220	1160621	Obligate symbiont of arthropods	Absent	GCA_030068745.1
Midichloria	Cd. Midichloria mitochondrii	IricNA	Tick Ixodes ricinus	Ixodida	87.9	196	1148029	Obligate symbiont of arthropods	Absent	GCA_030068765.1
Midichloria	Cd. Midichloria mitochondrii	IricVT	Tick Ixodes ricinus	Ixodida	87.9	265	1192702	Obligate symbiont of arthropods	Absent	GCA_030068755.1
Midichloria	Cd. Midichloria sp.	HscuESP	Tick Hyalomma scupense	Ixodida	83.1	152	1061353	Obligate symbiont of arthropods	Absent	GCA_030073355.1
Midichloria	Cd. Midichloria sp.	Ifro	Tick Ixodes frontalis	Ixodida	87.1	191	1220790	Obligate symbiont of arthropods	Absent	GCA_030068805.1
Midichloria	Cd. Midichloria sp.	IaulAkure	Tick Ixodes aulacodi	Ixodida	87.1	178	1141387	Obligate symbiont of arthropods	Absent	GCA_030068825.1
Megaira	Cd. Megaira endosymbiont of Mesostigma viride	MegNEIS296	Green algae Mesostigma viride	_	86.3	2	1532409	Unknown / Other phenotype / Intermediate phenotype	Absent	GCA_020410825
Megaira	Cd. Megaera polyxenophila	MegCarteria	Green algae Carteria cerasiformis	_	86.3	72	1298707	Unknown / Other phenotype / Intermediate phenotype	Absent	GCA_020881215.1 GCA_020881215.1
Megaira	Cd. Megaera polyxenophila	SAG 25.80_endo	Algae Carteria cerasiformis	_	84.7	3	2000552	Unknown / Other phenotype / Intermediate phenotype	Absent	GCA_029982035.1
Megaira	Cd. Megaera polyxenophila	PCS	_	_	84.7	4	1988433	Unknown / Other phenotype / Intermediate phenotype	Absent	GCA_037101405.1
Megaira	Cd. Megaera polyxenophila	NDG2	Euplotida Euplotes woodruffi	_	83.9	14	1994314	Unknown / Other phenotype / Intermediate phenotype	Absent	GCA_034366765.1
Megaira	Cd. Megaera venefica	Sr 2-6	Paramecium nephridiatum	_	85.5	281	1862567	Unknown / Other phenotype / Intermediate phenotype	Absent	GCA_034554655.1
Megaira	Cd. Megaera sp.	DT_105	eDNA from marine abyssal pelagic zone	_	79.8	198	1771143	Unknown / Other phenotype / Intermediate phenotype	Absent	GCA_013214485.1
Megaira	Cd. Megaera sp.	UWPOB_RICK1	eDNA from activated sludge	_	83.9	29	1646433	Unknown / Other phenotype / Intermediate phenotype	Absent	GCA_017302665.1
Megaira	Cd. Megaera sp.	UWPOB_RICK2	eDNA from activated sludge	_	84.7	5	1325166	Unknown / Other phenotype / Intermediate phenotype	Absent	GCA_017302595.1
Megaira	Cd. Megaera sp.	REEB450	eDNA from rare earth elements acid mine drainage contaminated river	_	72.6	73	1251243	Unknown / Other phenotype / Intermediate phenotype	Absent	GCA_018970295.1
Megaira	Cd. Megaera sp.	F1-20-MAGs063	eDNA from Lake Fuxian (China)	_	70.2	149	1215908	Unknown / Other phenotype / Intermediate phenotype	Absent	GCA_005791235.1
Megaira	Cd. Megaera sp.	AWTP1-34	eDNA from secondary wastewater	_	71.8	112	1361144	Unknown / Other phenotype / Intermediate phenotype	Absent	GCA_003963235.1
Megaira	Cd. Megaera sp.	NORP64	eDNA from marine subsurface aquifer	_	81.4	111	1905515	Unknown / Other phenotype / Intermediate phenotype	Absent	GCA_002402195.1
Megaira	Cd. Megaera sp.	MGR_bin156	eDNA from Mackay Glacier regions (Antarctica)	_	57.3	209	895256	Unknown / Other phenotype / Intermediate phenotype	Absent	GCA_013697555.1
Megaira	Cd. Megaera sp.	co.spades.CONCOCT.1kb_040	eDNA from tap water	_	61.3	207	1361027	Unknown / Other phenotype / Intermediate phenotype	Absent	GCA_019753095.1
Megaira	Cd. Megaera sp.	TE-08apr19-99	eDNA metagenome of Lake Thun (Switzerland)	_	74.2	19	1136684	Unknown / Other phenotype / Intermediate phenotype	Absent	GCA_945878545.1
Mesenet	Cd. Mesenet longicola	GL2	Coleoptera Brontispa longissima	Coleoptera	77.4	82	1309651	Facultative symbiont of arthropods	Both cifA-cifB	GCA_016860565.1
Mesenet	Cd. Mesenet longicola	L5	Coleoptera Brontispa longissima	Coleoptera	77.4	89	1302764	Facultative symbiont of arthropods	Both cifA-cifB	GCA_016860585.1
Nardonella	Nardonella endosymbiont of Rhynchophorus ferrugineus	NARRFE1	Coleoptera Rhynchophorus ferrugineus	Coleoptera	37.1	1	200316	Obligate symbiont of arthropods	Absent	GCA_004296495.1
Nardonella	Nardonella endosymbiont of Sipalinus gigas	NARSGI1	Coleoptera Sipalinus gigas	Coleoptera	51.6	2	232663	Obligate symbiont of arthropods	Absent	GCA_004296475.1
Nardonella	Nardonella endosymbiont of Pachyrhynchus infernalis	NARPIN1	Coleoptera Pachyrhynchus infernalis	Coleoptera	48.4	1	226299	Obligate symbiont of arthropods	Absent	GCA_004296515.1
Nardonella	Cd. Nardonella dryophthoridicola	NardRF	Coleoptera Rhynchophorus ferrugineus	Coleoptera	37.1	1	200313	Obligate symbiont of arthropods	Absent	GCA_017656055.1
Nardonella	Nardonella endosymbiont of Metamasius hemipterus	NARMHE1	Coleoptera Metamasius hemipterus	Coleoptera	15.3	26	180307	Obligate symbiont of arthropods	Absent	GCA_023651715.1
Nasuia	Cd. Nasuia deltocephalinicola	OIPI	Hemiptera Nesophrosyne ponapona	Hemiptera	12.9	4	107786	Obligate symbiont of arthropods	Absent	GCF_024818055.1
Nasuia	Cd. Nasuia deltocephalinicola	OIMY	Hemiptera Nesophrosyne sp.	Hemiptera	12.1	2	112473	Obligate symbiont of arthropods	Absent	GCF_024818075.1
Nasuia	Cd. Nasuia deltocephalinicola	MIMY	Hemiptera Nesophrosyne sp.	Hemiptera	14.5	4	111869	Obligate symbiont of arthropods	Absent	GCF_024818155.1
Nasuia	Cd. Nasuia deltocephalinicola	MICO	Hemiptera Nesophrosyne sp.	Hemiptera	12.1	11	111527	Obligate symbiont of arthropods	Absent	GCF_024818175.1
Nasuia	Cd. Nasuia deltocephalinicola	KISC	Hemiptera Nesophrosyne sp.	Hemiptera	12.9	4	109972	Obligate symbiont of arthropods	Absent	GCF_024818335.1
Nasuia	Cd. Nasuia deltocephalinicola	KIDO	Hemiptera Nesophrosyne sp.	Hemiptera	10.5	19	112119	Obligate symbiont of arthropods	Absent	GCF_024820055.1
Nasuia	Cd. Nasuia deltocephalinicola	KICL	Hemiptera Nesophrosyne sp.	Hemiptera	14.5	2	111644	Obligate symbiont of arthropods	Absent	GCF_024820075.1
Nasuia	Cd. Nasuia deltocephalinicola	HIMY	Hemiptera Nesophrosyne sp.	Hemiptera	13.7	2	111471	Obligate symbiont of arthropods	Absent	GCF_024820115.1
Nasuia	Cd. Nasuia deltocephalinicola	HICO	Hemiptera Nesophrosyne sp.	Hemiptera	12.9	3	112590	Obligate symbiont of arthropods	Absent	GCF_024820135.1
Nasuia	Cd. Nasuia deltocephalinicola	EMBR	Hemiptera Nesophrosyne ogradyi	Hemiptera	13.7	4	112724	Obligate symbiont of arthropods	Absent	GCF_024820155.1
Nasuia	Cd. Nasuia deltocephalinicola	ALF	Hemiptera Macrosteles quadrilineatus	Hemiptera	9.7	1	112091	Obligate symbiont of arthropods	Absent	GCA_000442605.1
Nasuia	Cd. Nasuia deltocephalinicola	ENCA	Hemiptera Entylia carinata	Hemiptera	21.0	1	144602	Obligate symbiont of arthropods	Absent	GCA_002290365.1
Orientia	Orientia tsutsugamushi	Boryong	Homo sapiens	Trombidiformes	75.8	1	2127051	Vertebrate pathogen	Both cifA-cifB	GCA_000063545
Orientia	Orientia tsutsugamushi	Ikeda	Homo sapiens	Trombidiformes	74.2	1	2008987	Vertebrate pathogen	Both cifA-cifB	GCA_000010205
Orientia	Orientia tsutsugamushi	Karp	Homo sapiens	Trombidiformes	75.8	1	2469803	Vertebrate pathogen	Both cifA-cifB	GCA_900327275.1
Orientia	Orientia tsutsugamushi	AFSC4	Homo sapiens	Trombidiformes	75.0	452	1295323	Vertebrate pathogen	Both cifA-cifB	GCA_001654795.1
Orientia	Orientia tsutsugamushi	AFSC7	Homo sapiens	Trombidiformes	75.8	485	1437566	Vertebrate pathogen	Both cifA-cifB	GCA_001654775.1
Orientia	Orientia tsutsugamushi	FPW1038	Homo sapiens	Trombidiformes	71.0	25	2035338	Vertebrate pathogen	Both cifA-cifB	GCA_900327215.1
Orientia	Orientia tsutsugamushi	UT144	Homo sapiens	Trombidiformes	59.7	229	1689193	Vertebrate pathogen	Absent	GCA_000965195.1
Orientia	Orientia tsutsugamushi	UT76	Homo sapiens	Trombidiformes	74.2	1	2078193	Vertebrate pathogen	Both cifA-cifB	GCA_900327255.1
Orientia	Orientia tsutsugamushi	UT176	Homo sapiens	Trombidiformes	75.0	1	1932116	Vertebrate pathogen	Both cifA-cifB	GCA_900327235.1
Orientia	Orientia tsutsugamushi	Gilliam	Homo sapiens	Trombidiformes	75.0	1	2465012	Vertebrate pathogen	Both cifA-cifB	GCA_900327245.1
Orientia	Orientia tsutsugamushi	JJOtsu1	Homo sapiens	Trombidiformes	75.0	1	2179789	Vertebrate pathogen	Both cifA-cifB	GCA_041379795.1
Orientia	Orientia tsutsugamushi	JJOtsu5	Homo sapiens	Trombidiformes	75.0	1	2446845	Vertebrate pathogen	Both cifA-cifB	GCA_041379905.1
Orientia	Orientia tsutsugamushi	JJOtsu6	Homo sapiens	Trombidiformes	75.0	1	2284757	Vertebrate pathogen	Both cifA-cifB	GCA_041379915.1
Orientia	Orientia tsutsugamushi	JJOtsu7	Homo sapiens	Trombidiformes	74.2	1	2183885	Vertebrate pathogen	Both cifA-cifB	GCA_041379925.1
Orientia	Orientia tsutsugamushi	JJOtsu8	Homo sapiens	Trombidiformes	75.8	1	2344138	Vertebrate pathogen	Both cifA-cifB	GCA_041379935.1
Orientia	Orientia tsutsugamushi	Kato	Homo sapiens	Trombidiformes	75.0	1	2319449	Vertebrate pathogen	Both cifA-cifB	GCA_900327265.1
Orientia	Orientia tsutsugamushi	Sido	Homo sapiens	Trombidiformes	24.2	83	712858	Vertebrate pathogen	Absent	GCA_000965065.1
Orientia	Orientia tsutsugamushi	TA686	Small mammal Tupaia glis	Trombidiformes	75.0	1	2254553	Vertebrate pathogen	Both cifA-cifB	GCA_900377405.1
Orientia	Orientia tsutsugamushi	TA716	Rodent Menetes berdmorei	Trombidiformes	71.8	234	2221260	Vertebrate pathogen	Both cifA-cifB	GCA_000964855.1
Orientia	Orientia tsutsugamushi	TA763	Rodent Rattus rajah	Trombidiformes	71.8	8	2089396	Vertebrate pathogen	Both cifA-cifB	GCA_900327225.1
Orientia	Orientia tsutsugamushi	TW-1	Homo sapiens	Trombidiformes	75.0	1	2008429	Vertebrate pathogen	Both cifA-cifB	GCA_038794295.1
Orientia	Orientia tsutsugamushi	TW-22	Homo sapiens	Trombidiformes	74.2	1	2044475	Vertebrate pathogen	Both cifA-cifB	GCA_038792005.1
Orientia	Orientia tsutsugamushi	Wuj/2014	_	Trombidiformes	75.0	1	1972387	Vertebrate pathogen	Both cifA-cifB	GCA_008693345.1
Orientia	Orientia chuto	Dubai	Homo sapiens	_	73.4	47	1092196	Vertebrate pathogen	Absent	GCA_000964595.1
Occidentia	Occidentia massiliensis	Os18	Ticks Ornithodoros sonrai	Ixodida	83.0	301	1469252	Unknown / Other phenotype / Intermediate phenotype	Both cifA-cifB	GCA_000309075.1
Portiera	Cd. Portiera aleyrodidarum	BT-B/BT-B-HRs	Hemiptera Bemisia tabaci	Hemiptera	46.0	1	358242	Obligate symbiont of arthropods	Absent	GCA_000292685.1
Portiera	Cd. Portiera aleyrodidarum	China 1/BT-Z3	Hemiptera Bemisia tabaci	Hemiptera	46.0	1	359359	Obligate symbiont of arthropods	Absent	GCA_002849995.1
Portiera	Cd. Portiera aleyrodidarum	BT-Z1	Hemiptera Bemisia tabaci	Hemiptera	46.8	1	354523	Obligate symbiont of arthropods	Absent	GCA_002849975.1
Portiera	Cd. Portiera aleyrodidarum	AF-CAI	Hemiptera Aleurodicus floccissimus	Hemiptera	54.0	1	290376	Obligate symbiont of arthropods	Absent	GCA_000953415.1
Portiera	Cd. Portiera aleyrodidarum	AD-CAI	Hemiptera Aleurodicus dispersus	Hemiptera	53.2	1	290195	Obligate symbiont of arthropods	Absent	GCA_000953295.1
Portiera	Cd. Portiera aleyrodidarum	PeMo	Hemiptera Pealius mori	Hemiptera	52.4	1	277700	Obligate symbiont of arthropods	Absent	GCA_902713755.1
Portiera	Cd. Portiera aleyrodidarum	BT-QVLC	Hemiptera Bemisia tabaci	Hemiptera	46.0	1	357472	Obligate symbiont of arthropods	Absent	GCA_000298385.1
Portiera	Cd. Portiera aleyrodidarum	BT-Q	Hemiptera Bemisia tabaci	Hemiptera	46.0	1	357461	Obligate symbiont of arthropods	Absent	GCA_000827855.1
Portiera	Cd. Portiera aleyrodidarum	MEAM1	Hemiptera Bemisia tabaci	Hemiptera	46.0	1	352068	Obligate symbiont of arthropods	Absent	GCA_002285875.1
Portiera	Cd. Portiera aleyrodidarum	TV	Hemiptera Trialeurodes vaporariorum	Hemiptera	51.6	1	280663	Obligate symbiont of arthropods	Absent	GCA_000349745.1
Portiera	Cd. Portiera aleyrodidarum	china	Hemiptera Bemisia tabaci	Hemiptera	43.5	4	375688	Obligate symbiont of arthropods	Absent	GCA_004300905.1
Portiera	Cd. Portiera aleyrodidarum	SiSi	Hemiptera Singhiella simplex	Hemiptera	50.0	9	411975	Obligate symbiont of arthropods	Absent	GCA_902713745.1
Portiera	Cd. Portiera aleyrodidarum	Tabriz.7	Homoptera insects from Prunus persica	Hemiptera	1.6	688	187302	Obligate symbiont of arthropods	Absent	GCA_026245965.1
Regiella	Cd. Regiella insecticola	TUt	Aphid Acyrthosiphon pisum	Hemiptera	96.8	17	2495260	Facultative symbiont of arthropods	Absent	GCA_013373955.1
Regiella	Cd. Regiella sp.	50df7a5c-45bd-4916-af13-c11c5892e7e1	Aphid Tuberolachnus salignus	Hemiptera	96.8	1	3288801	Facultative symbiont of arthropods	Absent	GCA_964020115.1
Regiella	Cd. Regiella insecticola	LSR1	Aphid Acyrthosiphon pisum	Hemiptera	95.2	215	2067400	Facultative symbiont of arthropods	Absent	GCA_000143625.1
Regiella	Cd. Regiella insecticola	5.15	Aphid Myzus persicae	Hemiptera	64.5	562	2013072	Facultative symbiont of arthropods	Absent	GCA_000284655.1
Regiella	Cd. Regiella insecticola	Tabriz.1	_ insects from Prunus persica	_	4.0	2243	606865	Facultative symbiont of arthropods	Absent	GCA_026245975.1
Rickettsia	Rickettsia aeschlimannii	MC16	Ticks Hyalomma marginatum	Ixodida	81.5	16	1312196	Vertebrate pathogen	Absent	GCA_001051325
Rickettsia	Rickettsia africae	ESF-5	Ticks Amblyomma variegatum	Ixodida	83.9	2	1290917	Vertebrate pathogen	Absent	GCA_000023005
Rickettsia	Rickettsia akari	Hartford	Homo sapien	Mesostigmata	84.7	1	1231060	Vertebrate pathogen	Absent	GCA_000018205
Rickettsia	Rickettsia amblyommatis	GAT-30V	Ticks Amblyomma sp.	Ixodida	82.3	4	1480884	Facultative symbiont of arthropods	Both cifA-cifB	GCA_000284055
Rickettsia	Rickettsia amblyommatis	An13	Ticks Amblyomma neumanni	Ixodida	83.1	4	1480876	Facultative symbiont of arthropods	Both cifA-cifB	GCA_002078335
Rickettsia	Rickettsia amblyommatis	Ac/Pa	Ticks Amblyomma cajennense	Ixodida	81.5	1	1439831	Facultative symbiont of arthropods	Both cifA-cifB	GCA_000964675.1
Rickettsia	Rickettsia amblyommatis	Darkwater	Ticks Amblyomma americanum	Ixodida	73.4	68	1438374	Facultative symbiont of arthropods	Both cifA-cifB	GCA_000964995.1
Rickettsia	Rickettsia amblyommatis	Ac37	Ticks Amblyomma cajennense	Ixodida	83.1	3	1456213	Facultative symbiont of arthropods	Both cifA-cifB	GCA_001273795.1
Rickettsia	Rickettsia amblyommatis	AcajP2	Ticks Amblyomma cajennense	Ixodida	73.4	1	1415381	Facultative symbiont of arthropods	Both cifA-cifB	GCA_000284055
Rickettsia	Rickettsia argasii	T170-B	Homo sapiens	Ixodida	79.8	30	1437875	Unknown / Other phenotype / Intermediate phenotype	Both cifA-cifB	GCA_000965185
Rickettsia	Rickettsia asiatica	Maytaro1284	Ticks Ixodes ovatus	Ixodida	84.7	2	1419085	Unknown / Other phenotype / Intermediate phenotype	Absent	GCA_007989425
Rickettsia	Rickettsia asembonensis	NMRCii	Fleas Ctenocephalides felis	Siphonaptera	83.0	88	1376743	Unknown / Other phenotype / Intermediate phenotype	Absent	GCA_000828125
Rickettsia	Rickettsia asembonensis	Perak	Fleas Ctenocephalides orientis	Siphonaptera	80.6	2	1424426	Unknown / Other phenotype / Intermediate phenotype	Absent	GCA_028571405.1
Rickettsia	Rickettsia sp.	TH2014	Fleas Ctenocephalides felis	Siphonaptera	85.5	400	1368580	Unknown / Other phenotype / Intermediate phenotype	Absent	GCA_019249195
Rickettsia	Rickettsia australis	Cutlack	Ticks Ixodes sp.	Ixodida	83.1	2	1323280	Vertebrate pathogen	Absent	GCA_000284155
Rickettsia	Rickettsia australis	Phillips	Ticks Ixodes holocyclus or I. tasmani?	Ixodida	81.5	59	1320572	Vertebrate pathogen	Absent	GCA_000273745
Rickettsia	Cd. Rickettsia barbariae	BIME	Ticks Rhipicephalus turanicus	Ixodida	83.9	5	1243886	Facultative symbiont of arthropods	Absent	GCA_041477405.1
Rickettsia	Rickettsia bellii	RML369-C	Ticks Amblyomma neumanni	Ixodida	81.5	1	1522076	Facultative symbiont of arthropods	Absent	GCA_000012385
Rickettsia	Rickettsia bellii	RML Mogi	Ticks Amblyomma aureolatum	Ixodida	83.9	4	1618071	Facultative symbiont of arthropods	Absent	GCA_000965045
Rickettsia	Rickettsia bellii	An04	Ticks Amblyomma neumanni	Ixodida	84.7	2	1579798	Facultative symbiont of arthropods	Absent	GCA_002078315
Rickettsia	Rickettsia bellii	OSU 85-389	Ticks Dermacentor variabilis	Ixodida	80.6	1	1528980	Facultative symbiont of arthropods	Absent	GCA_000018245
Rickettsia	Rickettsia buchneri	ISO7	Ticks Ixodes scapularis	Ixodida	80.6	207	1657692	Obligate symbiont of arthropods	Absent	GCA_000696365
Rickettsia	Rickettsia buchneri	PalLab	Ticks Ixodes scapularis	Ixodida	80.6	1	1777907	Obligate symbiont of arthropods	Absent	GCA_026723685
Rickettsia	Rickettsia canadensis	CA410	_	_	83.1	1	1150228	Facultative symbiont of arthropods	Absent	GCA_000283915
Rickettsia	Rickettsia canadensis	McKiel	Ticks Haemaphysalis leporispalustris	Ixodida	83.1	1	1159772	Facultative symbiont of arthropods	Absent	GCA_000014345
Rickettsia	Cd. Rickettsia colombianensi	Adcor 2	Ticks Amblyomma dissimile	Ixodida	58.1	13	820972	Facultative symbiont of arthropods	Both cifA-cifB	GCA_003664375
Rickettsia	Rickettsia conorii subsp. conorii	Malish 7	Ticks Rhipicephalus sanguineus or Haemaphysalis eachi?	Ixodida	83.9	1	1268755	Vertebrate pathogen	Absent	GCA_000007025
Rickettsia	Rickettsia conorii subsp. caspia	A-167	Ticks Rhipicephalus pumilio	Ixodida	79.0	25	1260331	Vertebrate pathogen	Absent	GCA_000261325
Rickettsia	Rickettsia conorii subsp. israelensis	ISTT CDC1	Ticks Rhipicephalus sanguineus	Ixodida	80.6	33	1252815	Vertebrate pathogen	Absent	GCA_000263815
Rickettsia	Rickettsia conorii subsp. indica	ITTR	Ticks Rhipicephalus sanguineus	Ixodida	79.8	10	1249482	Vertebrate pathogen	Absent	GCA_000257435
Rickettsia	Rickettsia felis	URRWXCal2	Fleas Ctenocephalides felis	Siphonaptera	84.7	3	1587240	Vertebrate pathogen	Absent	GCA_000012145.1
Rickettsia	Rickettsia felis	LSU	Fleas Ctenocephalides felis	Siphonaptera	66.1	22	1546970	Vertebrate pathogen	Absent	GCA_000804525
Rickettsia	Rickettsia felis	LSU-Lb	Booklouse Liposcelis bostrychophila	Psocoptera	78.2	43	1579101	Facultative symbiont of arthropods	Both cifA-cifB	GCA_000804505
Rickettsia	Rickettsia felis	Pedreira	Fleas Ctenocephalides felis	Siphonaptera	84.7	1	1485193	Vertebrate pathogen	Absent	GCA_000964665
Rickettsia	Rickettsia fournieri	AUS118	Ticks Argas lagenoplastis	Ixodida	83.9	6	1447740	Unknown / Other phenotype / Intermediate phenotype	Absent	GCA_900243065
Rickettsia	Rickettsia gravesii	BWI-1	Ticks Amblyomma trigattatum	Ixodida	83.1	29	1347499	Unknown / Other phenotype / Intermediate phenotype	Both cifA-cifB	GCA_000485845
Rickettsia	Rickettsia heilongjiangensis	CH8-1 DNA	Ticks Haemaphysalis concinna	Ixodida	83.9	1	1279380	Unknown / Other phenotype / Intermediate phenotype	Absent	GCA_009731545
Rickettsia	Rickettsia sp.	054	Cochineal Dysmicoccus sylvarum	Hemiptera	83.9	1	1278471	Facultative symbiont of arthropods	Absent	GCA_000221205
Rickettsia	Rickettsia heilongjiangensis	TIGMIC	Ticks Haemaphysalis longicornis	Ixodida	83.9	13	1328743	Unknown / Other phenotype / Intermediate phenotype	Both cifA-cifB	GCA_035117685.1
Rickettsia	Rickettsia helvetica	C9P9	Ticks Ixodes ricinus	Ixodida	83.9	2	1417115	Unknown / Other phenotype / Intermediate phenotype	Absent	GCA_000255355
Rickettsia	Rickettsia honei	RB	Homo sapiens	Ixodida	83.9	11	1268758	Vertebrate pathogen	Absent	GCA_000263055
Rickettsia	Rickettsia hoogstraalii	CS	Ticks Haemaphysalis montgomeryi	Ixodida	82.3	82	1570590	Unknown / Other phenotype / Intermediate phenotype	Both cifA-cifB	GCA_026309295
Rickettsia	Rickettsia hoogstraalii	Croatica	Ticks Haemaphysalis sulcata	Ixodida	82.3	2	1484812	Unknown / Other phenotype / Intermediate phenotype	Absent	GCA_000825685.1
Rickettsia	Rickettsia hoogstraalii	RCCE3	Black crow Corvus capensis	Ixodida	81.4	49	2303093	Unknown / Other phenotype / Intermediate phenotype	Both cifA-cifB	GCA_000964845
Rickettsia	Cd. Rickettsia Indica	Tenjiku01	Homo sapiens	_	83.9	32	1256207	Vertebrate pathogen	Absent	GCA_001653015
Rickettsia	Rickettsia japonica	YH	Homo sapiens	Ixodida	83.1	1	1283087	Vertebrate pathogen	Absent	GCA_000283595
Rickettsia	Rickettsia japonica	DT-1	Ticks Dermacentor taiwanensis	Ixodida	83.9	1	1284030	Vertebrate pathogen	Absent	GCA_002357295
Rickettsia	Rickettsia japonica	Nakase	Homo sapiens	Ixodida	83.9	1	1284030	Vertebrate pathogen	Absent	GCA_002357175
Rickettsia	Rickettsia japonica	LON-151	Ticks Haemaphysalis longicorni	Ixodida	83.9	2	1283994	Vertebrate pathogen	Absent	GCA_002356915
Rickettsia	Rickettsia japonica	HH-16	Ticks Haemaphysalis hystricis	Ixodida	83.9	2	1283910	Vertebrate pathogen	Absent	GCA_002357015
Rickettsia	Rickettsia japonica	OHH-1	Ticks Haemaphysalis hystricis	Ixodida	83.9	1	1283227	Vertebrate pathogen	Absent	GCA_002357155
Rickettsia	Cd. Rickettsia kedanie	KNCP2-13	Mite Leptotrombidium scutellare	Trombidiformes	82.3	52	1320058	Unknown / Other phenotype / Intermediate phenotype	Absent	BAABMM000000000.1
Rickettsia	Cd. Rickettsia kotlanii	HM-2	Ticks Haemaphysalis megaspinosa	Ixodida	82.3	1	1204030	Unknown / Other phenotype / Intermediate phenotype	Absent	GCA_030295365
Rickettsia	Cd. Rickettsia kotlanii	FLA-4	Ticks Haemaphysalis flava	Ixodida	82.3	1	1204165	Unknown / Other phenotype / Intermediate phenotype	Absent	GCA_030295345
Rickettsia	Rickettsia lusitaniae	R-Oe	Ticks Ornithodoros erraticus	Ixodida	83.9	153	1576203	Facultative symbiont of arthropods	Both cifA-cifB	XXX (This study)
Rickettsia	Rickettsia massiliae	MTU5	Ticks Rhipicephalus turanicus	Ixodida	82.3	2	1376184	Vertebrate pathogen	Absent	GCA_000016625
Rickettsia	Rickettsia massiliae	AZT80	_	_	82.3	3	1278719	Vertebrate pathogen	Absent	GCA_000283855
Rickettsia	Rickettsia monacensis	IrR/Munich	Ticks Ixodes ricinus	Ixodida	79.0	1	1353450	Unknown / Other phenotype / Intermediate phenotype	Absent	GCA_000499665
Rickettsia	Rickettsia montanensis	OSU 85-930	_	_	83.1	1	1279798	Unknown / Other phenotype / Intermediate phenotype	Absent	GCA_000284175
Rickettsia	Rickettsia oklahomensis	Oklahoma-10	Ticks Amblyomma americanum	Ixodida	85.5	1	1172310	Unknown / Other phenotype / Intermediate phenotype	Both cifA-cifB	GCA_039954865.1
Rickettsia	Rickettsia parkeri	Portsmouth	_	_	84.7	1	1300386	Vertebrate pathogen	Absent	GCA_000284195
Rickettsia	Rickettsia parkeri	AT#24	Ticks Amblyomma triste	Ixodida	84.7	1	1300534	Vertebrate pathogen	Absent	GCA_000965075
Rickettsia	Rickettsia parkeri	Grand Bay	Ticks Amblyomma maculatum	Ixodida	84.7	1	1309691	Vertebrate pathogen	Absent	GCA_000965085
Rickettsia	Rickettsia parkeri	Tate's Hell	Ticks Amblyomma maculatum	Ixodida	84.7	1	1300383	Vertebrate pathogen	Absent	GCA_000965145
Rickettsia	Rickettsia parkeri	Atlantic Rainforest	Ticks Amblyomma ovale	Ixodida	83.9	1	1348030	Vertebrate pathogen	Absent	GCA_005549115
Rickettsia	Rickettsia parkeri	Black Gap	Ticks Dermacentor parumapertus	Ixodida	83.9	1	1329522	Vertebrate pathogen	Absent	GCA_018610945
Rickettsia	Rickettsia parkeri	Sandhill Crane	Ticks Amblyomma maculatum	Ixodida	84.7	6	1296799	Vertebrate pathogen	Absent	GCA_024396835
Rickettsia	Rickettsia peacockii	Rustic	Ticks Dermacentor andersoni	Ixodida	82.3	2	1314898	Facultative symbiont of arthropods	Absent	GCA_000021525
Rickettsia	Rickettsia philipii	364D	Ticks Dermacentor occidentalis	Ixodida	84.7	1	1287740	Vertebrate pathogen	Absent	GCA_000283995
Rickettsia	Rickettsia prowazekii	Madrid E (avirulent)	Homo sapiens	Psocoptera	83.1	1	1111523	Vertebrate pathogen	Absent	GCA_000195735.1
Rickettsia	Rickettsia prowazekii	Breinl	Homo sapiens	Psocoptera	85.5	1	1109301	Vertebrate pathogen	Absent	GCA_000367405
Rickettsia	Rickettsia raoultii	BIME	Ticks Dermacentor silvarum	Ixodida	83.9	1	1349828	Vertebrate pathogen	Absent	GCA_023674445
Rickettsia	Rickettsia raoultii	IM16	_	_	83.9	2	1344557	Vertebrate pathogen	Absent	GCA_001975185
Rickettsia	Rickettsia rhipicephali	3-7-female6-CWPP	_	_	82.3	2	1305467	Vertebrate pathogen	Absent	GCA_000284075
Rickettsia	Rickettsia rhipicephali	HJ#5	Ticks Haemaphysalis juxtakochi	Ixodida	82.3	3	1448632	Vertebrate pathogen	Absent	GCA_001442475
Rickettsia	Rickettsia rhipicephali	EH	Ticks Haemaphysalis montgomeryi	Ixodida	83.1	15	1389439	Vertebrate pathogen	Absent	GCA_026309315
Rickettsia	Rickettsia rhipicephali	Ect	Ticks Rhipicephalus sanguineus	Ixodida	81.5	1	1266919	Vertebrate pathogen	Absent	GCA_000964905
Rickettsia	Rickettsia rickettsii	Sheila Smith (most virulent)	Homo sapiens	Ixodida	84.7	1	1257710	Vertebrate pathogen	Absent	GCA_000018225
Rickettsia	Rickettsia rickettsii	Sheila Smith - re-sequenced	Homo sapiens	Ixodida	84.7	1	1257745	Vertebrate pathogen	Absent	GCA_029909735
Rickettsia	Rickettsia rickettsii	Hlp#2	Ticks Haemaphysalis leporispalustris	Ixodida	84.7	1	1270751	Vertebrate pathogen	Absent	GCA_000283935
Rickettsia	Rickettsia rickettsii	Colombia	Ticks Dermacentor andersoni	Ixodida	84.7	1	1270083	Vertebrate pathogen	Absent	GCA_000283775
Rickettsia	Rickettsia rickettsii	Hino	Ticks Dermacentor andersoni	Ixodida	84.7	1	1269837	Vertebrate pathogen	Absent	GCA_000283815
Rickettsia	Rickettsia rickettsii	Morgan	Homo sapiens	Ixodida	84.7	1	1269809	Vertebrate pathogen	Absent	GCA_000831545
Rickettsia	Rickettsia rickettsii	Iowa (avirulent)	Homo sapiens	Ixodida	84.7	1	1268201	Vertebrate pathogen	Absent	GCA_000017445
Rickettsia	Rickettsia rickettsii	Iowa Small-plaque variant (avirulent)	_	_	84.7	1	1268242	Vertebrate pathogen	Absent	GCA_001951015
Rickettsia	Rickettsia rickettsii	Iowa Large-plaque variant (avirulent)	_	_	84.7	1	1268220	Vertebrate pathogen	Absent	GCA_001950995
Rickettsia	Rickettsia rickettsii	Arizona	Homo sapiens	Ixodida	84.7	1	1267197	Vertebrate pathogen	Absent	GCA_000283795
Rickettsia	Rickettsia rickettsii	Taiaçu	Ticks Amblyomma aureolatum	Ixodida	85.5	1	1258454	Vertebrate pathogen	Absent	GCA_023716785
Rickettsia	Rickettsia rickettsii	Hauke	Ticks Dermacentor andersoni	Ixodida	84.7	2	1269774	Vertebrate pathogen	Absent	GCA_000283835
Rickettsia	Rickettsia rickettsii	AZ-5	Ticks Rhipicephalus sanguineous	Ixodida	84.7	1	1269677	Vertebrate pathogen	Absent	GCA_023716745
Rickettsia	Rickettsia rickettsii	Sao Paulo	Ticks Amblyomma sculptum	Ixodida	85.5	1	1257910	Vertebrate pathogen	Absent	GCA_023716765
Rickettsia	Rickettsia rickettsii	RMSFvaccine	Ticks Amblyomma andersoni	Ixodida	84.7	1	1257699	Vertebrate pathogen	Absent	GCA_027252975
Rickettsia	Rickettsia rickettsii	R	Ticks Dermacentor andersoni	Ixodida	84.7	1	1257005	Vertebrate pathogen	Absent	GCA_000831525
Rickettsia	Rickettsia rickettsii	Brazil	unkown	_	85.5	1	1255681	Vertebrate pathogen	Absent	GCA_000283955
Rickettsia	Cd. Rickettsia senegalensis	R184	Fleas Ctenocephalides felis	Siphonaptera	4.8	12	1663978	Unknown / Other phenotype / Intermediate phenotype	Absent	GCA_946121015
Rickettsia	Rickettsia sibirica	246	Homo sapiens	Ixodida	83.9	1	1250021	Vertebrate pathogen	Absent	GCA_000166935
Rickettsia	Rickettsia sibirica	BJ-90	Ticks Dermacentor sinicus	Ixodida	83.9	8	1254734	Vertebrate pathogen	Absent	GCA_000246715
Rickettsia	Rickettsia sibirica mongolitimonae	HA-91	Ticks Hyalomma asiaticum	Ixodida	83.1	21	1252337	Vertebrate pathogen	Absent	GCA_000247625
Rickettsia	Rickettsia slovaca	13-B	Ticks Dermacentor sp.	Ixodida	83.9	1	1275089	Vertebrate pathogen	Absent	GCA_000237845
Rickettsia	Rickettsia slovaca	D-CWPP	Ticks Dermacentor marginatus	Ixodida	83.9	1	1275720	Vertebrate pathogen	Absent	GCA_000252365
Rickettsia	Rickettsia tamurae	AT-1	Ticks Amblyomma testudinarium	Ixodida	81.5	27	1453216	Unknown / Other phenotype / Intermediate phenotype	Both cifA-cifB	GCA_000751075
Rickettsia	Rickettsia tillamookensis	Tillamook 23	Ticks Ixodes pacificus	Ixodida	83.9	1	1438972	Unknown / Other phenotype / Intermediate phenotype	Absent	GCA_016743795
Rickettsia	Rickettsia typhi	Wilmington	_	Siphonaptera	86.3	1	1111496	Vertebrate pathogen	Absent	GCA_000008045
Rickettsia	Rickettsia typhi	B9991CWPP	_	Siphonaptera	86.3	1	1112957	Vertebrate pathogen	Absent	GCA_000277305
Rickettsia	Rickettsia vini	IarboMS4	Ticks Ixodes arboricola	Ixodida	83.9	25	1314191	Facultative symbiont of arthropods	Both cifA-cifB	XXX (This study)
Rickettsia	Rickettsia endosymbiont of endoysmbiont Adalia bipunctata	-	Ladybird beetle Adalia bipunctata	Coleoptera	76.6	267	1334298	Facultative symbiont of arthropods	Absent	https://doi.org/10.5061/dryad.6cn66
Rickettsia	Rickettsia endosymbiont of Amblyomma dissimile	AdisF19	Ticks Amblyomma dissimile	Ixodida	83.9	84	1570282	Facultative symbiont of arthropods	Absent	XXX (This study)
Rickettsia	Rickettsia endosymbiont of Amblyomma dissimile	AdisM1	Ticks Amblyomma dissimile	Ixodida	83.9	76	1519432	Facultative symbiont of arthropods	Absent	XXX (This study)
Rickettsia	Rickettsia endosymbiont of Amblyomma dissimile	AdisP2	Ticks Amblyomma dissimile	Ixodida	83.1	1	1503972	Facultative symbiont of arthropods	Absent	XXX (This study)
Rickettsia	Rickettsia endosymbiont of Amblyomma dissimile	AdisP3Sn	Ticks Amblyomma dissimile	Ixodida	83.9	75	1467430	Facultative symbiont of arthropods	Absent	XXX (This study)
Rickettsia	Rickettsia endosymbiont of Aspidapion aeneum	isolate 54715	Coleoptera Aspidapion aeneum	Coleoptera	83.9	1	1651676	Facultative symbiont of arthropods	Both cifA-cifB	GCA_964030775.1
Rickettsia	Rickettsia endosymbiont of Bembidion lapponicum	Blapp1	Coleoptera Bembidion lapponicum	Coleoptera	78.2	171	1266633	Facultative symbiont of arthropods	Absent	GCA_020404495
Rickettsia	Rickettsia endosymbiont of Bembidion nr.	Btrans1	Coleoptera Bembidion nr.	Coleoptera	76.6	249	1417452	Facultative symbiont of arthropods	Absent	GCA_020404375
Rickettsia	Rickettsia endosymbiont of Bemisia tabaci	MEAM1	Tobacco whitefly Bemisia tabaci	Hemiptera	79.0	1	1378618	Facultative symbiont of arthropods	Absent	GCA_002285905
Rickettsia	Rickettsia endosymbiont of Bemisia tabaci	wb	Tobacco whitefly Bemisia tabaci	Hemiptera	79.0	244	1196685	Facultative symbiont of arthropods	Absent	GCA_001707925
Rickettsia	Rickettsia endosymbiont of Cantharis rufa	isolate 54716	Coleoptera Cantharis rufa	Coleoptera	83.9	1	1463984	Facultative symbiont of arthropods	Absent	GCA_964026445.1
Rickettsia	Rickettsia endosymbiont of Ceroptres masudai	Cmasu2	Gall wasp Ceroptres masudai	Hymenoptera	82.3	196	1294863	Facultative symbiont of arthropods	Absent	GCA_020404525
Rickettsia	Rickettsia endosymbiont of Ceutorhynchus obstrictus	isolate 54717	Coleoptera Ceutorhynchus obstrictus	Coleoptera	83.9	1	1838929	Facultative symbiont of arthropods	Both cifA-cifB	GCA_964026565.1
Rickettsia	Rickettsia endosymbiont of Columbicola hoogstraali	Choog2	Bird lice Columbicola hoogstraali	Psocoptera	83.1	16	1357829	Facultative symbiont of arthropods	Absent	GCA_020404365
Rickettsia	Rickettsia endosymbiont of Degeeriella rufa	Drufa1	Feather lice Degeeriella rufa	Psocoptera	83.1	14	1364611	Facultative symbiont of arthropods	Absent	GCA_020404445
Rickettsia	Rickettsia endosymbiont of Dermacentor reticulatus	Dreti_100P	Ticks Dermacentor reticulatus	Ixodida	83.9	84	1386961	Vertebrate pathogen	Absent	XXX (This study)
Rickettsia	Rickettsia endosymbiont of Dermacentor reticulatus	Dreti_100F	Ticks Dermacentor reticulatus	Ixodida	83.9	76	1365498	Vertebrate pathogen	Absent	XXX (This study)
Rickettsia	Rickettsia endosymbiont of Diachasma alloeum	Dallo3	Parasitoid wasp Diachasma alloeum	Hymenoptera	75.8	196	990679	Facultative symbiont of arthropods	Both cifA-cifB	GCA_020404485
Rickettsia	Rickettsia endosymbiont of Ecitomorpha arachnoides	Earac4	Coleoptera Ecitomorpha arachnoides	Coleoptera	80.6	96	1350066	Facultative symbiont of arthropods	Absent	GCA_020881375
Rickettsia	Rickettsia endosymbiont of Eriopis connexa	Econn1	Ladybird Eriopis connexa	Coleoptera	71.8	238	1070326	Facultative symbiont of arthropods	Absent	GCA_020881315
Rickettsia	Rickettsia endosymbiont of Glossina mortisans submortisans	RiTSETSE	Tsetse fly Glossina mortisans submortisans	Diptera	76.6	182	1451997	Facultative symbiont of arthropods	Both cifA-cifB	GCA_020881295
Rickettsia	Rickettsia endosymbiont of Graphium doson	Gdoso1	Lepidoptera Graphium doson	Lepidoptera	83.1	34	1420561	Facultative symbiont of arthropods	Absent	GCA_020881245
Rickettsia	Rickettsia endosymbiont of Gonocerus acuteangulatus	isolate 54736	Hemiptera Gonocerus acuteangulatus	Hemiptera	83.1	1	1983518	Facultative symbiont of arthropods	Absent	GCA_964026435.1
Rickettsia	Rickettsia endosymbiont of Ixodes scapularis	REIS	Ticks Ixodes scapularis	Ixodida	77.4	135	2100092	Obligate symbiont of arthropods	Absent	GCA_000160735
Rickettsia	Rickettsia endosymbiont of Ixodes pacificus	Humboldt	Ticks Ixodes pacificus	Ixodida	81.5	7	1564726	Facultative symbiont of arthropods	Absent	GCA_000965155
Rickettsia	Rickettsia endosymbiont of Ixodes persulcatus	IrW_S20.002	Ticks Ixodes persulcatus	Ixodida	75.8	271	1332932	Unknown / Other phenotype / Intermediate phenotype	Absent	GCA_027293795.1
Rickettsia	Rickettsia endosymbiont of Ixodes persulcatus	ChW_S18.001	Ticks Ixodes persulcatus	Ixodida	78.2	568	1695522	Unknown / Other phenotype / Intermediate phenotype	Absent	GCA_027293995.1
Rickettsia	Rickettsia endosymbiont of Ixodes persulcatus	GAW_S19.001	Ticks Ixodes persulcatus	Ixodida	79.8	723	2232372	Unknown / Other phenotype / Intermediate phenotype	Absent	GCA_027294005.1
Rickettsia	Rickettsia endosymbiont of Ixodes persulcatus	ChO_S25.1	Ticks Ixodes persulcatus	Ixodida	34.7	62	421295	Unknown / Other phenotype / Intermediate phenotype	Absent	GCA_027294015.1
Rickettsia	Rickettsia endosymbiont of Ixodes persulcatus	GAO_S22.002	Ticks Ixodes persulcatus	Ixodida	72.6	373	1404977	Unknown / Other phenotype / Intermediate phenotype	Absent	GCA_027293985.1
Rickettsia	Rickettsia endosymbiont of Ixodes persulcatus	KhW_S21.002	Ticks Ixodes persulcatus	Ixodida	73.4	419	1518877	Unknown / Other phenotype / Intermediate phenotype	Absent	GCA_027293855.1
Rickettsia	Rickettsia endosymbiont of Ixodes persulcatus	KhO_S24.002	Ticks Ixodes persulcatus	Ixodida	79.0	1334	3176055	Unknown / Other phenotype / Intermediate phenotype	Absent	GCA_027293835.1
Rickettsia	Rickettsia endosymbiont of Ixodes persulcatus	IrO_S23.001	Ticks Ixodes persulcatus	Ixodida	78.2	429	1568159	Unknown / Other phenotype / Intermediate phenotype	Absent	GCA_027293825.1
Rickettsia	Rickettsia endosymbiont of Lasioglossum villosulum	isolate 54739	Hymenoptera Lasioglossum villosulum	Hymenoptera	83.9	1	1512138	Facultative symbiont of arthropods	Absent	GCA_964026455.1
Rickettsia	Rickettsia endosymbiont of Omalisus fontisbellaquei	Ofont3	Coleoptera Omalisus fontisbellaquei	Coleoptera	77.4	91	1529137	Facultative symbiont of arthropods	Absent	GCA_020404465
Rickettsia	Rickettsia endosymbiont of Orchestes rusci	isolate 54718	Coleoptera Orchestes rusci	Coleoptera	84.7	5	1892037	Facultative symbiont of arthropods	Absent	GCA_964030945.1
Rickettsia	Rickettsia endosymbiont of Oxypoda opaca	Oopac6	Coleoptera Oxypoda opaca	Coleoptera	84.7	181	1496711	Facultative symbiont of arthropods	Both cifA-cifB	GCA_020881235
Rickettsia	Rickettsia endosymbiont of Polydrusus tereticollis	isolate 54719	Coleoptera Polydrusus tereticollis	Coleoptera	81.4	1	2172543	Facultative symbiont of arthropods	Both cifA-cifB	GCA_964026385.1
Rickettsia	Rickettsia endosymbiont of Proechinophthirus fluctus	Pfluc4	Lice Proechinophthirus fluctus	Psocoptera	83.9	7	1251895	Unknown / Other phenotype / Intermediate phenotype	Absent	GCA_020404545
Rickettsia	Rickettsia endosymbiont of Proechinophthirus fluctus	SPI-2	Lice Proechinophthirus fluctus	Psocoptera	79.8	47	1253551	Unknown / Other phenotype / Intermediate phenotype	Absent	GCA_001602635
Rickettsia	Rickettsia endosymbiont of Pyrocoelia pectoralis	Ppec13	Coleoptera Pyrocoelia pectoralis	Coleoptera	82.3	90	1426047	Facultative symbiont of arthropods	Absent	GCA_020404425
Rickettsia	Rickettsia endosymbiont of Rhinocyllus conicus	isolate 54720	Coleoptera Rhinocyllus conicus	Coleoptera	83.1	1	1747708	Facultative symbiont of arthropods	Both cifA-cifB	GCA_964026465.1
Rickettsia	Rickettsia endosymbiont of Sceptobius lativentris	Slati1	Coleoptera Sceptobius lativentris	Coleoptera	83.9	109	1301763	Facultative symbiont of arthropods	Absent	GCA_020881155
Rickettsia	Rickettsia endosymbiont of Stiretrus anchorago	Sanch3	Stink bug Stiretrus anchorago	Hemiptera	80.6	180	1485970	Facultative symbiont of arthropods	Absent	GCA_020881115
Rickettsia	Rickettsia endosymbiont of Nesidiocoris tenuis	rNten	Hemiptera Nesidiocoris tenuis	Hemiptera	82.3	4	2608948	Facultative symbiont of arthropods	Both cifA-cifB	AP029035,AP029036.1,AP029037.1,AP029038.1
Rickettsia	Rickettsia endosymbiont of Villa modesta	isolate 54725	Diptera Villa modesta	Diptera	83.1	1	1428869	Facultative symbiont of arthropods	Absent	GCA_964026485.1
Rickettsiella	Cd. Aquirickettsiella gammari (see Figure S10)	RA15029	Amphipods Gammarus fossarum	Amphipoda	90.3	65	1491410	Facultative symbiont of arthropods	cifB only	GCA_002290645.2
Rickettsiella	Rickettsiella grylli	-	Woodlouse Armadillium sp.	Isopoda	92.7	1	1566411	Facultative symbiont of arthropods	Absent	GCA_000168295.1
Rickettsiella	Rickettsiella isopodorum	RCFS May 2013	Woodlouse Trachelipus rathkii	Isopoda	92.7	33	1493003	Facultative symbiont of arthropods	Both cifA-cifB	GCA_001881495.1
Rickettsiella	Rickettsiella massiliensis	20B	Ticks Ixodes ricinus	Ixodida	66.1	6	1727973	Facultative symbiont of arthropods	Absent	GCA_000257395.1
Rickettsiella	Cd. Rickettsiella viridis	Ap-RA04	Aphids Acyrthosiphon pisum	Hemiptera	92.7	1	1579735	Facultative symbiont of arthropods	Absent	GCA_003966755.1
Rickettsiella	Rickettsiella endosymbiont of Aleochara curtula	isolate 63004e16-cd2a-4f37-b110-be146162b871	Coloeptera Aleochara curtula	Coleoptera	93.5	1	1625962	Facultative symbiont of arthropods	Absent	GCA_964030935.1
Rickettsiella	Rickettsiella endosymbiont of Dermanyssus gallinae	DGE	Mite Dermanyssus gallinae	Mesostigmata	93.5	1	1888715	Obligate symbiont of arthropods	Absent	GCA_019285595.1
Rickettsiella	Rickettsiella endosymbiont of Ixodes ricinus	Ird1	Ticks Ixodes ricinus	Ixodida	92.7	1	1653240	Facultative symbiont of arthropods	Absent	GCA_964341305
Rickettsiella	Rickettsiella endosymbiont of Ixodes ricinus	Ir_d6	Ticks Ixodes ricinus	Ixodida	93.5	1	1765495	Facultative symbiont of arthropods	Absent	GCA_964341295
Rickettsiella	Rickettsiella endosymbiont of Ixodes ricinus	Iric	Ticks Ixodes ricinus	Ixodida	78.2	2	1819390	Facultative symbiont of arthropods	Absent	GCA_964417485
Rickettsiella	Rickettsiella endosymbiont of Miltochrista miniata	isolate 54707	Lepidoptera Miltochrista miniata	Lepidoptera	91.9	1	1650905	Facultative symbiont of arthropods	Absent	GCA_964031245.1
Rickettsiella	Rickettsiella endosymbiont of Ornithodoros erraticus	Oerr	Ticks Ornithodoros erraticus	Ixodida	79.0	99	1290137	Facultative symbiont of arthropods	Absent	GCA_964417505
Rickettsiella	Rickettsiella endosymbiont of Ornithodoros phacochoerus	Opha	Ticks Ornithodoros phacochoerus	Ixodida	92.7	65	1719156	Facultative symbiont of arthropods	Both cifA-cifB	GCA_964417555
Rickettsiella	Rickettsiella endosymbiont of Rhagonycha lignosa	isolate 32cd738c-7345-4b65-917d-bfdba5d86c21	Coleoptera Rhagonycha lignosa	Coleoptera	91.1	1	1677843	Unknown / Other phenotype / Intermediate phenotype	Absent	GCA_964031165.1
Rickettsiella	Rickettsiella endosymbiont of Xylota segnis	isolate 54706	Diptera Xylota segnis	Diptera	92.7	1	1766256	Unknown / Other phenotype / Intermediate phenotype	Absent	GCA_964019545.1
Rickettsiella	Rickettsiella sp.	A88_bin6_2	eDNA metagenome from leaf litter (Brazil)	NA	81.5	214	1562716	Unknown / Other phenotype / Intermediate phenotype	Absent	GCA_031119195.1
Rickettsiella	Rickettsiella sp.	ETS170220_bin_92	eDNA metagenome from hot springs and volcanic lakes	NA	91.9	10	1564856	Unknown / Other phenotype / Intermediate phenotype	cifB only	GCA_037439325.1
Riesia	Cd. Riesia pediculicola	USDA	Psocoptera Pediculus humanus corporis	Psocoptera	62.1	2	582127	Obligate symbiont of arthropods	Absent	GCA_000093065.1
Riesia	Cd. Riesia pediculischaeffi	PTSK	Psocoptera Pediculus schaeffi	Psocoptera	59.7	13	571864	Obligate symbiont of arthropods	Absent	GCA_002073895.1
Riesia	Cd. Riesia pediculicola	BR-HL	Psocoptera Pediculus humanus humanus	Psocoptera	62.1	1	574999	Obligate symbiont of arthropods	Absent	GCA_014879315.1
Riesia	Cd. Riesia pediculicola	HHAC	Psocoptera Pediculus humanus	Psocoptera	62.1	2	582126	Obligate symbiont of arthropods	Absent	GCA_002073915.1
Riesia	Cd. Riesia pediculicola	HHBH	Psocoptera Pediculus humanus	Psocoptera	63.7	4	582123	Obligate symbiont of arthropods	Absent	GCA_002074015.1
Riesia	Cd. Riesia pediculischaeffi	PTSU	Chimpanzee Pan troglodytes schweinfurthii	Psocoptera	59.7	40	581916	Obligate symbiont of arthropods	Absent	GCA_000817295.2
Riesia	Cd. Riesia sp	GBBU	Psocoptera Pthirus gorillae	Psocoptera	62.9	2	534351	Obligate symbiont of arthropods	Absent	GCA_002074035.1
Riesia	Cd. Riesia pediculicola	HHAN	Psocoptera Pediculus humanus	Psocoptera	17.7	822	581850	Obligate symbiont of arthropods	Absent	GCA_002073935.1
Riesia	Cd. Riesia pthiripubis	HPNA	Psocoptera Phtirus pubis	Psocoptera	26.6	844	533413	Obligate symbiont of arthropods	Absent	GCA_002073955.1
Sodalis	Sodalis glossinidius	morsitans	Diptera Glossina morsitans morsitans		99.2	4	4292502	Facultative symbiont of arthropods	Absent	GCA_000010085.1
Sodalis	Cd. Sodalis pierantonius	SOPE	Coleoptera Sitophilus oryzae		96.8	1	4513140	Obligate symbiont of arthropods	Absent	GCA_000517405.1
Sodalis	Sodalis-like Facultative symbiont of Drepanosiphum platanoidis	Drplatanoidis-3702	Aphid Drepanosiphum platanoidis		62.1	2	472091	Facultative symbiont of arthropods	Absent	GCA_964059955.1
Sodalis	Sodalis praecaptivus	HZ	Hymenoptera Spalangia cameroni		99.2	21	6134628	Facultative symbiont of arthropods	Absent	GCA_039646275.1
Sodalis	Sodalis glossinidius	morsitans/B4	Diptera Glossina morsitans morsitans		99.2	4	4311658	Facultative symbiont of arthropods	Absent	GCA_900004845.1
Sodalis	Sodalis sp.	CWE	Psocoptera Columbicola wolffhuegeli		79.8	2	797418	Facultative symbiont of arthropods	Absent	GCA_019646055.1
Sodalis	Cd. Sodalis sp.	SoCistrobi/3249	Aphid Cinara strobi		96.8	397	3075329	Facultative symbiont of arthropods	Absent	GCA_900143145.1
Sodalis	Cd. Sodalis melophagi				99.2	616	4569254	Facultative symbiont of arthropods	Absent	http://users.prf.jcu.cz/novake01/
Spiroplasma	Spiroplasma endosymbiont of Danaus chrysippus	sChrys / RF.K001.SPIR	Lepidoptera Danaus chrysippus	Lepidoptera	70.2	13	1745430	Facultative symbiont of arthropods	Absent	GCA_902809815.1
Spiroplasma	Spiroplasma endosymbiont of Drosophila atripex	sAtri	Drosophila atripex	Drosophila	73.4	9	1441401	Facultative symbiont of arthropods	Absent	GCA_028622045.1
Spiroplasma	Spiroplasma endosymbiont of Lariophagus distinguendus	sDis / STU	Parasitoïd wasp Lariophagus distinguendus	Hymenoptera	71.8	198	1163832	Facultative symbiont of arthropods	Absent	GCA_023846195.1
Spiroplasma	Spiroplasma endosymbiont of 'Nebria riversi'	sRiversi / Nriv7	Coleoptera Nebria ingens riversi	Coleoptera	74.2	2	1443729	Facultative symbiont of arthropods	Absent	GCA_018831625.1
Spiroplasma	Spiroplasma ixodetis	sCoccus / DCF	Cochineal Dactylopius coccus	Hemiptera	49.2	292	1195508	Facultative symbiont of arthropods	Both cifA-cifB	GCA_017847635.1
Spiroplasma	Spiroplasma ixodetis	DCM	Cochineal Dactylopius coccus	Hemiptera	71.0	481	1330946	Facultative symbiont of arthropods	Both cifA-cifB	GCA_017847655.1
Spiroplasma	Spiroplasma ixodetis	DO	Cochineal Dactylopius opuntiae	Hemiptera	70.2	398	1283857	Facultative symbiont of arthropods	Absent	GCA_017847675.1
Spiroplasma	Spiroplasma ixodetis	WSS	Hymenoptera Cephus cinctus	Hymenoptera	54.0	145	712356	Facultative symbiont of arthropods	Absent	GCA_005795965
Spiroplasma	Spiroplasma sp. hyd1	sHyd / hyd1	Drosophila hydei	Diptera	80.6	144	1304713	Facultative symbiont of arthropods	Absent	GCA_016082235.1
Spiroplasma	Spiroplasma sp. Moj	sMoj / Moj	Drosophila mojavensis	Diptera	80.6	180	1079837	Facultative symbiont of arthropods	Absent	GCA_016082285.1
Spiroplasma	Spiroplasma poulsonii	sNeo	Drosophila neotestacea	Diptera	80.6	181	1772183	Facultative symbiont of arthropods	Absent	GCA_003989055.1
Spiroplasma	Spiroplasma poulsonii	MSRO	Drosophila melanogaster	Diptera	81.4	8	2300611	Facultative symbiont of arthropods	Absent	GCA_000820525.2
Spiroplasma	Spiroplasma endosymbiont of Megaselia nigra	sNigra	Diptera Megaselia nigra	Diptera	73.4	329	1397726	Unknown / Other phenotype / Intermediate phenotype	Absent	GCA_003987485.1
Spiroplasma	Spiroplasma sp.	ChiS	Plant Cichorium intybus L.	NA	81.5	324	1558746	Unknown / Other phenotype / Intermediate phenotype	Absent	GCA_002968355.1
Spiroplasma	Spiroplasma atrichopogonis	NBRC 100390	Diptera Atrichopogon sp.	Diptera	81.5	1	1199621	Unknown / Other phenotype / Intermediate phenotype	Absent	GCA_001886495.1
Spiroplasma	Spiroplasma melliferum	KC3	_	NA	83.1	6	1297943	Unknown / Other phenotype / Intermediate phenotype	Absent	GCA_000236085.3
Spiroplasma	Spiroplasma citri	C5	Plant Carrot	NA	79.0	8	1744972	Unknown / Other phenotype / Intermediate phenotype	Absent	GCA_013113755.1
Spiroplasma	Spiroplasma sp.	JKS002669	Ant Trachymyrmex septentrionalis	Hymenoptera	71.8	4	835706	Unknown / Other phenotype / Intermediate phenotype	Absent	GCA_023509825.1
Spiroplasma	Spiroplasma alleghenense	PLHS-1	Scorpion fly Panorpa helena	Mecoptera	77.4	1	1336077	Unknown / Other phenotype / Intermediate phenotype	Absent	GCA_003363775
Spiroplasma	Spiroplasma atrichopogonis	GNAT3597	Diptera Atrichopogon sp.	Diptera	79.0	1	1160484	Unknown / Other phenotype / Intermediate phenotype	Absent	GCA_001029245
Spiroplasma	Spiroplasma cantharicola	CC-1	Coleoptera Cantharis carolinus	Coleoptera	79.0	1	1179577	Unknown / Other phenotype / Intermediate phenotype	Absent	GCA_001281045
Spiroplasma	Spiroplasma citri	R8-A2	Plant Citrus sinensis	Plant	80.6	3	1640878	Unknown / Other phenotype / Intermediate phenotype	Absent	GCA_001886855
Spiroplasma	Spiroplasma gladiatoris	TG-1	Diptera Tabanus sp.	Diptera	83.9	1	1164642	Unknown / Other phenotype / Intermediate phenotype	Absent	GCA_004379335
Spiroplasma	Spiroplasma helicoides	TABS-2	Diptera Tabanus abactor	Diptera	79.0	1	1326546	Unknown / Other phenotype / Intermediate phenotype	Absent	GCA_001715535
Spiroplasma	Spiroplasma litorale	TN-1	Diptera Tabanus nigrovittatus	Diptera	85.5	1	1225519	Unknown / Other phenotype / Intermediate phenotype	Absent	GCA_001267155
Spiroplasma	Spiroplasma mirum	SMCA	Ticks Haemaphysalis leporispalustris	Ixodida	75.8	1	1132608	Unknown / Other phenotype / Intermediate phenotype	Absent	GCA_000565195
Spiroplasma	Spiroplasma monobiae	MQ-1	Wasp Monobia quadridens	Hymenoptera	79.0	1	891575	Unknown / Other phenotype / Intermediate phenotype	Absent	GCA_002865545
Spiroplasma	Spiroplasma sp.	TU-14	_	NA	81.5	1	1199640	Unknown / Other phenotype / Intermediate phenotype	Absent	GCA_001792795
Spiroplasma	Spiroplasma turonicum	Tab4c	Diptera Haematopota sp.	Diptera	83.9	1	1261374	Unknown / Other phenotype / Intermediate phenotype	Absent	GCA_001262715
Spiroplasma	Spiroplasma tabanidicola	TAUS-1	Diptera Tabanus sp.	Diptera	83.9	1	1284335	Unknown / Other phenotype / Intermediate phenotype	Absent	GCA_009730595.1
Spiroplasma	Spiroplasma chinense	CCH	Plant Calystegia hederacea	NA	81.5	1	1370182	Unknown / Other phenotype / Intermediate phenotype	Absent	GCA_008086545.1
Spiroplasma	Spiroplasma ixodetis	Y32	Ticks Ixodes pacificus	Ixodida	72.6	6	2231425	Facultative symbiont of arthropods	Absent	GCA_030316605.1
Spiroplasma	Cd. Spiroplasma holothuricola	MT37	Sea cucumber Holothuroidea	NA	46.8	2	424539	Unknown / Other phenotype / Intermediate phenotype	Absent	GCA_002135175.2
Sulcia	Cd. (Karel)sulcia muelleri	OLIH	Hemiptera Oliarus filicicola	Hemiptera	33.9	1	156578	Obligate symbiont of arthropods	Absent	GCA_003391295.1
Sulcia	Cd. (Karel)sulcia muelleri	PYRCLA	Hemiptera Pyrops clavatus	Hemiptera	35.5	1	156700	Obligate symbiont of arthropods	Absent	GCA_022985555.1
Sulcia	Cd. (Karel)sulcia muelleri	PYRVIR	Hemiptera Pyrops viridirostris	Hemiptera	35.5	1	156326	Obligate symbiont of arthropods	Absent	GCA_022985615.1
Sulcia	Cd. (Karel)sulcia muelleri	RANSCY	Hemiptera Ranissus scytha	Hemiptera	35.5	1	148347	Obligate symbiont of arthropods	Absent	GCA_016888785.1
Sulcia	Cd. (Karel)sulcia muelleri	DICMUL	Hemiptera Dictyophara multireticulata	Hemiptera	34.7	1	142701	Obligate symbiont of arthropods	Absent	GCA_016888765.1
Sulcia	Cd. (Karel)sulcia muelleri	SMMEIOPA	Hemiptera Meimuna opalifera	Hemiptera	48.4	1	271556	Obligate symbiont of arthropods	Absent	GCA_003215515.1
Sulcia	Cd. (Karel)sulcia muelleri	SMTERNIG	Hemiptera Yezoterpnosia nigricosta	Hemiptera	49.2	1	273631	Obligate symbiont of arthropods	Absent	GCA_003214655.1
Sulcia	Cd. (Karel)sulcia muelleri	SMTANJAP	Hemiptera Tanna japonensis	Hemiptera	49.2	1	278298	Obligate symbiont of arthropods	Absent	GCA_003215265.1
Sulcia	Cd. (Karel)sulcia muelleri	SMGRANIG	Hemiptera Graptopsaltria nigrofuscata	Hemiptera	47.6	1	271571	Obligate symbiont of arthropods	Absent	GCA_003213395.1
Sulcia	Cd. (Karel)sulcia muelleri	SMGRABIM	Hemiptera Graptopsaltria bimaculata	Hemiptera	47.6	1	271622	Obligate symbiont of arthropods	Absent	GCA_003215035.1
Sulcia	Cd. (Karel)sulcia muelleri	SMDSEM	Hemiptera Diceroprocta semicincta	Hemiptera	46.8	1	276984	Obligate symbiont of arthropods	Absent	GCA_000022945.1
Sulcia	Cd. (Karel)sulcia muelleri	SMPLAKAE	Hemiptera Platypleura kaempferi	Hemiptera	47.6	1	268037	Obligate symbiont of arthropods	Absent	GCA_003214575.1
Sulcia	Cd. (Karel)sulcia muelleri	SMAURBIH	Hemiptera Auritibicen bihamatus	Hemiptera	47.6	1	276765	Obligate symbiont of arthropods	Absent	GCA_003213565.1
Sulcia	Cd. (Karel)sulcia muelleri	SMAURJAP	Hemiptera Auritibicen japonicus	Hemiptera	47.6	1	278175	Obligate symbiont of arthropods	Absent	GCA_003213655.1
Sulcia	Cd. (Karel)sulcia muelleri	SMMUDKUR	Hemiptera Muda kuroiwae	Hemiptera	46.8	1	266952	Obligate symbiont of arthropods	Absent	GCA_003214495.1
Sulcia	Cd. (Karel)sulcia muelleri	SMMAGTRE	Hemiptera Magicicada tredecim	Hemiptera	47.6	1	268541	Obligate symbiont of arthropods	Absent	GCA_001272615.1
Sulcia	Cd. (Karel)sulcia muelleri	SMKOSYEZ	Hemiptera Kosemia yezoensis	Hemiptera	47.6	1	244201	Obligate symbiont of arthropods	Absent	GCA_003213475.1
Sulcia	Cd. (Karel)sulcia muelleri	TETUND	Hemiptera Tettigades undata	Hemiptera	46.0	1	270029	Obligate symbiont of arthropods	Absent	GCA_000831465.1
Sulcia	Cd. (Karel)sulcia muelleri	CARI	Hemiptera Clastoptera arizonana	Hemiptera	48.4	1	276511	Obligate symbiont of arthropods	Absent	GCA_000147035.1
Sulcia	Cd. (Karel)sulcia muelleri	PSPU	Hemiptera Philaenus spumarius	Hemiptera	50.0	1	285352	Obligate symbiont of arthropods	Absent	GCA_000829155.1
Sulcia	Cd. (Karel)sulcia muelleri	SUL-MSEV	Hemiptera Macrosteles sp.	Hemiptera	42.7	1	190827	Obligate symbiont of arthropods	Absent	GCA_014211855.1
Sulcia	Cd. (Karel)sulcia muelleri	DMIN	Hemiptera Draeculacephala minerva	Hemiptera	42.7	1	243933	Obligate symbiont of arthropods	Absent	GCA_000025785.1
Sulcia	Cd. (Karel)sulcia muelleri	BGSS	Hemiptera Graphocephala atropunctata	Hemiptera	41.1	1	244618	Obligate symbiont of arthropods	Absent	GCA_000754305.1
Sulcia	Cd. (Karel)sulcia muelleri	ENCA	Hemiptera Entylia carinata	Hemiptera	45.2	1	218034	Obligate symbiont of arthropods	Absent	GCA_002243425.1
Sulcia	Cd. (Karel)sulcia muelleri	PUNC	Hemiptera Macrosteles quadripunctulatus	Hemiptera	42.7	1	190657	Obligate symbiont of arthropods	Absent	GCA_001447915.1
Sulcia	Cd. (Karel)sulcia muelleri	SMMOGMIN	Hemiptera Mogannia minuta	Hemiptera	48.4	1	243548	Obligate symbiont of arthropods	Absent	GCA_003214365.1
Sulcia	Cd. (Karel)sulcia muelleri	Rd	Hemiptera Recilia dorsalis	Hemiptera	38.7	1	205313	Obligate symbiont of arthropods	Absent	GCA_030445185.1
Sulcia	Cd. (Karel)sulcia muelleri	OIPI	Hemiptera Nesophrosyne ponapona	Hemiptera	41.9	1	192889	Obligate symbiont of arthropods	Absent	GCA_024817035.1
Sulcia	Cd. (Karel)sulcia muelleri	HMCO	Hemiptera Nesophrosyne haleakala	Hemiptera	41.1	1	190781	Obligate symbiont of arthropods	Absent	GCA_024817655.1
Sulcia	Cd. (Karel)sulcia muelleri	MICO	Hemiptera Nesophrosyne sp.	Hemiptera	41.9	1	190780	Obligate symbiont of arthropods	Absent	GCA_024817175.1
Sulcia	Cd. (Karel)sulcia muelleri	OIMY	Hemiptera Nesophrosyne sp.	Hemiptera	41.1	1	190377	Obligate symbiont of arthropods	Absent	GCA_024817055.1
Sulcia	Cd. (Karel)sulcia muelleri	KIDO	Hemiptera Nesophrosyne sp.	Hemiptera	41.9	1	189814	Obligate symbiont of arthropods	Absent	GCA_024817335.1
Sulcia	Cd. (Karel)sulcia muelleri	SMTETULN	Hemiptera Tettigades ulnaria	Hemiptera	47.6	1	271286	Obligate symbiont of arthropods	Absent	GCA_029910355.1
Sulcia	Cd. (Karel)sulcia muelleri	HYAstra-MAG1	Hemiptera Hyalessa stratoria	Hemiptera	46.8	1	266981	Obligate symbiont of arthropods	Absent	GCA_046532415.1
Sulcia	Cd. (Karel)sulcia muelleri	EOPrepa-MAG1	Hemiptera Eopycna repanda	Hemiptera	46.0	1	266795	Obligate symbiont of arthropods	Absent	GCA_046532385.1
Sulcia	Cd. (Karel)sulcia muelleri	MAUquad-MAG1	Hemiptera Maua quadrituberculata	Hemiptera	46.8	1	262046	Obligate symbiont of arthropods	Absent	GCA_046562115.1
Sulcia	Cd. (Karel)sulcia muelleri	ML	Hemiptera Dalbulus maidis	Hemiptera	43.5	1	190405	Obligate symbiont of arthropods	Absent	GCA_000800435.1
Tisiphia	Tisiphia endosymbiont of Bemisia tabaci	WHLR	Tobacco whitefly Bemisia tabaci	Hemiptera	73.4	527	1117166	Facultative symbiont of arthropods	Absent	GCA_013435745
Tisiphia	Tisiphia endosymbiont of Beris chalybata	isolate 54732	Diptera Beris chalybata	Diptera	83.9	1	1601456	Facultative symbiont of arthropods	Absent	GCA_964026555.1
Tisiphia	Tisiphia endosymbiont of Bradysia coprophila	Holo2-sym-1	Fungus gnat Bradysia coprophila	Diptera	83.9	25	2273978	Facultative symbiont of arthropods	Absent	GCA_019468145
Tisiphia	Tisiphia endosymbiont of Bryobia graminum	Moomin	Mite Bryobia graminum	Trombidiformes	81.5	204	1136762	Facultative symbiont of arthropods	Absent	GCA_020881085
Tisiphia	Tisiphia endosymbiont of Cimex lectularius	RiClec	Bed bug Cimex lectularius	Hemiptera	86.3	1	1611726	Facultative symbiont of arthropods	Absent	GCA_020410805
Tisiphia	Tisiphia endosymbiont of Culicoides impunctatus	RiCimp	Biting Midges Culicoides impunctatus	Diptera	85.5	3	1566468	Facultative symbiont of arthropods	Both cifA-cifB	GCA_020410785
Tisiphia	Tisiphia endosymbiont of Culicoides newsteadi	RiCNE	Biting Midges Culicoides newsteadi	Diptera	85.5	198	1456176	Facultative symbiont of arthropods	Absent	GCA_002259525
Tisiphia	Tisiphia endosymbiont of Dascillus cervinus	isolate 54721	Coleoptera Dascillus cervinus	Coleoptera	83.9	1	1495290	Facultative symbiont of arthropods	Absent	GCA_964026405.1
Tisiphia	Tisiphia endosymbiont of Dioctria linearis	isolate 54722	Diptera Dioctria linearis	Diptera	84.7	1	1474797	Facultative symbiont of arthropods	Both cifA-cifB	GCA_964026545.1
Tisiphia	Tisiphia endosymbiont of Dioctria rufipes	isolate 54724	Diptera Dioctria rufipes	Diptera	84.7	1	1475763	Facultative symbiont of arthropods	Absent	GCA_964026505.1
Tisiphia	Tisiphia endosymbiont of Dioctria rufipes	isolate 54723	Diptera Dioctria rufipes	Diptera	82.3	1	2153382	Facultative symbiont of arthropods	Both cifA-cifB	GCA_964026595.1
Tisiphia	Tisiphia endosymbiont of Ditula angustiorana	isolate 54742	Lepidoptera Ditula angustiorana	Diptera	85.5	1	2100766	Facultative symbiont of arthropods	Absent	GCA_964026425.1
Tisiphia	Tisiphia endosymbiont of Gnoriste bilineata	Gbili3	Fungus gnats Gnoriste bilineata	Diptera	82.3	171	1188102	Facultative symbiont of arthropods	Absent	GCA_020881275
Tisiphia	Tisiphia endosymbiont of Labidopullus appendiculatus	Lappe3	Coleoptera Labidopullus appendiculatus	Coleoptera	79.8	122	1372489	Facultative symbiont of arthropods	Absent	GCA_020881125
Tisiphia	Tisiphia endosymbiont of Labidopullus appendiculatus	Lappe4	Coleoptera Labidopullus appendiculatus	Coleoptera	70.2	154	1332357	Facultative symbiont of arthropods	Absent	GCA_020881075
Tisiphia	Tisiphia endosymbiont of Melanophora roralis	isolate 54731	Diptera Melanophora roralis	Diptera	85.5	1	1584208	Facultative symbiont of arthropods	Absent	GCA_964026575.1
Tisiphia	Tisiphia endosymbiont of Metellina segmentata	isolate 54743	Spider Metellina segmentata	Araneae	86.3	1	1654047	Facultative symbiont of arthropods	Both cifA-cifB	GCA_964030715.1
Tisiphia	Tisiphia endosymbiont of Nemotelus nigrinus	isolate 54733	Diptera Nemotelus nigrinus	Diptera	83.1	1	1479614	Facultative symbiont of arthropods	Absent	GCA_964026475.1
Tisiphia	Tisiphia endosymbiont of Oedothorax gibbosus	Oegibbosus-W744x776	Spider Oedothorax gibbosus	Araneae	83.9	1	2623967	Facultative symbiont of arthropods	Both cifA-cifB	GCA_936269705
Tisiphia	Tisiphia endosymbiont of Piscicola geometra	isolate 54814	Leech Piscicola geometra	Rhynchobdellida	86.3	1	1529368	Facultative symbiont of arthropods	Absent	GCA_964026415.1
Tisiphia	Tisiphia endosymbiont of Platyusa sonomae	Psono2	Coleoptera Platyusa sonomae	Coleoptera	84.7	163	1492063	Facultative symbiont of arthropods	Absent	GCA_020881175
Tisiphia	Tisiphia endosymbiont of Pseudomimeciton antennatum	Pante1	Coleoptera Pseudomimeciton antennatum	Coleoptera	85.5	70	1472610	Facultative symbiont of arthropods	Both cifA-cifB	GCA_020881195
Tisiphia	Tisiphia endosymbiont of Ptychoptera albimana	isolate 54730	Diptera Ptychoptera albimana	Coleoptera	86.3	1	1458157	Facultative symbiont of arthropods	Absent	GCA_964026375.1
Tisiphia	Tisiphia endosymbiont of Ptychoptera albimana	isolate 54729	Diptera Ptychoptera albimana	Diptera	83.9	1	1542454	Facultative symbiont of arthropods	Absent	GCA_964026605.1
Tisiphia	Tisiphia endosymbiont of Sergentomyia squamirostris	RiSSQ	Diptera Sergentomyia squamirostris	Diptera	84.7	1	1627389	Facultative symbiont of arthropods	Absent	AP029170.1
Tisiphia	Tisiphia endosymbiont of Sericostoma sp.	Ssp2	Bushtailed caddisflies Sericostoma sp	Trichoptera	83.1	103	1251484	Facultative symbiont of arthropods	Absent	GCA_020404555
Tisiphia	Tisiphia endosymbiont of Sericostoma sp. HW-2014	Ssp4	Bushtailed caddisflies Sericostoma sp. HW-2014	Trichoptera	83.1	87	1231013	Facultative symbiont of arthropods	Absent	GCA_020404565
Tisiphia	Tisiphia endosymbiont of Sialis lutaria	isolate 54813	Megaloptera Sialis lutaria	Megaloptera	83.9	1	1864040	Facultative symbiont of arthropods	Absent	GCA_964026515.1
Tisiphia	Tisiphia endosymbiont of Sialis lutaria	isolate 54817	Megaloptera Sialis lutaria	Megaloptera	83.9	1	1459252	Facultative symbiont of arthropods	Absent	OZ032153.1
Tisiphia	Tisiphia endosymbiont of Thecophora atra	isolate 54727	Diptera Thecophora atra	Diptera	86.3	1	1858892	Facultative symbiont of arthropods	Absent	GCA_964026395.1
Tisiphia	Tisiphia sp.	nzgw532	eDNA metagenome from groundwater (New Zealand)	NA	84.7	104	1577110	Facultative symbiont of arthropods	Both cifA-cifB	GCA_023269695.1
Tremblaya	Cd. Tremblaya phenacola	PSOL	Hemiptera Phenacoccus solenopsis	Hemiptera	34.7	7	221077	Obligate symbiont of arthropods	Absent	GCF_009805595.3
Tremblaya	Cd. Tremblaya princeps	TREMTM	Hemiptera Trabutina mannipara	Hemiptera	14.5	4	137475	Obligate symbiont of arthropods	Absent	GCF_900080145.1
Tremblaya	Cd. Tremblaya endosymbiont of Pseudococcus viburni	isolate 54826	Hemiptera Pseudococcus viburni	Hemiptera	16.1	1	144066	Obligate symbiont of arthropods	Absent	GCA_964031255.1
Tremblaya	Cd. Tremblaya endosymbiont of Planococcus citri	isolate 54827	Hemiptera Planococcus citri	Hemiptera	17.7	1	138926	Obligate symbiont of arthropods	Absent	GCA_964031015.1
Tremblaya	Cd. Tremblaya endosymbiont of Balanococcus diminutus	isolate 54825	Hemiptera Balanococcus diminutus	Hemiptera	14.5	1	117762	Obligate symbiont of arthropods	Absent	GCA_964031145.1
Tremblaya	Cd. Tremblaya phenacola	PPER	Hemiptera Phenacoccus peruvianus	Hemiptera	35.5	23	218932	Obligate symbiont of arthropods	Absent	GCF_002682985.1
Tremblaya	Cd. Tremblaya phenacola	PAVE	Hemiptera Phenacoccus avenae	Hemiptera	16.9	2	171500	Obligate symbiont of arthropods	Absent	GCF_000412755.1
Tremblaya	Cd. Tremblaya princeps	TPPLON1	Hemiptera Pseudococcus longispinus	Hemiptera	15.3	1	144042	Obligate symbiont of arthropods	Absent	GCA_900010175.1
Tremblaya	Cd. Tremblaya princeps	TPTPER1	Hemiptera Trionymus perrisii	Hemiptera	15.3	1	143340	Obligate symbiont of arthropods	Absent	GCA_900010165.1
Tremblaya	Cd. Tremblaya princeps	TPFVIR	Hemiptera Ferrisia virgata	Hemiptera	16.1	1	141620	Obligate symbiont of arthropods	Absent	GCA_900012655.1
Tremblaya	Cd. Tremblaya princeps	TPPMAR1	Hemiptera Paracoccus marginatus	Hemiptera	14.5	1	140306	Obligate symbiont of arthropods	Absent	GCA_900014395.1
Tremblaya	Cd. Tremblaya princeps	PCVAL	Hemiptera Planococcus citri	Hemiptera	17.7	1	138931	Obligate symbiont of arthropods	Absent	GCF_000220965.1
Tremblaya	Cd. Tremblaya princeps	PCIT	Hemiptera Planococcus citri	Hemiptera	17.7	1	138927	Obligate symbiont of arthropods	Absent	GCF_000219195.1
Tremblaya	Cd. Tremblaya princeps	TPMHIR1	Hemiptera Maconellicoccus hirsutus	Hemiptera	16.1	1	138410	Obligate symbiont of arthropods	Absent	GCA_900019315.1
Vidania	Cd. Vidania fulgoroideae	OLIH	Hemiptera Oliarus filicicola	Hemiptera	15.3	1	136080	Obligate symbiont of arthropods	Absent	GCA_003391315.1
Vidania	Cd. Vidania fulgoroideae	OPOL 1	Hemiptera Oliarus polyphemus	Hemiptera	16.1	1	135790	Obligate symbiont of arthropods	Absent	GCA_028856065.1
Vidania	Cd. Vidania fulgoroideae	OFIL1	Hemiptera Oliarus filicicola	Hemiptera	14.5	1	136076	Obligate symbiont of arthropods	Absent	GCA_028748845.1
Vidania	Cd. Vidania fulgoroideae	RANSCY	Hemiptera Ranissus scytha	Hemiptera	12.1	1	125763	Obligate symbiont of arthropods	Absent	GCA_017348975.1
Vidania	Cd. Vidania fulgoroideae	PYRCLA	Hemiptera Pyrops clavatus	Hemiptera	10.5	1	125539	Obligate symbiont of arthropods	Absent	GCA_022985575.1
Vidania	Cd. Vidania fulgoroideae	PYRLAN	Hemiptera Pyrops lathburii	Hemiptera	12.1	1	125481	Obligate symbiont of arthropods	Absent	GCA_022985595.1
Vidania	Cd. Vidania fulgoroideae	PYRVIR	Hemiptera Pyrops viridirostris	Hemiptera	13.7	1	125452	Obligate symbiont of arthropods	Absent	GCA_022985535.1
Vidania	Cd. Vidania fulgoroideae	CALKRU	Hemiptera Callodictya krueperi	Hemiptera	11.3	1	122629	Obligate symbiont of arthropods	Absent	GCA_017348935.1
Vidania	Cd. Vidania fulgoroideae	DICMUL	Hemiptera Dictyophara multireticulata	Hemiptera	12.1	1	122059	Obligate symbiont of arthropods	Absent	GCA_017348955.1
Wigglesworthia	Wigglesworthia glossinidia	WGM	Diptera Glossina morsitans morsitans	Diptera	75.0	1	719535	Obligate symbiont of arthropods	Absent	GCA_000247565.1
Wigglesworthia	Wigglesworthia glossinidia	_	Diptera Glossina brevipalpis	Diptera	79.8	2	703004	Obligate symbiont of arthropods	Absent	GCA_000008885.1
Wigglesworthia	Wigglesworthia glossinidia	MAG-1	Diptera Glossina palpalis gambiensis	Diptera	75.0	14	719035	Obligate symbiont of arthropods	Absent	GCA_030827005.1
Wolbachia	Wolbachia sp.	strain of Acromyrmex echinatior	Ant Acromyrmex echinatior	Hymenoptera	76.6	1552	1610694	Facultative symbiont of arthropods	Both cifA-cifB	https://doi.org/10.7717/peerj.5486
Wolbachia	Wolbachia sp.	strain of Diachasma alloeum	Parasitoid wasp Diachasma alloeum	Hymenoptera	83.9	369	1377152	Facultative symbiont of arthropods	Both cifA-cifB	https://doi.org/10.7717/peerj.5486
Wolbachia	Wolbachia sp.	strain of Diploeciton nevermanni	Coloeptera Diploeciton nevermanni	Coleoptera	86.3	625	1697797	Facultative symbiont of arthropods	Both cifA-cifB	https://doi.org/10.7717/peerj.5486
Wolbachia	Wolbachia sp.	wAdent	Ant Apterostigma dentigerum	Hymenoptera	82.2	60	1215547	Facultative symbiont of arthropods	Both cifA-cifB	GCA_010820705.1
Wolbachia	Wolbachia sp.	wAlbB	Diptera Aedes albopictus	Diptera	86.3	156	1162431	Facultative symbiont of arthropods	Both cifA-cifB	GCA_000242415.3
Wolbachia	Wolbachia sp.	wBor	Drosophila borealis	Diptera	83.1	39	1214204	Facultative symbiont of arthropods	Both cifA-cifB	GCA_014129615.1
Wolbachia	Wolbachia sp.	wCauA	Lepidoptera Carposina sasakii	Lepidoptera	84.7	1	1449344	Facultative symbiont of arthropods	Both cifA-cifB	GCA_006542295.1
Wolbachia	Wolbachia sp.	wCer2_DsimRC50	Drosophila simulans	Diptera	83.9	11	1325568	Facultative symbiont of arthropods	Both cifA-cifB	GCA_011090435.1
Wolbachia	Wolbachia sp.	wCfeJ	Fleas Ctenocephalides felis	Siphonaptera	83.1	1	1201647	Facultative symbiont of arthropods	Both cifA-cifB	GCA_012277315.1
Wolbachia	Wolbachia sp.	wCin2USA1	Diptera Rhagoletis cingulata	Diptera	83.9	1	1538351	Facultative symbiont of arthropods	Both cifA-cifB	GCA_017604245.1
Wolbachia	Wolbachia sp.	wCon	Woodlouse Cylisticus convexus	Isopoda	77.4	237	2109518	Facultative symbiont of arthropods	Both cifA-cifB	GCA_003344345.1
Wolbachia	Wolbachia sp.	wDacB	Cochineal Dactylopius coccus	Hemiptera	82.2	198	1497749	Facultative symbiont of arthropods	Both cifA-cifB	GCA_001648015.1
Wolbachia	Wolbachia sp.	wIrr	Diptera Haematobia irritans	Diptera	84.7	1	1352354	Facultative symbiont of arthropods	Both cifA-cifB	GCA_009732755.1
Wolbachia	Wolbachia sp.	wOegibbosus-W744x776B	Spider Oedothorax gibbosus	Araneae	83.9	1	1551378	Facultative symbiont of arthropods	Both cifA-cifB	GCA_936270145.1
Wolbachia	Wolbachia sp.	wOrie	Drosophila orientacea	Diptera	83.1	29	1363981	Facultative symbiont of arthropods	Both cifA-cifB	GCA_014129565.1
Wolbachia	Wolbachia sp.	wMeg	Diptera Chrysomya megacephala	Diptera	86.3	1	1376868	Facultative symbiont of arthropods	Both cifA-cifB	GCA_008245065.1
Wolbachia	Wolbachia sp.	wMel	Drosophila melanogaster	Diptera	83.9	1	1267782	Facultative symbiont of arthropods	Both cifA-cifB	GCA_000008025.1
Wolbachia	Wolbachia sp.	wPip Pel	Diptera Culex quinquefasciatus	Diptera	87.1	2	1482455	Facultative symbiont of arthropods	Both cifA-cifB	GCA_000073005.1
Wolbachia	Wolbachia sp.	wRi	Drosophila simulans Riverside	Diptera	84.7	1	1445873	Facultative symbiont of arthropods	Both cifA-cifB	GCA_000022285.1
Wolbachia	Wolbachia sp.	wSpc	Drosophila subpulchrella	Diptera	84.7	116	1420341	Facultative symbiont of arthropods	Both cifA-cifB	GCA_002300525.1
Wolbachia	Wolbachia sp.	wStri	Hemiptera Laodelphax striatellus	Hemiptera	85.5	99	1232346	Facultative symbiont of arthropods	Both cifA-cifB	GCA_001637495.1
Wolbachia	Wolbachia sp.	wStriCN	Hemiptera Laodelphax striatellus	Hemiptera	85.5	18	1786382	Facultative symbiont of arthropods	Both cifA-cifB	GCA_007115015.1
Wolbachia	Wolbachia sp.	wTri-2	Drosophila triauraria	Diptera	84.7	19	1289544	Facultative symbiont of arthropods	Both cifA-cifB	GCA_014129515.1
Wolbachia	Wolbachia sp.	wVitA	Parasitoïd wasp Nasonia vitripennis	Hymenoptera	84.7	142	1211929	Facultative symbiont of arthropods	Both cifA-cifB	GCA_001983615.1
