# Supplementary material for: Diversity and spread of cytoplasmic incompatibility genes among maternally inherited symbionts
Source: PLoS Genet. 2025 Sep 9;21(9):e1011856. doi: 10.1371/journal.pgen.1011856 (PMC12445526; doi:10.1371/journal.pgen.1011856)
Supplement: S2 Table — The absence (0), presence (1) or unknown information because of end of contigs (NA) for each protein domain is indicated. (XLSX) [file pgen.1011856.s002.xlsx]

## Sheet: TableS2
Genus	Species	Strain	Abbreviation	Clade	arthropod_orddr	environment_type	global_type	genome_location	cif_type	cifA_length	cifB_length	total_pair_length	nb_Disturbing_mutation_cifA	nb_Disturbing_mutation_cifB	Truncated_cifB	PDDE_catalytic_residues_N_term	PDDE_catalytic_residues_C_term	nb_domain_cifA	nb_domain_cifB	nb_domain_pair	Apoptosis_regulator	RNA_binding	OTU	AAA	N_terminal_PDDE_nuclease	C_terminal_PDDE_nuclease	TPR_repeats	DUB	Tcd_Pore_Toxin	DUF3491	RTX_toxin	Salivary_gland_toxin	ANK_repeats	latrotoxin
Rickettsia	Rickettsia gravesii	BWI-1	RgraBWI1	SFG	Ixodida	RAGE_island	RAGE	unplaced_contig	X	776	2643	3419	0	0	0	DEK	DEK	1	7	8	0	1	0	1	1	1	0	1	1	1	0	0	0	1
Rickettsia	Rickettsia endosymbiont of Glossina mortisans submortisans	RiTSETSE	REGlmRiTSETSE	Transitional	Diptera	Mobile_rich	Mobile_rich	unplaced_contig	X	638	3215	3853	0	0	0	DEK	DEK	1	6	7	0	1	0	1	1	1	0	0	1	1	1	0	0	0
Rickettsia	Rickettsia amblyommatis	GAT-30V	RambGAT	SFG	Ixodida	RAGE	RAGE	chromosome	X	799	2825	3624	0	0	0	DEK	DEK	1	4	5	0	1	0	1	1	1	0	0	0	0	0	0	0	1
Rickettsia	Rickettsia amblyommatis	AcajP2	RambAcajP2	SFG	Ixodida	RAGE	RAGE	chromosome	X	799	2835	3634	1	6	0	DEK	DEK	1	4	5	0	1	0	1	1	1	0	0	0	0	0	0	0	1
Rickettsia	Rickettsia amblyommatis	An13	RambAn13	SFG	Ixodida	RAGE	RAGE	chromosome	X	799	2771	3570	0	0	0	DEK	DEK	1	4	5	0	1	0	1	1	1	0	0	0	0	0	0	0	1
Rickettsia	Rickettsia amblyommatis	Darkwater	RambDW	SFG	Ixodida	RAGE	RAGE	unplaced_contig	X	799	2825	3624	0	1	0	DEK	DEK	1	4	5	0	1	0	1	1	1	0	0	0	0	0	0	0	1
Rickettsia	Rickettsia amblyommatis	Ac/Pa	RambAcPa	SFG	Ixodida	RAGE	RAGE	chromosome	X	799	2780	3579	0	2	0	DEK	DEK	1	4	5	0	1	0	1	1	1	0	0	0	0	0	0	0	1
Rickettsia	Rickettsia amblyommatis	Ac37	RambAc37	SFG	Ixodida	RAGE	RAGE	chromosome	X	799	1158	1957	0	0	0	DEK	DEK	1	4	5	0	1	0	1	1	1	0	0	0	0	0	0	0	1
Rickettsia	Cd. Rickettsia colombianensi	Adcor 2	RcolAcd	Scapularis	Ixodida	RAGE_island	RAGE	unplaced_contig	X	793	403	1196	5	2	1	DEK	0	1	2	3	0	1	0	1	1	0	0	0	0	0	0	0	0	0
Rickettsia	Rickettsia tamurae	AT-1	RtamAT1	Scapularis	Ixodida	RAGE_island	RAGE	unplaced_contig	X	816	2885	3701	0	0	0	DEK	DEK	1	4	5	0	1	0	1	1	1	0	0	0	0	0	0	0	1
Rickettsia	Rickettsia lusitaniae	R-Oe	Rlusi_Oerra_bin22	Transitional	Ixodida	NA	NA	unplaced_contig	X	813	2422	3235	0	0	0	DEK	DEG	1	6	7	0	1	0	1	1	1	0	0	1	1	1	0	0	0
Rickettsia	Rickettsia argasii	T170-B	RarbT170B	SFG	Ixodida	RAGE_island	RAGE	unplaced_contig	X	664	2427	3091	0	0	0	DEK	DEG	1	6	7	0	1	0	1	1	1	0	0	1	1	1	0	0	0
Rickettsia	Rickettsia hoogstraalii	RCCE3	RhooRCCE1	Transitional	Ixodida	Mobile_rich	Mobile_rich	unplaced_contig	X	813	NA	NA	1	12	NA	DEK	NA	1	NA	NA	0	1	0	1	1	NA	NA	NA	NA	NA	NA	NA	NA	NA
Rickettsia	Rickettsia hoogstraalii	RCCE3	RhooRCCE2	Transitional	Ixodida	RAGE_or_RAGE_island	RAGE	unplaced_contig	X	809	406	1215	1	4	1	DEK	0	1	2	3	0	1	0	1	1	0	0	0	0	0	0	0	0	0
Rickettsia	Rickettsia hoogstraalii	RCCE3	RhooRCCE3	Transitional	Ixodida	Mobile_rich	Mobile_rich	unplaced_contig	X	809	406	1215	0	0	1	DEK	0	1	2	3	0	1	0	1	1	0	0	0	0	0	0	0	0	0
Rickettsia	Rickettsia hoogstraalii	RCCE3	RhooRCCE4	Transitional	Ixodida	Mobile_rich	Mobile_rich	unplaced_contig	X	813	1670	2483	0	0	0	DEK	DEG	1	5	6	0	1	0	1	1	1	0	0	1	1	0	0	0	0
Rickettsia	Rickettsia hoogstraalii	RCCE3	RhooRCCE5	Transitional	Ixodida	NA	NA	unplaced_contig	X	NA	403	NA	0	7	1	DEK	0	NA	2	NA	NA	NA	0	1	1	0	0	0	0	0	0	0	0	0
Rickettsia	Rickettsia vini	IarboMS4	REIarboMS4	SFG	Ixodida	NA	NA	unplaced_contig	V	614	3061	3675	0	0	0	DEK	DEK	2	10	12	1	1	1	1	1	1	0	1	1	1	1	1	1	0
Rickettsia	Rickettsia hoogstraalii	CS	RhooCS	Transitional	Ixodida	RAGE	RAGE	unplaced_contig	V	614	3068	3682	0	1	0	DER	DEK	2	8	10	1	1	1	1	1	1	0	1	1	1	1	0	0	0
Rickettsia	Rickettsia heilongjiangensis	TIGMIC	RheiTIGMIC	SFG	Ixodida	RAGE	RAGE	unplaced_contig	V	614	3068	3682	0	0	0	DER	DEK	2	8	10	1	1	1	1	1	1	0	1	1	1	1	0	0	0
Rickettsia	Rickettsia felis	LSU-Lb	RfelLSULb	Transitional	Psocodea	RAGE	RAGE	plasmid	V	614	3241	3855	0	0	0	DEK	DEK	2	10	12	1	1	1	1	1	1	0	1	1	1	1	1	1	0
Rickettsia	Rickettsia endosymbiont of Oxypoda opaca	Oopac6	REOxoOopac6	Rhyzobius	Coleoptera	RAGE_or_RAGE_island	RAGE	unplaced_contig	VII	427	2543	2970	0	1	0	DEK	DEK	2	8	10	1	1	0	1	1	1	0	0	1	1	1	0	1	1
Rickettsia	Rickettsia endosymbiont of Diachasma alloeum	Dallo3	REDiaDallo3	Belli	Hymenoptera	NA	NA	unplaced_contig	VII	428	2635	3063	0	0	0	DEK	DEK	2	5	7	1	1	0	1	1	1	0	1	0	0	0	0	1	0
Rickettsia	Rickettsia endosymbiont of Nesidiocoris tenuis	rNten	RErNten1	Belli	Hemiptera	Mobile_rich	Mobile_rich	plasmid	V	612	2197	2809	0	2	0	DEK	DEK	2	7	9	1	1	1	1	1	1	0	1	0	0	0	0	1	1
Rickettsia	Rickettsia endosymbiont of Nesidiocoris tenuis	rNten	RErNten2	Belli	Hemiptera	Mobile_rich	Mobile_rich	plasmid	V	595	2196	2791	0	1	0	DEK	DEK	2	7	9	1	1	1	1	1	1	0	1	0	0	0	0	1	1
Rickettsia	Rickettsia endosymbiont of Aspidapion aeneum	isolate 54715	REAspAen	Rhyzobius	Coleoptera	Mobile_rich	Mobile_rich	chromosome	X	832	2876	3708	0	1	0	DEK	DEK	1	7	8	0	1	0	1	1	1	0	0	1	1	1	0	0	1
Rickettsia	Rickettsia oklahomensis	Oklahoma-10	Roklaho	Canadensis	Ixodida	unspecific	unspecific	chromosome	X	830	2606	3436	0	0	0	DEK	DEG	1	6	7	0	1	0	1	1	1	0	0	1	1	1	0	0	0
Rickettsia	Rickettsia endosymbiont of Ceutorhynchus obstrictus	isolate 54717	RECeuObs1	Rhyzobius	Coleoptera	RAGE_island	RAGE	chromosome	VII	427	2483	2910	0	0	0	DEK	DEK	2	8	10	1	1	0	1	1	1	0	0	1	1	1	0	1	1
Rickettsia	Rickettsia endosymbiont of Ceutorhynchus obstrictus	isolate 54717	RECeuObs2	Rhyzobius	Coleoptera	Mobile_rich	Mobile_rich	chromosome	X	839	2876	3715	1	1	0	DEK	DEK	1	7	8	0	1	0	1	1	1	0	0	1	1	1	0	0	1
Rickettsia	Rickettsia endosymbiont of Rhinocyllus conicus	isolate 54720	RERhiCon	Belli	Coleoptera	Mobile_rich	Mobile_rich	chromosome	VII	428	2551	2979	0	0	0	DEK	DEK	2	8	10	1	1	0	1	1	1	0	0	1	1	1	0	1	1
Rickettsia	Rickettsia endosymbiont of Polydrusus tereticollis	isolate 54719	REPolTer1	Rhyzobius	Coleoptera	RAGE	RAGE	chromosome	V	616	2934	3550	0	0	0	DEK	DEK	2	8	10	1	1	1	1	1	1	0	1	1	0	0	0	1	1
Rickettsia	Rickettsia endosymbiont of Polydrusus tereticollis	isolate 54719	REPolTer2	Rhyzobius	Coleoptera	RAGE	RAGE	chromosome	V	616	2934	3550	0	0	0	DEK	DEK	2	8	10	1	1	1	1	1	1	0	1	1	0	0	0	1	1
Tisiphia	Tisiphia endosymbiont of Oedothorax gibbosus	Oegibbosus-W744x776	REOegW744	NA	Araneae	RAGE	RAGE	chromosome	V	616	3406	4022	0	0	0	DEK	DEK	2	9	11	1	1	1	1	1	1	0	1	1	1	0	1	1	0
Tisiphia	Tisiphia sp.	nzgw532	Rnzgw532	NA	NA	NA	NA	unplaced_contig	V	618	3186	3804	0	0	0	DEK	DEK	2	10	12	1	1	1	1	1	1	0	1	1	1	1	1	1	0
Tisiphia	Tisiphia endosymbiont of Culicoides impunctatus	RiCimp	RECuiRiCimp	NA	Diptera	RAGE_island	RAGE	plasmid	VII	423	2574	2997	0	0	0	DEK	DEK	2	6	8	1	1	0	1	1	1	0	1	0	0	0	0	1	1
Tisiphia	Tisiphia endosymbiont of Dioctria linearis	isolate 54722	REDioLin	NA	Diptera	RAGE	RAGE	chromosome	XI	493	714	1207	0	0	0	DEK	DEK	2	3	5	1	1	0	1	1	1	0	0	0	0	0	0	0	0
Tisiphia	Tisiphia endosymbiont of Dioctria rufipes	isolate 54723	REDioRuf02	NA	Diptera	RAGE	RAGE	chromosome	XI	493	714	1207	0	0	0	DEK	DEK	2	3	5	1	1	0	1	1	1	0	0	0	0	0	0	0	0
Tisiphia	Tisiphia endosymbiont of Pseudomimeciton antennatum	Pante1	REPsaPante1	NA	Coleoptera	unspecific	unspecific	unplaced_contig	XI	487	760	1247	0	0	0	DEK	DEK	2	3	5	1	1	0	1	1	1	0	0	0	0	0	0	0	0
Tisiphia	Tisiphia endosymbiont of Metellina segmentata	isolate 54743	REMetSeq	NA	Araneae	Mobile_rich	Mobile_rich	chromosome	X	808	2561	3369	0	0	0	DEK	DEG	1	8	9	0	1	0	1	1	1	0	0	1	1	1	1	1	0
Orientia	Orientia tsutsugamushi	Karp	OtsuKarp	NA	Trombidiformes	RAGE_island	RAGE	chromosome	X	861	832	1693	0	0	0	DEK	DEA	1	3	4	0	1	0	1	1	1	0	0	0	0	0	0	0	0
Orientia	Orientia tsutsugamushi	Ikeda	OtsuIke	NA	Trombidiformes	RAGE	RAGE	chromosome	X	861	834	1695	0	0	0	DEK	DEA	1	3	4	0	1	0	1	1	1	0	0	0	0	0	0	0	0
Orientia	Orientia tsutsugamushi	Boryong	OtsuBor	NA	Trombidiformes	RAGE	RAGE	chromosome	X	863	829	1692	0	0	0	DEK	DEA	1	3	4	0	1	0	1	1	1	0	0	0	0	0	0	0	0
Orientia	Orientia tsutsugamushi	AFSC7	OtsuAFSC7	NA	Trombidiformes	NA	NA	unplaced_contig	X	861	832	1693	0	0	0	DEK	DEA	1	3	4	0	1	0	1	1	1	0	0	0	0	0	0	0	0
Orientia	Orientia tsutsugamushi	FPW1038	OtsuFPW1038	NA	Trombidiformes	RAGE_island	RAGE	unplaced_contig	X	869	833	1702	0	0	0	DEK	DEA	1	3	4	0	1	0	1	1	1	0	0	0	0	0	0	0	0
Orientia	Orientia tsutsugamushi	AFSC4	OriASFSC4	NA	Trombidiformes	Not explored	Not explored	Not explored	X	869	833	1702	0	0	0	DEK	DEA	1	3	4	0	1	0	1	1	1	0	0	0	0	0	0	0	0
Orientia	Orientia tsutsugamushi	Gilliam	OriGil	NA	Trombidiformes	Not explored	Not explored	Not explored	X	859	833	1692	0	0	0	DEK	DEA	1	3	4	0	1	0	1	1	1	0	0	0	0	0	0	0	0
Orientia	Orientia tsutsugamushi	JJOtsu1	OriJJ1	NA	Trombidiformes	Not explored	Not explored	Not explored	X	867	831	1698	0	0	0	DEK	DEA	1	3	4	0	1	0	1	1	1	0	0	0	0	0	0	0	0
Orientia	Orientia tsutsugamushi	JJOtsu5	OriJJ5	NA	Trombidiformes	Not explored	Not explored	Not explored	X	861	828	1689	0	0	0	DEK	DEA	1	3	4	0	1	0	1	1	1	0	0	0	0	0	0	0	0
Orientia	Orientia tsutsugamushi	JJOtsu6	OriJJ6	NA	Trombidiformes	Not explored	Not explored	Not explored	X	867	831	1698	0	0	0	DEK	DEA	1	3	4	0	1	0	1	1	1	0	0	0	0	0	0	0	0
Orientia	Orientia tsutsugamushi	JJOtsu7	OriJJ7	NA	Trombidiformes	Not explored	Not explored	Not explored	X	866	831	1697	0	0	0	DEK	DEA	1	3	4	0	1	0	1	1	1	0	0	0	0	0	0	0	0
Orientia	Orientia tsutsugamushi	JJOtsu8	OriJJ8	NA	Trombidiformes	Not explored	Not explored	Not explored	X	863	832	1695	0	0	0	DEK	DEA	1	3	4	0	1	0	1	1	1	0	0	0	0	0	0	0	0
Orientia	Orientia tsutsugamushi	Kato	OriKato	NA	Trombidiformes	Not explored	Not explored	Not explored	X	867	831	1698	0	1	0	DEK	DEA	1	3	4	0	1	0	1	1	1	0	0	0	0	0	0	0	0
Orientia	Orientia tsutsugamushi	TA686	OriTA686	NA	Trombidiformes	Not explored	Not explored	Not explored	X	867	831	1698	0	0	0	DEK	DEA	1	3	4	0	1	0	1	1	1	0	0	0	0	0	0	0	0
Orientia	Orientia tsutsugamushi	TA716	OriTA716	NA	Trombidiformes	Not explored	Not explored	Not explored	X	762	835	1597	0	0	0	DEK	DEA	1	3	4	0	1	0	1	1	1	0	0	0	0	0	0	0	0
Orientia	Orientia tsutsugamushi	TA763	OriTA763	NA	Trombidiformes	Not explored	Not explored	Not explored	X	863	832	1695	0	0	0	DEK	DEA	1	3	4	0	1	0	1	1	1	0	0	0	0	0	0	0	0
Orientia	Orientia tsutsugamushi	TW-1	OriTW1	NA	Trombidiformes	Not explored	Not explored	Not explored	X	866	828	1694	0	0	0	DEK	DEA	1	3	4	0	1	0	1	1	1	0	0	0	0	0	0	0	0
Orientia	Orientia tsutsugamushi	TW-22	OriTW22	NA	Trombidiformes	Not explored	Not explored	Not explored	X	860	832	1692	0	0	0	DEK	DEA	1	3	4	0	1	0	1	1	1	0	0	0	0	0	0	0	0
Orientia	Orientia tsutsugamushi	UT176	OriUT176	NA	Trombidiformes	Not explored	Not explored	Not explored	X	867	828	1695	0	0	0	DEK	DEA	1	3	4	0	1	0	1	1	1	0	0	0	0	0	0	0	0
Orientia	Orientia tsutsugamushi	UT76	OriUT76	NA	Trombidiformes	Not explored	Not explored	Not explored	X	867	827	1694	0	0	0	DEK	DEA	1	3	4	0	1	0	1	1	1	0	0	0	0	0	0	0	0
Orientia	Orientia tsutsugamushi	Wuj/2014	OriWuj	NA	Trombidiformes	Not explored	Not explored	Not explored	X	857	822	1679	3	9	0	DEK	DEA	1	3	4	0	1	0	1	1	1	0	0	0	0	0	0	0	0
Occidentia	Occidentia massiliensis	Os18	OmasOs18	NA	Ixodida	NA	NA	unplaced_contig	V	618	NA	NA	0	0	0	DEK	DEK	2	NA	NA	1	1	1	1	1	1	0	1	1	1	1	1	1	NA
Wolbachia	Wolbachia sp.	wOegibbosus-W744x776B	wOegib1	Supergroup A	Araneae	WO_prophage	WO	chromosome	IX	846	2585	3431	0	0	0	DEK	DEK	1	5	6	0	1	0	1	1	1	0	0	0	0	0	0	1	1
Wolbachia	Wolbachia sp.	wOegibbosus-W744x776B	wOegib2	Supergroup A	Araneae	WO_prophage	WO	chromosome	IX	848	1008	1856	0	0	0	DEK	DEK	1	3	4	0	1	0	1	1	1	0	0	0	0	0	0	0	0
Wolbachia	Wolbachia sp.	wOegibbosus-W744x776B	wOegib3	Supergroup A	Araneae	WO_prophage	WO	chromosome	IX	847	2126	2973	0	0	0	DGR	DEK	1	5	6	0	1	0	1	1	1	0	0	1	0	0	0	0	1
Wolbachia	Wolbachia sp.	strain of Acromyrmex echinatior	wAcro	Supergroup A	Hymenoptera	WO_prophage_or_WO_island	WO	unplaced_contig	V	593	790	1383	0	0	0	DEK	DEK	2	3	5	1	1	0	1	1	1	0	0	0	0	0	0	0	0
Wolbachia	Wolbachia sp.	wBor	wBor	Supergroup A	Diptera	WO_prophage_or_WO_island	WO	unplaced_contig	IX	791	1001	1792	0	0	0	DEK	DEK	1	4	5	0	1	0	1	1	1	1	0	0	0	0	0	0	0
Wolbachia	Wolbachia sp.	wCauA	wCauA1	Supergroup A	Lepidoptera	WO_prophage	WO	chromosome	VI	410	4512	4922	0	0	0	DEK	DEK	2	9	11	1	1	0	1	1	1	0	1	1	1	1	0	1	1
Wolbachia	Wolbachia sp.	wCauA	wCauA2	Supergroup A	Lepidoptera	Mobile_rich	Mobile_rich	chromosome	VIII	451	3644	4095	0	0	0	DEK	DEK	2	6	8	1	1	0	1	1	1	0	0	0	1	0	0	1	1
Wolbachia	Wolbachia sp.	wCer2_DsimRC50	wCer	Supergroup A	Diptera	WO_prophage	WO	unplaced_contig	VIII	437	3404	3841	0	0	0	DEK	DEK	2	8	10	1	1	0	1	1	1	0	0	1	1	1	0	1	1
Wolbachia	Wolbachia sp.	wCfeJ	wCfeJ	unnamed supergroup	Siphonaptera	Mobile_rich	Mobile_rich	chromosome	VIII	431	4275	4706	0	3	0	DEK	DEK	2	8	10	1	1	0	1	1	1	0	0	1	1	1	0	1	1
Wolbachia	Wolbachia sp.	wCin2USA1	wCinUSA1	Supergroup A	Diptera	WO_prophage	WO	chromosome	VIII	412	3920	4332	0	1	0	DEK	DEK	2	5	7	1	1	0	1	1	1	0	0	0	0	0	0	1	1
Wolbachia	Wolbachia sp.	wCin2USA1	wCinUSA2	Supergroup A	Diptera	WO_prophage	WO	chromosome	VI	429	3615	4044	0	3	0	DEK	DEK	2	7	9	1	1	0	1	1	1	0	0	1	1	0	0	1	1
Wolbachia	Wolbachia sp.	wCon	wCon	Supergroup B	Isopoda	WO_prophage_or_WO_island	WO	unplaced_contig	IX	503	2484	2987	0	0	0	DEK	DEK	1	5	6	0	1	0	1	1	1	0	0	0	0	0	0	1	1
Wolbachia	Wolbachia sp.	wDacB	wDacB	Supergroup B	Hemiptera	WO_prophage_or_WO_island	WO	unplaced_contig	VI	411	3707	4118	0	0	0	DEK	DEK	2	8	10	1	1	0	1	1	1	0	1	1	1	1	0	1	0
Wolbachia	Wolbachia sp.	strain of Diachasma alloeum	wDiac1	Supergroup A	Hymenoptera	WO_prophage_or_WO_island	WO	unplaced_contig	VIII	415	2833	3248	0	0	0	DEK	DEK	2	5	7	1	1	1	1	1	1	0	0	0	0	0	0	1	0
Wolbachia	Wolbachia sp.	strain of Diploeciton nevermanni	wDipl90	Supergroup B	Coleoptera	NA	NA	unplaced_contig	VI	410	971	1381	0	0	0	DEK	DEK	2	4	6	1	1	0	1	1	1	0	1	NA	NA	NA	NA	NA	NA
Wolbachia	Wolbachia sp.	wIrr	wIrr	Supergroup A	Diptera	Mobile_rich	Mobile_rich	chromosome	VIII	428	1056	1484	0	1	0	DEK	DEK	2	3	5	1	1	0	1	1	1	0	0	0	0	0	0	0	0
Wolbachia	Wolbachia sp.	wMeg	wMeg	Supergroup B	Diptera	Mobile_rich	Mobile_rich	chromosome	IX	506	2280	2786	0	0	0	DEK	DEK	1	6	7	0	1	0	1	1	1	0	0	1	0	0	0	1	1
Wolbachia	Wolbachia sp.	wStri	wStri84	Supergroup B	Hemiptera	NA	NA	unplaced_contig	VI	412	1909	2321	0	0	0	DEK	DEK	2	5	7	1	1	0	1	1	1	0	1	1	NA	NA	NA	NA	NA
Wolbachia	Wolbachia sp.	wStri	wStri86	Supergroup B	Hemiptera	NA	NA	unplaced_contig	VIII	430	3941	4371	0	0	0	DEK	DEK	2	7	9	1	1	0	1	1	1	0	0	1	1	0	0	1	1
Wolbachia	Wolbachia sp.	wStriCN	wStriCN	Supergroup B	Hemiptera	WO_island	WO	chromosome	XI	493	1455	1948	0	0	0	DEK	DEK	2	4	6	1	1	0	1	1	1	0	0	1	0	0	0	0	0
Wolbachia	Wolbachia sp.	wTri-2	wTri2	Supergroup A	Diptera	NA	NA	unplaced_contig	VIII	418	2833	3251	0	0	0	DEK	DEK	2	7	9	1	1	1	1	1	1	0	0	1	0	0	0	1	1
Wolbachia	Wolbachia sp.	wAdent	wAdent1	Supergroup A	Hymenoptera	Mobile_rich	Mobile_rich	unplaced_contig	III	490	696	1186	0	0	0	DEK	DEK	2	3	5	1	1	0	1	1	1	0	0	0	0	0	0	0	0
Wolbachia	Wolbachia sp.	wAdent	wAdent2	Supergroup A	Hymenoptera	NA	NA	unplaced_contig	V	593	790	1383	0	0	0	DEK	DEK	2	3	5	1	1	0	1	1	1	0	0	0	0	0	0	0	0
Wolbachia	Wolbachia sp.	wAdent	wAdent3	Supergroup A	Hymenoptera	unspecific	unspecific	unplaced_contig	IV	449	825	1274	0	0	0	DEK	DEK	2	3	5	1	1	0	1	1	1	0	0	0	0	0	0	0	0
Wolbachia	Wolbachia sp.	wPip Pel	wPip_Pel1	Supergroup B	Diptera	WO_prophage	WO	chromosome	I	503	1174	1677	0	0	0	HNA	DVR	2	4	6	1	1	0	1	1	1	0	1	0	0	0	0	0	0
Wolbachia	Wolbachia sp.	wPip Pel	wPip_Pel2	Supergroup B	Diptera	WO_prophage	WO	chromosome	IV	445	732	1177	0	0	0	DEK	DEK	2	3	5	1	1	0	1	1	1	0	0	0	0	0	0	0	0
Wolbachia	Wolbachia sp.	wMel	wMel	Supergroup A	Diptera	WO_prophage	WO	chromosome	I	474	1173	1647	0	0	0	YNT	GVG	2	4	6	1	1	0	1	1	1	0	1	0	0	0	0	0	0
Wolbachia	Wolbachia sp.	wSpc	wSpc1	Supergroup A	Diptera	WO_prophage	WO	unplaced_contig	I	474	1117	1591	0	0	0	YNT	GVG	2	4	6	1	1	0	1	1	1	0	1	0	0	0	0	0	0
Wolbachia	Wolbachia sp.	wSpc	wSpc2	Supergroup A	Diptera	WO_prophage_or_WO_island	WO	unplaced_contig	II	359	754	1113	0	0	0	DEK	DEK	1	3	4	0	1	0	1	1	1	0	0	0	0	0	0	0	0
Wolbachia	Wolbachia sp.	wRi	wRi1	Supergroup A	Diptera	WO_prophage	WO	chromosome	I	474	1168	1642	0	1	0	YNT	GVG	2	4	6	1	1	0	1	1	1	0	1	0	0	0	0	0	0
Wolbachia	Wolbachia sp.	wRi	wRi2	Supergroup A	Diptera	WO_prophage	WO	chromosome	II	456	754	1210	0	0	0	DEK	DEK	2	3	5	1	1	0	1	1	1	0	0	0	0	0	0	0	0
Wolbachia	Wolbachia sp.	wRi	wRi3	Supergroup A	Diptera	WO_prophage	WO	chromosome	I	474	1172	1646	0	1	0	YNT	GVG	2	4	6	1	1	0	1	1	1	0	1	0	0	0	0	0	0
Wolbachia	Wolbachia sp.	wOrie	wOrie1	Supergroup A	Diptera	WO_prophage	WO	unplaced_contig	III	490	698	1188	0	1	0	DEK	DEK	2	3	5	1	1	0	1	1	1	0	0	0	0	0	0	0	0
Wolbachia	Wolbachia sp.	wOrie	wOrie2	Supergroup A	Diptera	WO_prophage	WO	unplaced_contig	IV	446	748	1194	0	0	0	DEK	DEK	2	3	5	1	1	0	1	1	1	0	0	0	0	0	0	0	0
Wolbachia	Wolbachia sp.	wVitA	wVitA1	Supergroup A	Hymenoptera	WO_prophage_or_WO_island	WO	unplaced_contig	I	498	1522	2020	0	0	0	HNA	DVR	2	4	6	1	1	0	1	1	1	0	1	0	0	0	0	0	0
Wolbachia	Wolbachia sp.	wVitA	wVitA2	Supergroup A	Hymenoptera	WO_prophage_or_WO_island	WO	unplaced_contig	III	490	696	1186	0	0	0	DEK	DEK	2	3	5	1	1	0	1	1	1	0	0	0	0	0	0	0	0
Wolbachia	Wolbachia sp.	wAlbB	wAlbB1	Supergroup B	Diptera	WO_island	WO	unplaced_contig	III	490	674	1164	0	0	0	DEK	DEK	2	3	5	1	1	0	1	1	1	0	0	0	0	0	0	0	0
Wolbachia	Wolbachia sp.	wAlbB	wAlbB2	Supergroup B	Diptera	NA	NA	unplaced_contig	IV	445	732	1177	0	0	0	DEK	DEK	2	3	5	1	1	0	1	1	1	0	0	0	0	0	0	0	0
Mesenet	Cd. Mesenet longicola	GL2	Mesenet_longicola_GL2	NA	Coleoptera	WO_prophage_or_WO_island	WO	unplaced_contig	VIII	411	3568	3979	0	0	0	DEK	DEK	2	7	9	1	1	1	1	1	1	0	0	1	0	0	0	1	1
Mesenet	Cd. Mesenet longicola	GL2	Mesenet_longicola_GL2	NA	Coleoptera	WO_prophage_or_WO_island	WO	unplaced_contig	VI	421	5065	5486	0	0	0	DEK	DEK	2	7	9	1	1	0	1	1	1	0	1	0	1	1	0	1	0
Mesenet	Cd. Mesenet longicola	L5	Mesenet_longicola_L5	NA	Coleoptera	WO_prophage_or_WO_island	WO	unplaced_contig	VI	421	5065	5486	0	0	0	DEK	DEK	2	7	9	1	1	0	1	1	1	0	1	0	1	1	0	1	0
Mesenet	Cd. Mesenet longicola	L5	Mesenet_longicola_L5	NA	Coleoptera	WO_prophage_or_WO_island	WO	unplaced_contig	VIII	411	3568	3979	0	0	0	DEK	DEK	2	7	9	1	1	1	1	1	1	0	0	1	0	0	0	1	1
Spiroplasma	Spiroplasma ixodetis	sCoccus / DCF	Spiroplasma_ixodetis_DCF	ixodetis	Hemiptera	NA	NA	unplaced_contig	III	466	697	1163	0	0	0	DEK	DEK	2	3	5	1	1	0	1	1	1	0	0	0	0	0	0	0	0
Spiroplasma	Spiroplasma ixodetis	DCM	Spiroplasma_ixodetis_DCM	ixodetis	Hemiptera	NA	NA	unplaced_contig	III	466	697	1163	0	0	0	DEK	DEK	2	3	5	1	1	0	1	1	1	0	0	0	0	0	0	0	0
Rickettsiella	Rickettsiella isopodorum	RCFS May 2013	RllCFS32	NA	Isopoda	unspecific	unspecific	unplaced_contig	IX	667	2928	3595	0	0	0	DEK	DEK	2	4	6	0	1	0	1	1	1	0	0	1	0	0	0	0	0
Rickettsiella	Rickettsiella endosymbiont of Ornithodoros phacochoerus	Opha	Rickettsiella_Opha	NA	Ixodida	unspecific	unspecific	unplaced_contig	IX	797	1753	2550	0	0	0	DEK	DEK	2	4	6	0	1	0	1	1	1	0	0	0	0	0	0	0	1
Rickettsiella	Cd. Aquirickettsiella gammari (see Figure S10)	RA15029	RA15029	NA	Amphipoda	NA	NA	unplaced_contig	IX	NA	2853	NA	0	0	0	DEK	DEK	NA	4	NA	NA	NA	0	1	1	1	0	0	1	0	0	0	0	0
Rickettsiella	Rickettsiella sp.	ETS170220_bin_92	ETS170220_bin_92	NA	NA	unspecific	unspecific	unplaced_contig	IX	NA	1650	NA	0	0	0	DEK	DEK	NA	3	NA	NA	NA	0	1	1	1	0	0	0	0	0	0	0	0
Cardinium	Cardinium sp.	cBtQ1	CarcBtQ1	NA	Hemiptera	Mobile_rich	Mobile_rich	unplaced_contig	X	NA	541	NA	0	0	1	DEK	0	NA	2	NA	NA	NA	0	1	1	0	0	0	0	0	0	0	0	0
Cardinium	Cardinium sp.	TP	CarTP	NA	Sarcoptiformes	NA	NA	unplaced_contig	VI	NA	1039	NA	0	0	0	EEK	DEK	NA	3	NA	NA	NA	NA	NA	1	1	0	1	0	0	0	0	0	0
