# Supplementary material for: Diversity and spread of cytoplasmic incompatibility genes among maternally inherited symbionts
Source: PLoS Genet. 2025 Sep 9;21(9):e1011856. doi: 10.1371/journal.pgen.1011856 (PMC12445526; doi:10.1371/journal.pgen.1011856)
Supplement: S3 Table — (*) Single cifB gene present without an associated cifA gene. The Wolbachia genomes screened here are limited in number and do not represent the full diversity of available Wolbachia genomes. (XLSX) [file pgen.1011856.s003.xlsx]

## Sheet: TableS3
Genus	Nb. Genome screened	Nb. Genome with cifA-B	Nb. cifA	Apoptosis_regulator	RNA_binding	Nb. cifB	OTU	AAA	N_terminal_PDDE_nuclease	C_terminal_PDDE_nuclease	TPR_repeats	DUB	Tcd_Pore_Toxin	DUF3491	RTX_toxin	Salivary_gland_toxin	ANK_repeats	latrotoxin
Wolbachia	24	24	38	31	38	38	2	38	38	38	1	10	11	7	4	0	13	12
Rickettsia	151	25	32	12	31	32	8	32	32	27	0	10	17	15	13	2	10	17
Tisiphia	31	7	7	6	7	7	2	7	7	7	0	3	3	3	2	3	4	1
Orientia	24	21	21	21	21	21	0	21	21	21	0	0	0	0	0	0	0	0
Occidentia	1	1	1	1	1	1	1	1	1	1	0	1	1	1	1	1	1	0
Mesenet	2	2	4	4	4	4	2	4	4	4	0	2	2	2	2	0	4	2
Spiroplasma	33	2	2	2	2	2	0	2	2	2	0	0	0	0	0	0	0	0
Rickettsiella	17	4	2	0	2	2 (2*)	0	2 (2*)	2 (2*)	2 (2*)	0	0	1 (1*)	0	0	0	0	1
Cardinium	14	2	0	0	0	2*	0	1*	2*	1*	0	1*	0	0	0	0	0	0
