# Supplementary material for: Diversity and spread of cytoplasmic incompatibility genes among maternally inherited symbionts
Source: PLoS Genet. 2025 Sep 9;21(9):e1011856. doi: 10.1371/journal.pgen.1011856 (PMC12445526; doi:10.1371/journal.pgen.1011856)
Supplement: S4 Table — (XLSX) [file pgen.1011856.s004.xlsx]

## Sheet: TableS4
Strain	Host tick species	Tick specimens locality and collection date	Tick samples pooled	DNA extraction method	Sequencing method
Rickettsia lusitaniae strain R-Oe	Ornithodoros erraticus	Laboratory stock (2015)	1M	DNeasy Blood & Tissue Kit	Illumina (HiSeq2500)
Rickettsia vini strain IarboMS4	Ixodes arboricola	Laboratory stock (2015)	4N	DNeasy Blood & Tissue Kit	Illumina (HiSeq2500)
Rickettsia sp. strain AdisF19	Amblyomma dissimile	Matiti, French Guiana (2021)	1F	Phenol-Chloroform	Illumina (NovaSeq 6000)
Rickettsia sp. strain AdisM1	Amblyomma dissimile	Rémire-Montjoly, French Guiana (2021)	1M	NucleoSpin Soil kit	Illumina (NovaSeq 6000)
Rickettsia sp. strain AdisP2	Amblyomma dissimile	Matiti, French Guiana (2021)	1F, 1M, 1N	Phenol-Chloroform	Oxford Nanopore (MinION R9.4 flowcell)
Rickettsia sp. strain AdisP3Sn	Amblyomma dissimile	Cayenne, French Guiana (2021)	1M, 3N	Phenol-Chloroform	Illumina (NovaSeq 6000)
Rickettsia raoultii strain Dreti100_S27	Dermacentor reticulatus	Bouzy-la-Forêt, France (2021)	2F, 1M	NucleoSpin Soil kit	Illumina (NovaSeq 6000)
Rickettsia raoultii strain Dreti100_S28	Dermacentor reticulatus	Bouzy-la-Forêt, France (2021)	1F	NucleoSpin Soil kit	Illumina (NovaSeq 6000)
