# Supplementary material for: Diversity and spread of cytoplasmic incompatibility genes among maternally inherited symbionts
Source: PLoS Genet. 2025 Sep 9;21(9):e1011856. doi: 10.1371/journal.pgen.1011856 (PMC12445526; doi:10.1371/journal.pgen.1011856)
Supplement: S5 Table — (XLSX) [file pgen.1011856.s005.xlsx]

## Sheet: TableS5
RAGE / ProphageWO	RAGE / ProphageWO name	phylogenetic type	strain	Acronyme in TableS4 & S5	Accession number	Rickettsia group or Wolbachia supergroup	Host
RAGE	A	NA	Rickettsia sp. REIS	REIxsREIS	GCF_000160735.1	Scapularis	Ixodes scapularis
RAGE	B	NA	Rickettsia sp. REIS	REIxsREIS	GCF_000160735.1	Scapularis	Ixodes scapularis
RAGE	C	NA	Rickettsia sp. REIS	REIxsREIS	GCF_000160735.1	Scapularis	Ixodes scapularis
RAGE	D	NA	Rickettsia sp. REIS	REIxsREIS	GCF_000160735.1	Scapularis	Ixodes scapularis
RAGE	E	NA	Rickettsia sp. REIS	REIxsREIS	GCF_000160735.1	Scapularis	Ixodes scapularis
RAGE	F	NA	Rickettsia sp. REIS	REIxsREIS	GCF_000160735.1	Scapularis	Ixodes scapularis
RAGE	be	NA	Rickettsia sp. REIS	REIxsREIS	GCF_000160735.1	Scapularis	Ixodes scapularis
RAGE	p1	NA	Rickettsia sp. REIS	REIxsREIS	GCF_000160735.1	Scapularis	Ixodes scapularis
RAGE	p3	NA	Rickettsia sp. REIS	REIxsREIS	GCF_000160735.1	Scapularis	Ixodes scapularis
RAGE	Br	NA	Rickettsia bellii RML369-C	RbelRML369C	GCF_000012385.1	Belli	Amblyomma neumanni
RAGE	Bo	NA	Rickettsia bellii OSU 85-389	RbelOSU85389	GCF_000018245.1	Belli	Dermacentor variabilis
RAGE	Ma	NA	Rickettsia massiliae MTU5	RmasMTU5	GCF_000016625.1	SFG	Rhipicephalus turanicus
RAGE	Pe	NA	Rickettsia peacockii Rustic	RpeaRustic	GCF_000021525.1	SFG	Dermacentor andersoni
RAGE	pLb	NA	Rickettsia felis LSU-Lb	RfelLSULb	GCF_000804505.1	Transitional	Liposcelis bostrychophila
ProphageWO	WOCauB3	sr1WO	Wolbachia wCauB	GF2gp or B3gp	AB478516	A	Carposina sasakii
ProphageWO	WOAnaC	sr1WO	Wolbachia wAna	EA652	CP042904.1	A	Drosophila ananassae
ProphageWO	WOVitA1	sr2WO	Wolbachia wVitA	N499	MUJM01000109.1	A	Nasonia vitripennis
ProphageWO	WOHa2	sr2WO	Wolbachia wHa	wHa	CP003884.1	A	Drosophila simulans
ProphageWO	WOMelA	sr3WO	Wolbachia wMel	WD	AE017196.1	A	Drosophila melanogaster
ProphageWO	WOMelB	sr3WO	Wolbachia wMel	WD	AE017196.1	A	Drosophila melanogaster
ProphageWO	WOPip5	sr3WO	Wolbachia wPipPel	WP	AM999887.1	B	Culex pipiens quinquefasciatus
ProphageWO	WOAuA	sr3WO	Wolbachia wAu	WPAU	LK055284.1	A	Drosophila simulans
ProphageWO	WOHa1	sr3WO	Wolbachia wHa	wHa	CP003884.1	A	Drosophila simulans
ProphageWO	WOSol	sr3WO	Wolbachia wSol	wSo	KC955252	NA	Ceratosolen solmsi
ProphageWO	WORiB	sr3WO	Wolbachia wRi	WRi	CP001391.1	A	Drosophila simulans
ProphageWO	WOFol2_Segment2	sr4WO	Wolbachia wFol	ASM33	CP015510.2	E	Folsomia candida
ProphageWO	WOFol3_Segment2	sr4WO	Wolbachia wFol	ASM33	CP015510.2	E	Folsomia candida
ProphageWO	WORiB2	sr3WO	Wolbachia wRi	WRi	CP001391.1	A	Drosophila simulans
ProphageWO	WOAnaB2	sr3WO	Wolbachia wAna	EA652	CP042904.1	A	Drosophila ananassae
ProphageWO	WOFol1	sr4WO	Wolbachia wFol	ASM33	CP015510.2	E	Folsomia candida
ProphageWO	WOAlbB3	WO_like_island	Wolbachia wAlbB	DEJ70	CP031221.1	B	Aedes albopictus
ProphageWO	wNo_1	WO_like_island	Wolbachia wNo	wNo	CP003883.1	B	Drosophila simulans
ProphageWO	wVitA_WO_island	WO_like_island	Wolbachia wVitA	N499	MUJM01000047.1	A	Nasonia vitripennis
