# Supplementary material for: Diversity and spread of cytoplasmic incompatibility genes among maternally inherited symbionts
Source: PLoS Genet. 2025 Sep 9;21(9):e1011856. doi: 10.1371/journal.pgen.1011856 (PMC12445526; doi:10.1371/journal.pgen.1011856)
Supplement: S6 Table — (XLSX) [file pgen.1011856.s006.xlsx]

## Sheet: TableS6
RAGE_gene	Module_Type	Prokka_corresponding_CDS
Integrase	Integrase	>RbelRML369C_00477 Tyrosine recombinase XerC MPVKSLLFTKEMLQEIKAPEAKRDIYKDTKEKGLLLIVSYGGSKIFYLGVVLSKKYHRIK IGVFPYLSIIDARLKASELKGKIAQGYNPIEEKARLSKEPTFKEFYDRYLDEYSKINNKR WKDYAASVDRYAKHLYNRKISTIQKADIQELFNKLTKTGKYGANRFLEVLSPVFSKAIEW ELLTVNPVIGIKKHKEQSRDRYLTREEIPRFFTAISEEQNQVMKDFFLIALYTSVRKDNV LTMRWEQISFADKQLYLPDTKNGDPHRLPLLDQAVEILKARKEQSDSIWVFPSETSSSGH LQEPKKAWKRICKKAGIENLRIHDLRRTIPSWMAMTGANQYVIGQLLNH…
Integrase	Integrase	>RbelOSU85389_01125 Tyrosine recombinase XerC MLQEIKAPEAKRDIYKDTKEKGLLLIVSYGGSKIFYLGVVLSKKYHRIKIGVFPYLSIID ARLKASELKGKIAQGYNPIEEKARLSKEPTFKEFYDRYLDEYSKINNKRWKDYAASVDRY AKHLYNRKISTIQKADIQELFNKLTKTGKYGANRFLEVLSPVFSKAIEWELLTVNPVIGI KKHKEQSRDRYLTREEIPRFFTAISEEQNQVMKDFFLIALYTSVRKDNVLTMRWEQISFA DKQLYLPDTKNGDPHRLPLLDQAVEILKARKEQSDSIWVFPSETSSSGHLQEPKKAWKRI CKKAGIENLRIHDLRRTIPSWMAMTGANQYVIGQLLNHRDPRSTAVYT…
Integrase	Integrase	>REIxsREIS_00943 Tyrosine recombinase XerC MPVKSLLFTKEMLQEIKAPEAKRDIYKDTKEKGLLLIVSYGGSKIFYLGVVLSKKYHRIK IGVFPYLSIIDARLKASELKGKIAQGYNPIEEKARLSKEPTFKEFYDRYLDEYSKINNKR WKDYADSVDRYAKHLYPRKISTIQKTDIQELFNNLTKTGKYGANRFLEVLSPVFSKAIEW ELLTINPVIGIKKHKEQSRDRYLTREEIPRFFTAIADEQNQVMQDFFLIALYTSVRKDNL LTMKWEQVSFTDKQLYLPETKNGDPHRLPLLDQAVEILKARKEQSTSMWVFPSETSSSGH LQEPKKAWKRICKKAGIENLRIHDLRRTIPSWMAMTGANQYVIGQLLNHRD…
Integrase	Integrase	>REIxsREIS_00872 Tyrosine recombinase XerC MPVKSLLFTKEMLQEIKAPEAKRDIYKDTKEKGLLLIVSYGGSKIFYLGVVLSKKYHRIK IGVFPYLSIIDARLKASELKGKIAQGYNPIEEKARLSKEPTFKEFYDRYLDEYSKINNKR WKDYAASVDRYAKHLYNRKISTIQKADIQELFNKLTKTGKYGANRFLEVLSPVFSKAIEW ELLTVNPVIGIKKHKEQSRDRYLTREEIPRFFTAISEEQNQVMKDFFLIALYTSVRKDNV LTMRWEQISFADKQLYLPDTKNGDPHRLPLLDQAVEILKARKEQSDSIWVFPSETSSSGH LQEPKKAWKRICKKAGIENLRIHDLRRTIPSWMAMTGANQYVIGQLLNHRD…
Integrase	Integrase	>REIxsREIS_00902 Prophage integrase IntS MPVRSLLFTKEILQEIKAPEAKRDIYKDTKEKGLLLIVSYGGSKIFYLGVVLSKKYHRIK IGVFPYLSIIDARLKASELKGKIAQGYNPIEEKARLSKEPTFKEFYDRYLDEYSKINNKR WKDYAASVDRYAKHLYNRKISTIQKADIQELFNKLTKTGKYGANRFLEILRPVFNKAIEW ELIKVNPAIGITKHQEQSRDRYLTREEIPQFFAAIAEEKNEVMKDFFLIALYTSVRKDNL LTMKWEQVSFTDKQLYLPETKNGKPHSLPLLDQALEILKARKENSTSSWVFPSETSGSGH LQEPKKAWSRICEKAGIKNLRIHDLRRTVPSWMAMTGANQYVIGQLLNHMDPR…
Integrase	Integrase	>REIxsREIS_00902 Prophage integrase IntS MPVRSLLFTKEILQEIKAPEAKRDIYKDTKEKGLLLIVSYGGSKIFYLGVVLSKKYHRIK IGVFPYLSIIDARLKASELKGKIAQGYNPIEEKARLSKEPTFKEFYDRYLDEYSKINNKR WKDYAASVDRYAKHLYNRKISTIQKADIQELFNKLTKTGKYGANRFLEILRPVFNKAIEW ELIKVNPAIGITKHQEQSRDRYLTREEIPQFFAAIAEEKNEVMKDFFLIALYTSVRKDNL LTMKWEQVSFTDKQLYLPETKNGKPHSLPLLDQALEILKARKENSTSSWVFPSETSGSGH LQEPKKAWSRICEKAGIKNLRIHDLRRTVPSWMAMTGANQYVIGQLLNHMDPR…
Integrase	Integrase	>RmasMTU5_00814 Prophage integrase IntS MSVKSLLFTKEALHEIKAPQTKRDVYKDTKEKGLLLIVSYGGSKIFYLGTVLDKKYHRIK IGVFPDLSIIDARAKASELKGEIAKGYNPVEEKVRLAKELTFKELYDKYLNEYSKINNKR WRDYAASIDRYAKHLYPRKISTIQKADIQELFNNLTKTGKYGANRFLEVLSPVFSKAIEW ELLTINPVIGIKKHKEQSRDRYLTREEIPRFFTAIAGEENQVMKDFFLIALYTSVRKDNI LTMRWEQVSFADKQLYLPDTKNGDPHRLPLLDQAVEILKARKEQSTSEWVFPSETSSSGH LQEPKKAWKRICKKAGIENLRIHDLRRTIPSWMAMTGANQYVIGQLLNHRDPRS…
Integrase	Integrase	>RpeaRustic_00169 hypothetical protein MSVKSLFFTREALNNIKIPTEKQNIYRDTKEKGLFLIVSYGGSKTFYLGKKIQQLYHKIK IGRFPELSITEARTRASELKGEIAKGYNPAEERARLSKELTFKDFYDKYLNEYSKINNKR WKDYAASVDRYAKHLYPRKISTIQKQIFKSCLII
Integrase	Integrase	>RpeaRustic_00168 hypothetical protein MFNNLTKTGKYGANRFLEILSSVFSKAIEWGLIKVNPVIGIKKHQEQSRDRYLTREEIHS FLQQ
Integrase	Integrase	>RpeaRustic_00167 hypothetical protein MKDFFLIALYTSVRKDNLLTMKWEQVSFTDKQLYLPETKHGDPHRLPLLDQAIEIFKARK EQSNSIWVFPSESSSSGHCKNQRKHGRGFVKKQE
Integrase	Integrase	>RpeaRustic_00166 hypothetical protein MTGANQYVIGQLLNHRDPRSTAIYTRLATDTAREYMQRAINEMISTVQQ
Integrase	Integrase	>REIxsREIS_00872 Tyrosine recombinase XerC MPVKSLLFTKEMLQEIKAPEAKRDIYKDTKEKGLLLIVSYGGSKIFYLGVVLSKKYHRIK IGVFPYLSIIDARLKASELKGKIAQGYNPIEEKARLSKEPTFKEFYDRYLDEYSKINNKR WKDYAASVDRYAKHLYNRKISTIQKADIQELFNKLTKTGKYGANRFLEVLSPVFSKAIEW ELLTVNPVIGIKKHKEQSRDRYLTREEIPRFFTAISEEQNQVMKDFFLIALYTSVRKDNV LTMRWEQISFADKQLYLPDTKNGDPHRLPLLDQAVEILKARKEQSDSIWVFPSETSSSGH LQEPKKAWKRICKKAGIENLRIHDLRRTIPSWMAMTGANQYVIGQLLNHRD…
Integrase	Integrase	>REIxsREIS_00902 Prophage integrase IntS MPVRSLLFTKEILQEIKAPEAKRDIYKDTKEKGLLLIVSYGGSKIFYLGVVLSKKYHRIK IGVFPYLSIIDARLKASELKGKIAQGYNPIEEKARLSKEPTFKEFYDRYLDEYSKINNKR WKDYAASVDRYAKHLYNRKISTIQKADIQELFNKLTKTGKYGANRFLEILRPVFNKAIEW ELIKVNPAIGITKHQEQSRDRYLTREEIPQFFAAIAEEKNEVMKDFFLIALYTSVRKDNL LTMKWEQVSFTDKQLYLPETKNGKPHSLPLLDQALEILKARKENSTSSWVFPSETSGSGH LQEPKKAWSRICEKAGIKNLRIHDLRRTVPSWMAMTGANQYVIGQLLNHMDPR…
Integrase	Integrase	>REIxsREIS_00943 Tyrosine recombinase XerC MPVKSLLFTKEMLQEIKAPEAKRDIYKDTKEKGLLLIVSYGGSKIFYLGVVLSKKYHRIK IGVFPYLSIIDARLKASELKGKIAQGYNPIEEKARLSKEPTFKEFYDRYLDEYSKINNKR WKDYADSVDRYAKHLYPRKISTIQKTDIQELFNNLTKTGKYGANRFLEVLSPVFSKAIEW ELLTINPVIGIKKHKEQSRDRYLTREEIPRFFTAIADEQNQVMQDFFLIALYTSVRKDNL LTMKWEQVSFTDKQLYLPETKNGDPHRLPLLDQAVEILKARKEQSTSMWVFPSETSSSGH LQEPKKAWKRICKKAGIENLRIHDLRRTIPSWMAMTGANQYVIGQLLNHRD…
Integrase	Integrase	>REIxsREIS_01585 Tyrosine recombinase XerC MTEKLLNFTKDSLHKIEPPKEKRDVYKDSREAGLILIVSYGGSKIFYLAKMIQKEYCRIK IGRFPDLSIVDARAKAAELKSQIAKGINPTKENSTVSNELTDLPISEELTFKELFDKYIN NYAKHNIKRWQDRIATMDRQAKHFYSLKISDIQRADIQQTFNDLTNVGKYTANRFLETLS SIFNKAIEWELLEKNPVTGIKKHKEQSRDRYITKEEAPRFFQTLEEETNQLMKDFILISL YTGARKSNVLSMRWENISFIDKTWYISDTKNGEPHTVVLIDEAIKILQDRKAQVINEWVF PSETSSSGHLQEPKKAWKRICQKAGLKNLRLHDLRRTCASWMAINGASQYV…
Integrase	Integrase	>REIxsREIS_01883 Tyrosine recombinase XerC MTEKLLNFTKDSLHKIEPPKEKRDVYKDSKEAGLILIVSYGGSKIFYLGKMIQKEYCRIK IGRFPDLSIVDARAKAAELKSQIARGINPIEESSKVSNELNDLPISEELTFKELFDKYIN NYAKHNIKRWRDCIATMNRQAKHFYPMKISAIQKADIQQTFHNLTKFGKYSANKFLEMLS AIFNKAIEWELLGKNPVTGLKKHKEQSRDRYITKEEAPQFFQALKEEQNQLMKDFILISL YTGARKSNVLSMRWENVSFGNKTWYIADTKNGDPQTVVLIEEAIKILEARKKESESEWVF PSEASSSGHLQEPKKAWKRICTRAGLKDLRLHDLRRTCGSWMAINGASQYV…
phage_like	currently_associated	>REIxsREIS_01629 Putative nuclease YhcG MKKEIISLEYKEFLEQLKQRVSKSRYKAAITINEELIFLYYYIGCEILQKQRHYGWGAKV IHNLSKDLLKAFPEMKGFSVANLHNMRRFAELYADSPILQQLAGKLPWYHHVILMERVKR QEERIFYMQHAVQYGWSRAVMIHQIDAKLYARQGQAITNFKQKLPSPTAESANQVFKDPY FFDFLNIGKEAHEREIEHNLMIHMEKFLLELGSGFAFVGRQYHLQVSTRNYYLDLLFYHL KLRCFIAIELKAVEFEPEHAGKMNFYLSIIDDKLKHPTDNPSIGLILCKTKDQVLAEYAL RDMSKPIGLAEYRITENLPEDIKTSLPTIEELEAELAREFDNNKNVQGKVVTRE…
phage_like	currently_associated	>REIxsREIS_00944 hypothetical protein MKKFIIMNTKEKAKVLSCFDVANYFLVLVDREAGDSITQLKLQKLIYFAQGIHLALFDKA LFEEEIKAWKHGPVVPALRSIFGNFRDNVIPLPYEIDFAIYTELQKKLIHKVYSFYGAHS AAYLRNLTHTHSIWYEAIEKADNTITKEKIQEFFKANIINNIKDYILSITKEDIAQIENA EDGWWMNYDSGVLAEDITEYLLKAKKKKAGNKN
phage_like	currently_associated	>RmasMTU5_00815 hypothetical protein MNIKEKDKVLSCFDVANYFLVLVDREAGDSITQLKLQKLIYFAQGIHLALFDKVLFEEEI KAWKHGPVVPALRSIFGSFRDNVIPLPGEIDFAIYTEQQKKLLHKVYSFYGEHSAAYLRN LTHRHSIWYEAIEKADNIITKEKIKEFFKANIINDIKDYILSITKEDIAQIENAEDGWWM NYDSGIPAEDITEYLLKVKKKKEGNKS
phage_like	currently_associated	>RmasMTU5_00816 Toxin YoeB MKVTWSDEALEQLQFWKRTNPKMSKRIRLLIDNISLTPYTGIGKPEPLKYELSGFWSRRI DQEHRLIYFVNEKNQTIEIESCKGHY
phage_like	currently_associated	>RmasMTU5_00825 hypothetical protein MLLVVIFFIIRIEKDMKIPFIGRQQELQTLSKLLKKNVASLVVIQGRRRIGKSRLVEEFA KNYTFYQFSGLPPVHETTAQSERNEFSRQLAIQTKLPELYADDWNKLFILLADKVTTSRC IILFDEISWIGSKDPDFLGKFKNAWDLYFKKNPKLLFILCGSVSSWIENNILSNTGFVGR ISYRLTLDELPVQDCSKFWLKAGHYISAYEKFKVLAVTGGIPRYLEEIKPELSAEENIRD LCFIKGGALVNEFNDIFSDLFSTRSPTYKKIIQVLANGAQDIKTICNMLNIGQTGFISEY LDNLMKSGFISRDYTWHITSGEVSKLSHFRLSDNYLRFYLKYIDKNRLRIENNEFTF…
phage_like	currently_associated	>REIxsREIS_00944 hypothetical protein MKKFIIMNTKEKAKVLSCFDVANYFLVLVDREAGDSITQLKLQKLIYFAQGIHLALFDKA LFEEEIKAWKHGPVVPALRSIFGNFRDNVIPLPYEIDFAIYTELQKKLIHKVYSFYGAHS AAYLRNLTHTHSIWYEAIEKADNTITKEKIQEFFKANIINNIKDYILSITKEDIAQIENA EDGWWMNYDSGVLAEDITEYLLKAKKKKAGNKN
phage_like	currently_associated	>REIxsREIS_01564 hypothetical protein MDQDIITTDTTEYKEFLEQLKKIIAASGYKSVKPFNKRSGKFTELSKLGNCRNTAPTIKK NKLPDI
phage_like	currently_associated	>RfelLSULb_01375 Putative nuclease YhcG MTIKDKEILKVKDALSSTVKERKIEVLYKKTISHIDYAHKSVRKVIDSEMVKAYFNIGKD IVEEEQQGQKRAEYGSFLLTALSARLTEKYGRGFGISTLRDMRQFYLVYSDIKQIHHTVR GESAEVFSLKLGWTHYRVLMRVKRQEVRQFYEIEAIKNNWSGRELERQVNSLLFDRLLKS QDKEGLLELSCKGQEIQKFEDTIKEPLVLEFLGLPEAHQLVESKLEEALINNLQHFLLEL SKGFAFIGRQKRLTLDGNHFYADLVFYHVILKCYVIIDIKTQKLTHGDLGQMLLYVNYFD QEVIAEGDNPTIGLVLCTAKSDAMVKYTLGDKAKQIFANKYQFHLPSEAELETE…
Leu-rich	currently_associated	>RbelRML369C_00476 hypothetical protein MPYKTMIDNLKDNHSLSLSNIGEGDVKSLAQALKGTQITRLDLSNNNIGCNGLKYLTQIL RDTQITTLNLKNNNIMDEGVKYLTESLKEIQITELDLSENKIGSDAAQYLNKMLSNTKMR SLYLDIHYTEDGDVNKYISQRSYCDIKNIHITIHNNKIGIKGAQYLNKTFQNIAIAELTL DSQNLEADDAQYLAQAFKDTKISELKMSYNHIMQLNGIQYLVQAFKDSQIAKLNVHAEKI RTTGVKYLAEFLKEVKVLDLDLRLNYIGDEGMKYLAPALKNSDIMYIDLAWDDIEAEGAR YLAEILQNSKILFIDLCNNSIGADGARYLADGLPYSQVTGIHLHGNMIEYAGYQ…
Leu-rich	currently_associated	>RbelOSU85389_01126 hypothetical protein MPYKTMIDNLKDNHSLSLSNIGEGDVKSLAQALKGTQITRLDLSNNNIGCNGLKYLTQIL RDTQITTLNLKNNNIMDEGVKYLTESLKEIQITELDLSENKIGSDAAQYLNKMLSNTKMR SLYLDIHYTEDGDVNKYISQRSYCDIKNIHITIHNNKIGIKGAQYLNKTFQNIAIAELTL DSQNLEADDAQYLAQAFKDTKISELKMSYNHIMQLNGIQYLVQAFKDSQIAKLNVHAEKI RTTGVKYLAEFLKEVKVLDLDLRLNYIGDEGMKYLAPALKNSDIMYIDLAWDDIEAEGAR YLAEILQNSKILFIDLCNNSIGADGARYLADGLPYSQVTGIHLHGNMIEYAGY…
Leu-rich	currently_associated	>REIxsREIS_00873 hypothetical protein MPYKTMIDNLKDNHSLSLSNIGEGDVKSLAQALKGTQITRLDLSNNNIGCNGLKYLTQIL RDTQITTLNLKNNNIMDEGVKYLTESLKEIQITELDLSENKIGSDAAQYLNKMLSNTKMR SLYLDIHYTEDGDVNKYISQRSYCDIKNIHITIHNNKIGIKGAQYLNKTFQNIAIAELTL DSQNLEADDAQYLAQAFKDTKISELKMSYNHIMQLNGIQYLVQAFKDSQIAKLNVHAEKI RTTGVKYLAEFLKEVKVLDLDLRLNYIGDEGMKYLAPALKNSDIMYIDLAWDDIEAEGAR YLAEILQNSKILFIDLCNNSIGADGARYLADGLPYSQVTGIHLHGNMIEYAGYQYL…
Leu-rich	currently_associated	>REIxsREIS_01621 hypothetical protein MLSISLNSKFYKIINKETAEILIKELKDTHISSLILSHYRITKEGGEALVQGLKDTQITH LKFSENSIDNDGIQAFAEGLKDTKITHLNMNFGFDNIGDAVITLVEKLKNTKITHLSLHA YKMKKEIMPFLAQVLKDTQIAHLDLSNNHIGDSGAVALASGLKGSKIISLNLTSNDIEQK GVQSLANSLKDTEITILNLCANKIGQTGAITLANSLKNSQITNLELGGNRIGDHGIHILA QNLKGTQLTYLGLHYNDIGNEGVQALIHGIQDTKIINLKLSSNHIWYEESETLARSLKHT HITHLSLAGSIGRGVLKVISENLVGTQIINLDLSCNRSITSKDMKFLAKDLKNTKI…
Leu-rich	currently_associated	>RpeaRustic_00165 hypothetical protein MPYKTMIDNLKDNQSLSLSNIGEGDVKSLAQALKGTQITRLDLSNNNIGCNGLKYLTQVL RDTQITTLNLTNNNIMDEGVKYLTESLKETQITELDLSENKIGSDAAQYLNKMLSNTKMR SLYLDIHYTEDGDVNKYISQRSYCDIKNIHITLHNNKIGIKGAQYLNKTFQNIAIAELTL DRQNLEADDAQYLAQAFKNTKISELKMSYNHIMQLNGIQYLVQALKDSQIAKLNVHAEKI RTTGAQYLAEFLRAVKVLDLDLGLNYIGDEGMKYLVPVLKNSDIMYIDLAWNDIEAEGAR YLSEILQNSKILFIDLCNNSIGADGARYLADGLPYSQITGIHLHGNMIEYSGYQY…
Leu-rich	currently_associated	>REIxsREIS_00873 hypothetical protein MPYKTMIDNLKDNHSLSLSNIGEGDVKSLAQALKGTQITRLDLSNNNIGCNGLKYLTQIL RDTQITTLNLKNNNIMDEGVKYLTESLKEIQITELDLSENKIGSDAAQYLNKMLSNTKMR SLYLDIHYTEDGDVNKYISQRSYCDIKNIHITIHNNKIGIKGAQYLNKTFQNIAIAELTL DSQNLEADDAQYLAQAFKDTKISELKMSYNHIMQLNGIQYLVQAFKDSQIAKLNVHAEKI RTTGVKYLAEFLKEVKVLDLDLRLNYIGDEGMKYLAPALKNSDIMYIDLAWDDIEAEGAR YLAEILQNSKILFIDLCNNSIGADGARYLADGLPYSQVTGIHLHGNMIEYAGYQYL…
TraA	Conjugaison	>RbelRML369C_00475 hypothetical protein MFRNDVELKLECLKLAIQSCCSYDAVDIAKQYYRFLIENNENVPIQFSINKVSLN
TraA	Conjugaison	>RbelOSU85389_01127 hypothetical protein MFRNDVELKLECLKLAIQSCCSYDAVDIAKQYYRFLIENNENVPIQFSINKVSLN
TraA	Conjugaison	>REIxsREIS_00874 hypothetical protein MFRNDVELKLECLKLAIQSCCSYDAVDIAKQYYRFLIENNENVPIQFSINKVSLN
TraA	Conjugaison	>REIxsREIS_01647 hypothetical protein MFRSDVELKLECLKLAIQCCCSCDAVDLARHYYQFLMENNKNVPIQFSINKISLN
TraA	Conjugaison	>RmasMTU5_00817 hypothetical protein MFRSDVELKLECLKLAIQSCCSYDAVDVAKQYYHFLIENSENMPVQFFLNNKANLN
TraA	Conjugaison	>RpeaRustic_00164 hypothetical protein MFRNDVELKQLECLKLAIQSCCSYDAVDLAKQYYRFLIENNENVPIQFSINKVSLN
TraA	Conjugaison	>REIxsREIS_00874 hypothetical protein MFRNDVELKLECLKLAIQSCCSYDAVDIAKQYYRFLIENNENVPIQFSINKVSLN
TraA	Conjugaison	>REIxsREIS_00945 hypothetical protein MFRSDMELKLECLKLAIHSCCSYDAVDLAKQYYRFLVENSENVPAQFLFNNKANLN
TraA	Conjugaison	>REIxsREIS_01884 hypothetical protein MCSLLLQNLIRFANILSISLLVEIMLNNDLNLRMKCLELAIQSSCSCEVTNIAMEYYNFL TAKNDPMMFISTFSPNTKFN
TraAI	Relaxosome	>RbelRML369C_00456 hypothetical protein MAIQFARIEIVSRSSGGNACLKAAYNARLIIKDERTNVTYNFSKKGDNVYHAVLLPNYVD KRFKDPRVLMNEVERLETRKNSQLLKDIVIALPDDKELDLNDRIAITHEIIEEMGWVKNG LGVQIDIHQPHDGDKNWHAHLLVTTRRFTEDGKSLGAKAVDLNPKFAKVKGKAFIIPEEE IIHKRVKEVINKYFAKLGLEIQVDPISFMPQQHVGPTRMRSIINEIAEQNKICKLAHLEI IKNSDGVLNRIIRHQAIFTKLDIEKAIKEIPEEVEKSKLIREVLNSDRLVKLYNEDGTDT KYYTTKDIRDEELRLLRIAYKVNNQIHFNNIIKLKSAIDNLASVNEAQRESLQH…
TraAI	Relaxosome	>RbelOSU85389_01146 hypothetical protein MAIQFARIEIVSRSSGGNACLKAAYNARLIIKDERTNVTYNFSKKGDNVYHAVLLPNYVD KRFKDPRVLMNEVERLETRKNSQLLKDIVIALPDDKELDLNDRIAITHEIIEEMGWVKNG LGVQIDIHQPHDGDKNWHAHLLVTTRRFTEDGKSLGAKAVDLNPKFAKVKGKAFIIPEEE IIHKRVKEVINKYFAKLGLEIQVDPISFMPQQHVGPTRMRSIINEIAEQNKICKLAHLEI IKNSDGVLNRIIRHQAIFTKLDIEKAIKEIPEEVEKSKLIREVLNSDRLVKLYNEDGTDT KYYTTKDIRDEELRLLRIAYKVNNQIHFNNIIKLKSAIDNLASVNEAQRESLQ…
TraAI	Relaxosome	>REIxsREIS_00893 RecBCD enzyme subunit RecD MAIQFARIEIVSRSSGGNACLKAAYNARLIIKDERTNVTYNFSKKGXNVYHAVLLPNYVD KRFKDPRVLMNEVERLETRKNSQLLKDIVIALPDDKELDLNDRIAITHEIIEEMGWVKNG LGVQIDIHQPHDGDKNWHAHLLVTTRRFTEDGKSLGAKAVDLNPKFAKVKGKAFIIPEEE IIHKRVKEVINKYFAKLGLEIQVDPISFMPQQHVGPTRMRSIINEIAEQNKICKLAHLEI IKNSDGVLNRIIRHQAIFTKLDIEKAIKEIPEEVEKSKLIREVLNSDRLVKLYNEDGTDT KYYTTKDIRDEELRLLRIAYKVNNQIHFNNIIKLKSAIDNLASVNEAQRE…
TraAI	Relaxosome	>REIxsREIS_01625 hypothetical protein MAIQFARIEIVSRSSGGNACLKAAYNARLIIKDEIINITYNFSKKDDNVYHAVLLPNYVD HKFKDPRVLMNEVERLETRKNSQLLKDVVIALPDDKELDLNDRIAITHKIIEEMGWVKNG LGVQIDIHQPHDGEKNWHAHVLVTTRRFAEDGKTLGAKAVDLNPKFAKVKGKAFIIPEDK IIHARAKEVINKYFAKLGLEIRVDPISFMPQQHVGPTRMRSIINEIAEQNKICKLAHLEI VKNSDGVLNRIIRYQAIFTKLDIEKAVKEIQEEAEKQKLIREVLNSDRLVKLYNEDGTNT KYYTTQEIRDEELRILRIADKVNSQIHFNNVIKLKSAIDNLASVNEAQRESLQHIL…
TraAI	Relaxosome	>RmasMTU5_00837 hypothetical protein MAIQFARIEIVSRSEGKNACLKAAYNARLIIKDERTNVTYNFSKKGDNVYHAVLLPSHVD QKFKNPSILMNEVEKSEKRKNSQLLKDIVIALPDDKELDLEDRIAITHEIIEEMGWVRNG LGVQVDIHQPHDGEKNWHAHLLVTTRRFTENGKELGAKAVDLNPKFAKVKGKAFIIPEDQ IIHERAKEVINKYFAKLGLEIRVDPISFSPEQHVGPTRMRSIINEIAEQNKICKLAHLEI IKGADGVLNRIIRHQAIFTKLDIEKAVKEIKEEAAKQKLIREILNSDRLVKLYNEDGTDT KYYTTQDIRDEELRIVRIADKVNNQIHFNNVVKLKSAIDNLASVNEAQRESLQHILI…
TraAI	Relaxosome	>REIxsREIS_00368 ATP-dependent RecD-like DNA helicase MVIQFARIEIVSRSSGGNACLKDAYNARLIIKDERTNITYNFSKKGDNVYHAVLLPNYVD QKFKDPRILMNEVERLETRKNSQLLKDVVIALPDDKELDLQDRITITHKIIEEMGWVKNG LGVQVDIHKPHDGEKNWHAHLLVTTRRFTEDGKALGAKAVDLNKYFAQLGLENRVDPISF VPQQHVGPTRMRSIINEIAEQNKICKLAHLEIIKGADGILDRMIRHQAIFTKLDLEKAVK EIPEEAAKQKLIREVLNSDRLVKLYNEDGTDTKYYTTKDILDEELRIVRIADKVNSQIHF NNVIKLKSDIANITSVNEAQRASLQHILINSQGIRILRGR…
TraAI	Relaxosome	>REIxsREIS_00369 hypothetical protein MVRLINDWSNSKFALNERLIITMRNAEVDSINQGIRELLKAKGLLTAYLPVKNIETIFHL KSMKIIWQEIVFCLKVQIKIYK
TraAI	Relaxosome	>REIxsREIS_00370 hypothetical protein MAGDRILFKSTNKDLQIENGEFATITLVSNDKFVAKTDSGKEIEFNPQDVSFKHGYASTV YKAQGASIKDVYVLHNLAGNSRNSYVAMTRHIEEVKLYYNKDSTRNIASLISQLNKIDNR LSSINFKTLEELVAIQDQENKSPNIIDKVGNWFKGVVEDIKDRLHSNDNYYHLRVKLEPP AKVAEILGSTSTNLATSHKVQEERTRSSYNLKNCNKQDTTISIKLQEDIMAKKKIDYNAI NKQEAVELKQRLSFKAEEIGRNLLGSPNKHLSNSQLLRWEKDGKIAMKINGSKVGIWYDF SKEEGGDLFTLVQREKNCDFVEAKKYLQDMVSISTKVDEALAVNLSTNKKRQIKTQ…
TraAI	Relaxosome	>REIxsREIS_00893 RecBCD enzyme subunit RecD MAIQFARIEIVSRSSGGNACLKAAYNARLIIKDERTNVTYNFSKKGXNVYHAVLLPNYVD KRFKDPRVLMNEVERLETRKNSQLLKDIVIALPDDKELDLNDRIAITHEIIEEMGWVKNG LGVQIDIHQPHDGDKNWHAHLLVTTRRFTEDGKSLGAKAVDLNPKFAKVKGKAFIIPEEE IIHKRVKEVINKYFAKLGLEIQVDPISFMPQQHVGPTRMRSIINEIAEQNKICKLAHLEI IKNSDGVLNRIIRHQAIFTKLDIEKAIKEIPEEVEKSKLIREVLNSDRLVKLYNEDGTDT KYYTTKDIRDEELRLLRIAYKVNNQIHFNNIIKLKSAIDNLASVNEAQRE…
TraAI	Relaxosome	>REIxsREIS_00934 hypothetical protein MAGDRILFKSTNKDLQIENGEFATITLVSNDKFVAKTDSGKEIEFNPQDVSFKHGYASTV YKAQGASIKDVYVLHNLAGNSRNSYVAMTRHIEEVKLYYNKDSTRNIASLISQLNKIDNR LSSINFKTLEELVAIQDQENKSPNIIDKVGNWFKGVVEDIKDRLHSNDNYYHLRVKLEPP AKVAEILGSTSTNLATSHKVQEEPKTSCDNLKHHNQKDTITKIKLQEDVMAKNKIDYHAI NKQETVALKQRLAFKAEEIGRNLLGSPNKHLSDSQLLRWGEDGKIAMKINGSKAGIWYDF SKEEGGDLFTLVQREKNCDFVEAKKYLQDMVSISTKVDEALAVNLSTNKKRQIKTQ…
TraAI	Relaxosome	>REIxsREIS_00935 hypothetical protein MVRLINDWSNSKFALNERLIITMRNAEVDSINQGIRELLKAKGLLTAYLPVKNIETIFHL KSMKIIWQEIVFCLKVQIKIYK
TraAI	Relaxosome	>REIxsREIS_00936 ATP-dependent RecD-like DNA helicase MAIQFARIEIVGRSEGKNACLKAAYNARLIIKDESTNVTYNFSKKGDNVYHAVLLPTRVD QKFKDSSVLTNEVERIEKRKNSQLLKDVVIALPDDKELDLQDRIAITHEIIEEMAWVKNG LGVQVDIHQPHDGEKNWHAHLLVTTRKFTEDGKSLGAKAVDLNPKFAKVSGKAFIIPEDK IIHERAKEVINKYFAKLDLDIRVDPISFVPQQHVGPTRMRNIINEISEQNKICKLAHLEI IKGADGVLNRIIRHQAIFTKFDIEKAVKEIPAEAEKSKLLREVLNSDRLIKLYNADATDT KYYTTHDVREEELRIVRIADKVNSQIHFNNVIKLKSDIAN…
TraAI	Relaxosome	>REIxsREIS_01136 hypothetical protein MYTAQGASIKDVYVLHNLAGNSRNSYVAMPRHIEEVKLYYNKASPRNIASLISHLNKIDN RLSSINFKTLEELVAIQDQENKSPNIIDKVGNWFKGVVEDIKDRLHSNDNYYHLRVKLEP PAKVAEILGSTSTNLATSHKVQEERTRSSYNLKNCNKQDTTISIKLQEDIMAKKKIDYNA INKQEAVELKQRLSFKAEEIGRNLLGSPNKHLSNSQLLRWEKDGKIAMKIKWQ
TraAI	Relaxosome	>REIxsREIS_01137 hypothetical protein MVSISTKVDEALAVNLSTNKKRQIKTQTEQESEMAKIKRAEILYEKSDSIKYSMPNNVAT RYLSEHRGIEKILTGYQLSNDLRTNMMWDSNSKQYYPALIAFARNKDGNITGGQSIYLNK DTNNKANIEVNKRSFGRIRGSFVEINKNNEQQNVQSSKDGNNSVSNITIIAEGVETALSI AEAGIKGKILCSLGVSNIRNYEPIKGERIIIAADNDGKDAVSVNTVIKAQEELIRQGATV AIIRPPEKGDFNDMLKSQGVESIDKLIEPEIIKLTAASNAIELKSSLKTNDNRKSQFQSI ELLFSKFANNDNNELNNLQQQQITALAKFGTEENINTAIQIYREKGIDSCMLYSNK…
TraAI	Relaxosome	>REIxsREIS_01458 hypothetical protein MAGDRILFKSTNKDLQIENGEFATITLVSNDKFVAKTDSGKEIEFNPQDVSFKHGYASTV YKAQGASIKDVYVLHNLAGNSRNSYVAMTRHIEEVKLYYNKDSTRNIASLISQLNKIDNR LSSINFKTLEELVAIQDQENKSPNIIDKVGNWFKGVVEDIKDRLHSNDNYYHLRVKLEPP AKVAEILGSTSTNLATSHKVQEERTRSSYNLKNCNKQDTTISIKLQEDIMAKKKIDYNAI NKQEAVELKQRLSFKAEEIGRNLLGSPNKHLSNSQLLRWEKDGKIAMKINGSKVGIWYDF SKEEGGDLFTLVQREKNCDFVEAKKYLQDMVSISTKVDEALAVNLSTNKKRQIKTQ…
TraAI	Relaxosome	>REIxsREIS_01459 hypothetical protein MVRLINDWSNSKFALNERLIITMRNAEVDSINQGIRELLKAKGLLTAYLPVKNIETIFHL
TraAI	Relaxosome	>REIxsREIS_01460 RecBCD enzyme subunit RecD MYNGKANLPRNTTLVVDEAGMVGNSDYLELLKVARSNNCNLILAGDERQLTSVERGGMFT VLASKFGSYELSNIRRQSKAWAREMA
TraAI	Relaxosome	>REIxsREIS_01461 hypothetical protein MVIQFARIEIVSRSSGGNACLKDAYNARLIIKDERTNITYNFSKKGDNVYHAVLLPNYVD QKFKDPRILMNEVERLETRKNSQLLKDVVIALPDDKELDLQDRITITHKIIEEMGWVKNG LGVQVDIHKPHDGEKNWHAHLLVTTRRFTEDGKALGAKAVDLKKYFAQLGLENRVDPISF VPQQHVGPTRMRSIINEIAEQNKICKLAHLEIIKGADGILDRMIRHQAIFTKLDLEKAVK EIPEEAAKQKLIREVLNSDRLVKLYNEDGTDTKYYTTKDILDEELRIVRIADKVNSQIHF NNVIKLKSDIANITSVNEAQRASLQHILINSQGIRIPSR
TraAI	Relaxosome	>REIxsREIS_01540 hypothetical protein MQSNARFNRSKNHGNTVARIEIVSRSKGGNACCKAAYNARIKIKDQQTNTTYDFTHKGDN VYRTVLLPNHVDQKFKDSKILMNEVERSEKRKNSQLLKDVVIALPDDKELTLEDRIAITH EIIDEMGWVKNGLGVQVDIHKPHKGERNWHAHLLLTTRRFSKDGKYSWRKSSRFKSPIQE
TraAI	Relaxosome	>REIxsREIS_01541 hypothetical protein MVNTLGEKAVDLNPQFKNNKGGKGFIIPEEEIIHEKAKEVINRYFEKLGLDNRVDAIGAV PQEHVGPIRMRSLINKVAASNELVKDANLKIIKEAHGLLDHITKNKAIFSKQDVQQAIQK VEDETIQEQVIKQVLASERLVKLYHQNGKATNYYTTTEVREEELRLLRIADKVNQQANYD NICAFKEDIENLTNVSDLQREALKSILVTDKGVRILRGRAGTGKSHVLGITYQLATSRRQ NVIGLVPTHKAASELKDKGYEQCYTVKGFLFKLYNSRINPPRNSLLVVDEAGMVGTSDYL ELFKVARKYNC
TraAI	Relaxosome	>REIxsREIS_01542 hypothetical protein MFEVFADSFGSYVLSDIRRQSQLWGRQMAKCFAEGDIVEGVQLLARNQGLKFNGILQQSI DRLVNDWSNSRFPVEERLIIRLYER
TraAI	Relaxosome	>REIxsREIS_01543 hypothetical protein MKGDRIIFKISNKELQTKNGEFASLIEVSQNKFIAKTDKGQTIIFNPSDINFKHGYASTV YKAQSASIKDVYVLHNLAGNSRKLLC
TraAI	Relaxosome	>REIxsREIS_01544 hypothetical protein MTRHVEKVGLYANMDATKGAVGLISQLSRINDKSASIAFCTQEDLVPEKNNKQQGFLEKA SNWLKSIAINIGDRFHLNPQYYQIKNNIEPTAKVEEVLMQTAATLKNADAIAINYNTQQL GKIQEVAIDKIALGQQEVTKVKNDLKANSSSHSSTNHPTTTYNSSSHKQYLSELNRKQEM TDLKRQLSLRAERVAYSLLGSPNKYLSNNHTLRWGENGKIVMKITGSKAGIWHDFSNDTG GDLFTLVQREKNCNFMQAKEYLQDMVGMVNNYQNKATWLKDLAADEFYQKAKTHDQKEQY VEEAKIKYAQDLYDKSNSIKYSLPNNITRKYLSEHRSIETILTKYQLRQDLRTNMM…
TraAI	Relaxosome	>REIxsREIS_01900 hypothetical protein MQSNARLNNSKIMAIQFARIEIVSRSKGGNACCKAAYNARIKIKDELTNIKYDFTKRGDN VYHTVLLPNYVDQKFKDPKILMNEVEKSEKRKNSQLLKDVVIALPDDKELALEDRLAITH EIIDEMGWVKNGLGAQVDIHKPHKGERNWHAHVLVTTRRFTKDGKNLGAKAVDLNPQFKK TAAGKAFIIPEEEIIHEKAKEVINRYFEKLGLDNRVDALGAVPQEHIGPVRMRSLINKVA ASNELVKDANLKIIKEANGLLDHITKYQAIFSKKDVQQAIQKVEDETIQEQVIVQVMRSP RLVKLYHQDGKATNYYTTTEVRAEELRLLRVADKVNQQANYDNIYAFKSNIENLTN…
TraAI	Relaxosome	>REIxsREIS_02449 hypothetical protein MHSTTRSNSSNRRKERTKVPSLRFKDVQDALTSSDIERIFKDYASSIRGSLGTIKRSGSE ISMGSLSMNLSKGTWIRHSSGKKGNIFGFVAEGACVSKRQSLEIVAELSGIRAESSSYDY RAHVASSRANKEKMQEQTQQKQANEWIVAQDKINNADIFDPYKHLKGMMQHNILEAVYAY KDANDKLLGHVVRFVSKENGKKQTLPVTYCYNAAKDEQAWRLKGFTDKGDKPIFGIEKAA LSSKPILIVEGEKVAIAAAKILPDYSVVSWMGGSNAADKVNWNQLQWRDVIIWPDNDKAG FKAAEVIKDKINKANDHIGFVSVVDPTTLKFNGGVHKDLLPEKWDLADRLPEGMTT…
TraAI	Relaxosome	>RfelLSULb_01337 ATP-dependent RecD-like DNA helicase MERSRSKRKRADSRTASEIEFSLPREVSKELNISLVEKYVNEYIVARGVVCDVNIHYDNP DNPHVHIQYLTRKLERLENGEVVLGKTKNRELESTKFLYFLRDRCEIEINKVYEEAGLPY RVTAKSFETLGIDQIPKLHIGPAHHMPATELEAKNKEIIAENAKKIYESPEIVFGRISYT KPVFTKEDIAIALSDALMVHLVSKGSDIAKEQEAIRAFGKGLVNEQAGDGNTEQNIVNDA VGTAAGGGAENTDSSQVKETTNNPAIEHLNKEYGEEFLRLYNQLLVSDKIELMDQKDLMG RTLYSLKSRVNLERRYVSAIEELNTKGEHKLNILDNTIGE…
TraB	Conjugaison	>RbelRML369C_00470 hypothetical protein MDQEFNKQEELQSTVEDHKLPSTFSKRLSELIEIIKNRPLVTLACIGVIMVLVFYEFAEN EVKTSRGLQEDRQSREISGIEQAIDPRAKWTAEILNEVKNMQNHLEKLIENKYLETKTKI DDFSQKLESLEKPLKETILYDGNDFNNDQKIEDLLDNNFEQSIAAAPTAPVKRLLGYVKR ADVELKKDFKDYITTGSFARGVLLTGVVVGTGTNNAASPEPIMIRLVDTAIFSKGYKTEQ IKEAILIGSCSGDISSERAKCRLETVSLLNSNGEIIEKPVEGWLIGEDGRPGIKGIVVDR SSDVARMAVLNGVLGGIAQFFQNQASNGIFPVSPITGQQNALKAADSLKAGVYS…
TraB	Conjugaison	>RbelOSU85389_01132 hypothetical protein MDQEFNKQEELQSTVEDHKLPSTFSKRLSELIEIIKNRPLVTLACIGVIMVLVFYEFAEN EVKTSRGLQEDRQSREISGIEQAIDPRAKWTAEILNEVKNMQNHLEKLIENKYLETKTKI DDFSQKLESLEKPLKETILYDGNDFNNDQKIEDLLDNNFEQSIAAAPTAPVKRLLGYVKR ADVELKKDFKDYITTGSFARGVLLTGVVVGTGTNNAASPEPIMIRLVDTAIFSKGYKTEQ IKEAILIGSCSGDISSERAKCRLETVSLLNSNGEIIEKPVEGWLIGEDGRPGIKGIVVDR SSDVARMAVLNGVLGGIAQFFQNQASNGIFPVSPITGQQNALKAADSLKAGVY…
TraB	Conjugaison	>REIxsREIS_00950 hypothetical protein MDQDFNKQEEVQGKVEDHKLPSTFSKRLSGLIEIIKNRPLVTLACLGVIMILVFYGFSES EVKTSMVLAEDRQSREISGIEKAIDPRAKWTAEILNEVKNMQNHLEKLIESKYLETKTKI DDFSQKLESLENPLKETILYDGNDFNNNHKIEDLLDNNPEQSIAAAPTAPVKRLLGYIKR ADVELKKDVKDYITTGSFARGVLLTGVVVGTGTNNAASPEPIMIRLVNTAIFSKGYTTEQ IKEAILIGSCTGDISSERAKCRLETVSLLNSHGKIIEKSVEGWLIGEDGRPGIKGIVVDR SSDVARMAVLNGVLGGIAQFFQNQATNSIFPVSPITGQQNALKAQDSLKAGVYAGT…
TraB	Conjugaison	>REIxsREIS_00879 hypothetical protein MDQEFNKQEELQSTVEDHKLPSTFSKRLSELIEIIKNRPLVTLACIGVIMVLVFYEFAEN EVKTSRGLQEDRQSREISGIEQAIDPRAKWTAEILNEVKNMQNHLEKLIENKYLETKTKI DDFSQKLESLEKPLKETILYDGNDFNNDQKIEDLLDNNFEQSIAAAPTAPVKRLLGYVKR ADVELKKDFKDYITTGSFARGVLLTGVVVGTGTNNAASPEPIMIRLVDTAIFSKGYKTEQ IKEAILIGSCSGDISSERAKCRLETVSLLNSNGEIIEKPVEGWLIGEDGRPGIKGIVVDR SSDVARMAVLNGVLGGIAQFFQNQASNGIFPVSPITGQQNALKAADSLKAGVYSGT…
TraB	Conjugaison	>REIxsREIS_01642 hypothetical protein MDQDFNKQEEVQGKVEELPSAFSKRLSGLIEIIKNRPLVTLACLGVIMILLFYGLSESEV KTSMVLAEDRQSREISGIEKAIDPRAKWTAEILNEVKNMQNHLEKLIENKYLETKTKIDD FSQKLESLENPLKETILYDGNDFNNNQKIEDLLDNNFEQSIAAAPTAPVKRLLGYVKRAD VELKKDFKDYITTGSFARGVLLTGVVVGTGTNNAASPKPIMIRLVDTAIFSKGYKTEQIK EAILIGSCSGDISSERAKCRLETVSLLNSNGEIIEKPVEGWLIGEDGRPGIKGIVVDRSS DVARMAVLNGVLGGIAQFFQNQATNSIFPVSPITGQQNALKAQDSLKAGVAGTGNA…
TraB	Conjugaison	>RmasMTU5_00822 hypothetical protein MDQDFNKQKELQSTVEDHKLPSAFSKRLSGLIEIIKNRPLVTLACIGVIMVLVFYGLSES EVKASRGLQEERQAREISGIEKAIDPRAKWTAEILNEVKNMQNHLEKLIENKYLETKTKI DDFSQKLESLEKPREETILYDGNDFNNNQKIEDLLDNNFEQSIAAAPTAPVKRLLGYVKR ADLESQKDVKDYITTGSFARGLLLTGVVVGTGTNNAASPEPIMVRLVDTAIFSKGYKTEQ IKEAILIGSCTGDISSERAKCRLETVSLLNNHGKIIEKPVEGWLIGEDGRPGIKGIVVDR SSDVARMAVLNGVLGGIAQFFQNQATNSVFPVSPITGQQNALKAQDSLKAGVYAGTG…
TraB	Conjugaison	>RpeaRustic_00159 hypothetical protein MNQDFNKQEELQSKVEDHTLSSAFSKRLLGLIEIIKNRPLVTLACIGVIMVLVFYGLSEN EVKTSLDLQEERQAREISGIEKAIDPRAKWTAEILNEVKNMQNHLEKLIENKYLETKTNI DDFSQKLESLENPREETILYDGNDFNNNQKIEDLLDNNVEQSIAAAPTALVKRLLGYVKR ADLGVKKDVKDYITTGSFARGLLLTGVVVGTGTNNAASPEPIMIRLVDTAIFSKGYKTEQ IKEAILIGSCTGDISSERAKCRLETVSLLNSHGKIIEKSVEGWLIGEDGRPGIKGIVVDR SSDVARMAVLNGVLGGIAQFFQNQATNSIFPVSPITGQQNALKVQDSLKAGVYAG…
TraB	Conjugaison	>REIxsREIS_00865 hypothetical protein MDQDFNKQEEVQGKVEDHKLPSAFSKRLSEFIEIIKNRPLVTLACLGVIMVLVFYGFAES EVKTSLDLQEDRQSREISGIEQAIDPRAKWTAEILNEVKNMQNHLEKLIENKYLETKTKI DDFSQKLESLEKPHEETILYDGNDFNNNQKIEDLLDNNFEQSIVAAPTAPVERLLGYVKR ADLRIKKDVKDYITTGSFARGVLLTGVVVGTGTNNSASPEPIMIRLVDTAIFSKGYKTEQ IKEAILIGSCTGDISSERAKCRLETVSLLNSNGEIIEKPVEGWLIREDGRPGIKGIVVDR SSDVARMAVLNGVLGGIAQFFQNQASNSIFPVSPITGQQNALKAQDSLKAGVYAGT…
TraB	Conjugaison	>REIxsREIS_00879 hypothetical protein MDQEFNKQEELQSTVEDHKLPSTFSKRLSELIEIIKNRPLVTLACIGVIMVLVFYEFAEN EVKTSRGLQEDRQSREISGIEQAIDPRAKWTAEILNEVKNMQNHLEKLIENKYLETKTKI DDFSQKLESLEKPLKETILYDGNDFNNDQKIEDLLDNNFEQSIAAAPTAPVKRLLGYVKR ADVELKKDFKDYITTGSFARGVLLTGVVVGTGTNNAASPEPIMIRLVDTAIFSKGYKTEQ IKEAILIGSCSGDISSERAKCRLETVSLLNSNGEIIEKPVEGWLIGEDGRPGIKGIVVDR SSDVARMAVLNGVLGGIAQFFQNQASNGIFPVSPITGQQNALKAADSLKAGVYSGT…
TraB	Conjugaison	>REIxsREIS_01889 hypothetical protein MHQEDPIWEDQQSENNNKVAVGQLPSGFSNKLLELLNALKNRPVILIVSISVVLFLIFYY FSEAKVERFEEQKEKRTSRSQISGVERAVDPRAKWTEEVLKEVKTMQSKLESLIESKAVE TKN
TraB	Conjugaison	>REIxsREIS_01890 hypothetical protein MLEENQPQPQILSNEINPDHFRLQDLPNENQEQVIPTLPAKRQFGHVKRAGGNINKDVKD YITTGSFARAVLLTGVVVGTGTNNAASPEPIMLRLVDTAIFSKEYKTEQIKEAILIGSCS GDISSERAKCRLETVSLLNRNGEIIEKPVEGWLIGEDGRPGVKGLVVDRSSEVARMAVLN GVLGGIAQFLQNQATNGIFPISPLTGQQHALKGKDSLKAGVYAGSGNALEKLADFAIKRA ESMSPVIVVASGRVIDVVFRKGFDLNQDKLDDESIRLLPPTTTDYSQNRTNYHSYQNSDE DTSHVSSFSNSRQEGRQSSQANAKLKERFIKGNEEEEDQIQNNLNNVNWQQQLKQP…
TraB	Conjugaison	>REIxsREIS_02276 hypothetical protein MEQIRIKDKKERIAPCDTILSRCIRAYKRSPKIAIAVTSVVLLSFGYLLLGSSKGLPKET LPPKESRSSNNTISGVERSVDPRDRWTSELRREMDQLKTELKNIMKEQVAGQQEEIKSIK DKLEAIDSVQERLMMPPAEETPEERVASILEGQMEFSEQSAMPNPNDNSNYAPQINQNRN IGHIRLEEDEEDEKNIEEYVTSGSFARAVLMTGVVVGTGTNAASSPEPIMLRLVNKGIFS KEYDTKQLKDAILIGSCSGDISSERVRCRLETLSLMNRDGKVIERSVEGWLIGEDGRPGV RGVIVDRSSDVARMAVVNGVLGGMAQFFQNQATNSVFPISPITGQQNALKGSKALQ…
TraB	Conjugaison	>REIxsREIS_02432 hypothetical protein MINLKEIFKNLRKQRSNLTSSESELIENISVSTYRRAQERRWLYICLIIFGVLGVAMKLQ SGSSSKIKHEEKIKDVGRNIGTSYDAMDGNKIWQNHFEDKLRNSQHELQEKVEKVIHDMR AKEEEQRKHRDQEMQKMAEQLKFAQDELRSAALELKRVSDIAESNKYEQEAIIRGGEVSS IKIGSNVQWDKPKDIRDYIPETSFVSGYTLGGIVTSTGINTASENATPVVIRLSNRGNLP KNINVDISKCRVQGSSYGDLSSERVIIRAEKLICIDPKTELVTTSDVIGVVHGDDGMNGI KGKVIATSSKHIKNAFIGSMLSGLASSSKGIEGLTLTSLGAVNTKRQGFKDVAGQG…
TraB	Conjugaison	>RfelLSULb_01381 hypothetical protein MINFKKLFKNIRQVGAKNVASQDEANDSISVNTFRKAQERRWLYVCLLILGVLGIAIKLQ GGSSGKIKHEEKVSDEGRNIALSFDNMDGNRIWQNHFEDKLRSSQYELQEKVESLMRDMQ AKEEEERKHREQELQKMTEQLKFAQDELKSAALELKRVSDIAESNRYEQEALIRGGEISS IKLGSTVQWDKPKDAREFIPETSFVSGYTLGGIITSTGINTASENATPVVIRLSSRGNLP KNINVDISKCRVQGSSYGDLSSERVIIRAEKLICIDPKTELVTTSDVIGVVHGDDGMNGI KGKVIATSNRHIKNAFIGSMLSGLASSSKGVEGLTLTSLGAVNTKRQGFKDLTGQG…
TraC	Conjugaison	>RbelRML369C_00468 Protein TraC MISGIDKDFARERLAKHFVYESYDEESSLFFNRASVGFVLLGWPLVGTSLQAQGEIAEFL KSDENLPAGSSFQILMIGSDHIREYLDNWQLHRKGTIFAELSSRRTKFLEQKAKAEGNIK DVVLLISVTIPTLTIDINEMIRRREVLQDTFKSIGLATYNVEATLLLKFVRLIFGWREEE HPELNPYEILSEQILPGNFSLYEKEDYVSLNDNQIFISLEAGKRPAEWLLSAMDLFLGNE LRRDEYIRSNFLIHFGLQIVPNQVIAKTAAITKREALERNINAGMGKFFPNLASEAQDLA GAVACLQSGDRVVNIHLNVIMWDKKNKAKGAASQFCSQLRRSGWYFVPCKYDHLAVVLAS L…
TraC	Conjugaison	>RbelOSU85389_01134 Protein TraC MISGIDKDFARERLAKHFVYESYDEESSLFFNRASVGFVLLGWPLVGTSLQAQGEIAEFL KSDENLPAGSSFQILMIGSDHIREYLDNWQLHRKGTIFAELSSRRTKFLEQKAKAEGNIK DVVLLISVTIPTLTIDINEMIRRREVLQDTFKSIGLATYNVEATLLLKFVRLIFGWREEE HPELNPYEILSEQILPGNFSLYEKEDYVSLNDNQIFISLEAGKRPAEWLLSAMDLFLGNE LRRDEYIRSNFLIHFGLQIVPNQVIAKTAAITKREALERNINAGMGKFFPNLASEAQDLA GAVACLQSGDRVVNIHLNVIMWDKKNKAKGAASQFCSQLRRSGWYFVPCKYDHLAVVLAS …
TraC	Conjugaison	>REIxsREIS_00952 Protein TraC MISGIDKDFARERLAKHFVYESYDEESSLFFNRASVGFVLLGWPLVGTSLQAQGEIAEFL KSDENLPTGSSFQILMIGSDHIREYLDNWQLHRKGSIFAELSSRRTKFLEQKAKEEGNIK DVVLLISVTIPTLTIDINEMIRRREVLQDTFKSIGLTTYNVEATLLLKFVRLIFGWREEE HPELNPYEILSEQILPGNFSLYEKEDYVSLNDNQIFISLEAGKRPAEWRLSAMDLFLGNE LRRDEYIRSNFLIHFGLQIIPNQLVAKTSAITKREALERNINAGMGKFFPNLQLEAQDLA GAVACLQNGDRVVNIHLNVIMWDKQNKAKQAASQFCSHMRRSGWYFVPCKYDHLAVVLAS LPM…
TraC	Conjugaison	>REIxsREIS_00881 Protein TraC MISGIDKDFARERLAKHFVYESYDEESSLFFNRASVGFVLLGWPLVGTSLQAQGEIAEFL KSDENLPAGSSFQILMIGSDHIREYLDNWQLHRKGTIFAELSSRRTKFLEQKAKAEGNIK DVVLLISVTIPTLTIDINEMIRRREVLQDTFKSIGLATYNVEATLLLKFVRLIFGWREEE HPELNPYEILSEQILPGNFSLYEKEDYVSLNDNQIFISLEAGKRPAEWLLSAMDLFLGNE LRRDEYIRSNFLIHFGLQIVPNQVIAKTAAITKREALERNINAGMGKFFPNLASEAQDLA GAVACLQSGDRVVNIHLNVIMWDKKNKAKGAASQFCSQLRRSGWYFVPCKYDHLAVVLAS LPM…
TraC	Conjugaison	>REIxsREIS_01640 Protein TraC MISLILNRDALLDDLEGIIMTSGIDKDFARERLAKHFVYESYDEESSLFFNRDSVGFVLL GWPLVGTSLQAQGEIAEFLKSDENLPAGSSFQILMIGSDHIREYLDNWQLHRKGSIFAEL SSRRTKFLEQKAREEGNIKDVVLLISITIPTLTIDINEMLRRREVLQDTFKSIGLTTYNV EATLLLKFVRLIFGWREEEHPELNPYEILSEQILPGNFSLYEKEDYVSLNDNQIFISLEA GKRPAEWRLSAMDLFLGNELRRDEYIRANFLIHFGLQIIPNQLVAKTTAITKREALERNI NAGMGKFFPNLQLEAQDLAGAVACLQSGDRVVNIHLNVIMWDQKNKAKGSASQFCSQLRR SGW…
TraC	Conjugaison	>RmasMTU5_00824 Protein TraC MTSGIDKDFTRERLAKHFVYESYDEESSLFFNRASVGFVLLGWPLVGTSLQAQGEIAEFL KSDENLPAGSSFQILMIGSDHIREYLDNWQLHRKGSIFAELSSRRTKFLQAKAKEEGNIK DVVLLISVTIPTLTIDINEMIRRREVLQDTFKSIGLTTYNVEATLLLKFVRLIFGWREEE HPELNPYEILSEQILPGNFSLYEKEDYVALNDNQIFISLEAGKRPLEWRLSAMDLFLGNE LRRDEYIRSNFLIHFGLQIIPNQLVAKTAAITKREALERNINAGMGKFFPNLASEAQDLA GAVAYLQSGDRVVNIHLNVIMWDKKNKAKGSASQFCSQLRRSGWYFVPCKYDHLAVVLAS LPMQ…
TraC	Conjugaison	>REIxsREIS_00862 Protein TraC MNGNGKAKLSLSSDIVVIETDHLRSSPALLAVIVQIMIVHINQAMVKGDRKRPFLIMIDE AWKLLSGKRSGEFIEEAGRIARKYNGSITLATQQLTDYFREAGSAAEKAFENSSHKVILK QNPESFKAMRANPKLAGFVDEDWKLNLLQSIHSNPPHYSEAVIYGPSVHGVVARLMLDPF TLMLTSTNARDYQAIEDRMNWGMSVTDAINNILDERGLV
TraC	Conjugaison	>REIxsREIS_00863 hypothetical protein MTSGIDKDFDRARLSKHFVYESYDKESSLFFNRASVGFVLLGWPLVGTSLQAQGEIAEFL KSDENLPAGSSFQILMIGSDHIREYLDNWQLHRKGTIFXELSSRRVKFLEQKAKEEGNIK DVVLLISVTIPTLTIDINEMIRRREVLQDTFKSIGLTTYNVEATLLLKFVRLIFGWREEE HPELNPYEILSEQILPSNFSLYDKEDYVGLNDNQIFIALEAGKRPYEWRLSAMDLFLGNE LRRDEYIRANFLIHFGLQIIPNQLVAKTAAITKREALERNINAGIGKFFPNLQLEAQDLA GAVACLQNGDRVVNIHLNVIMWDQKNKAKQAASQFCSQLRRSGWYFVPCKYDHLAV…
TraC	Conjugaison	>REIxsREIS_00915 Protein TraC MDLFLGNEMRRDEYIRSNFLMHFGLQIAANQMIAKTAAITKREALERNINAGMGKFFPNL AHEAEDLAGAVASLQSGDRVVNIHFNVIMYGSTDKAKTAASQFCSNMRRSGWYFVPCKYD HLAVVLASLPMQLVEVTANSWTNKFKGILSPKIVGVGVALSSLGRGIKTIAAESKVLLPI IGEWKXDLISPGMLLVGKRGQIMYWSPFGSALIAKSGRNTNSTPNENFNLCIAGVPGSGK SVFMQELMLSVLGVGGKVFVLDYGRSFKRTCLLLGGNYIEFDVKNPISINPFSEVPEETN EKSIEARADFLASFPSILATMAAPRYGTNDLQQPMLQKALIAVWQDKGARAEVTDIADWL LKR…
TraC	Conjugaison	>REIxsREIS_01576 Protein TraC MKAQVHQDFARERLAKHFVYESYDERSQLFFNRGSVGFVLLGWPLVGTSLQAQGEIAEFL RNEENLPAGSSLQVLMIGSQHIDHFLVNWQNHRQGEIFCKLAERRVEFLKLKAKTEGTIK DMILLISMTIPGIQTNIDDIVRRKECLSDTFKSIGLVTENVDAKQLLKFIRIIFGWQEEE HAEINPYELLSEQILPGNFSLFEEQDHVRLNDNQAFISLEASKRPLEWQLSAMDLFLGNE MRRGEYIKSNFLIHFGLQIMLNQTIAKTSAITKREALERNIAAGMGKFFSDLIAEAHDMN GVVASLQSGDRVVNIHLNVIMWDEKEKAKQSASQVCSMLRRSGWYFTPCTYDHLPIVLAS MPM…
TraC	Conjugaison	>REIxsREIS_02278 Protein TraC MSNWSQERFNKDFGRECISKYFVYESYDEETKLFFNRGSAGFVLLGFPLVGTNINAQNEI SEFLKSEENLPVESSIQVLMIGLNNVDHYLHHWQALRSGDIYQELASKRVEHLKKRSKET GELKDVILLISVTVPDTNALVSDMQRRRDNLKDTFSSIGLYTRDLDAAGLLKYIRPIFGY SFGSHEEVNEHDLLSHQIVGNDFSAIEDKDGVVIERGQDTTKYITLEAYKRPRQWRLSNM DLFLGNELRKNELIKSNFLIHFEVTVLPSQSVARAAALAKREAIGRNIGAGMGKFFPDLQ LEYEDIDAAVAQLQSGDRLVNIFLNVIVWDAREKAKATASQFAAMMRRNGFNFVSATNDH FAV…
TraC	Conjugaison	>REIxsREIS_02434 Protein TraC MVLGRLIEKVEDYCGFASSAMKETSTKRLNQHLENNFLGAVPLKDFLHYKSYVAGIGIFF NDDGIAGFLTEISMRVGSNELLEKNLNLFFNNEIPEGVYMQFLVVGSNNIEDKFSLWKKG RIAHNDPMLDRITKYREAFLRERARDIGNSDGRIGRDWKTYVSCSMRGVDGNNSKLELLV KFKEKLLKKFISIKLNTRSCDVADLKYLVNDLVNMQLTPLSSQERVDTNSSDNSSHTKNN ANKHNLLDRLSDQILEGINEASITEEEIKHLKTDLVTRGYYLKKLPESFGINDMVSLLGP DLEGGFPARLIISYSIANNINKADEGKIISEGLRSIHASEKWYTRHDISLQNEAKWWKVL IDR…
TraC	Conjugaison	>REIxsREIS_01892 hypothetical protein MKAQVHQDFARERLAKHFVYESYDERSQLFFNRGSVGFVLLGWPLVGTSLQAQGEIAEFL RNEENLPAGSSLQVLMIGSQHIDHFLVNWQNHRQGEIFCKLAERRVEFLKLKAKTEGTIK DMILLISMTIPGIQTNIDDIVRRKECLSDTFKSIGLVTENVDAKQLLKFIRIIFGWQEEE HAEINPYELLSEQILPGNFSLFEEQDHVRLNDNQAFISLEASKRPLEWQLSAMDLFLGNE MRRGEYIKSNFLIHFGLQIMLNQTIAKTSAITKREALERNIAAGMGKFFSDLIAEAHDMN GVVASLQSGDRVVNIHLNVIMWDEKEKAKQSASQVCSMLRRSXWYFTPCTYDHLPI…
TraC	Conjugaison	>RfelLSULb_01379 Protein TraC MVFGRLIEIVEDYCGFASGEMKETSRKRLNEHLENNFLGATPLRHYLHYKSYVPGIGIFF NDEGIAGFLTEISMRVGSSESLEKNLNLFFNNEIPENIYMQFLVVGSNNIEDKLSLWREG RKSHNDRVLDRITEYREAFLRERAKDIGSSDGRTCRDWRTFVSCSMKNVDGNNNKLELLV KFKEKLLKKFASIKLNARSCDVADLKYLVNDLVNMQLTPLLLQAQENHKSLNNSSYRQNI TNKHNFLERLSDQIFEGINEASVTEDEIKHLKTDLVTRGYYIKKLPESFAMNDMVSLLGP DLEGGFPARLVISYSLANNINKADEGKIIAEGLRSIHASERWYTRHDLSLQNEAKWWRVL IDR…
TraD (F-like)	Conjugaison	>RbelRML369C_00458 Coupling protein TraD MQQNQNNFTRGSQIFAHQMRMLGQGSINALTIGLIFTVVWLMWRTYQKLSLVSLYYFIIE RYAQLKLAIGEYFYPISQIGIKFYYLEQKAWVYRNAEEFVHKFWHVTPHSHNINQFGQFL LHSAWPEGIIVFTISMFTAIIFFMYRGKKAVIQDKIRGADLVEAKTLARMLHKNKQAANI CFSGLPLVKNSERRHILITGTTGSGKTNMLNELLPQIRKEQGRAIIVDLTGSFTDRFFDP KCDKLLNPLQENTEHWLPWNDCHEIWDYNDMASNFSNYNPKLDDFFAKSAELVLAEGLRL YQDSKDIKKLINTILYANNKEFAKSFKNSAVSGIISSSAPETSSGIQATVSKN…
TraD (F-like)	Conjugaison	>RbelOSU85389_01144 Coupling protein TraD MQQNQNNFTRGSQIFAHQMRMLGQGSINALTIGLIFTVVWLMWRTYQKLSLVSLYYFIIE RYAQLKLAIGEYFYPISQIGIKFYYLEQKAWVYRNAEEFVHKFWHVTPHSHNINQFGQFL LHSAWPEGIIVFTISMFTAIIFFMYRGKKAVIQDKIRGADLVEAKTLARMLHKNKQAANI CFSGLPLVKNSERRHILITGTTGSGKTNMLNELLPQIRKEQGRAIIVDLTGSFTDRFFDP KCDKLLNPLQENTEHWLPWNDCHEIWDYNDMASNFSNYNPKLDDFFAKSAELVLAEGLRL YQDSKDIKKLINTILYANNKEFAKSFKNSAVSGIISSSAPETSSGIQATVSK…
TraD (F-like)	Conjugaison	>REIxsREIS_00962 Coupling protein TraD MSYQNQNNFTRGSQIFAHQMRMLGQGSINAIIAGLIFSVIWLILRISQQLSLISLYYFII ERYTQLKLALGVHFYPIDQIGIKFYYLEQKAWVYRNAEEFVHKFWHVTPHSHNINQFRQF LLHSAWQEGIITFTVGMFTAIIFFMYRGKKAVIQDKVRGADFVEAGILAKMLYKNKQAAN ICFSGLPLVKNSERRHILITGTTGSGKTNMLNELLPQIRKERGRAIIVDLTGSFTDRFFD PKCDKILNPLQENSSAWLPWNDCHEIWDYNDMASNFSNYNPKLDDFFAKSAELVLAEGLR LYQDSKDIKKLINTILYANNKEFVRIFKNSAVAGIISSSAPETSSGIQATVSKNI…
TraD (F-like)	Conjugaison	>REIxsREIS_00891 Coupling protein TraD MQQNQNNFTRGSQIFAHQMRMLGQGSINALTIGLIFTVVWLMWRTYQKLSLVSLYYFIIE RYAQLKLAIGEYFYPISQIGIKFYYLEQKAWVYRNAEEFVHKFWHVTPHSHNINQFGQFL LHSAWPEGIIVFTISMFTAIIFFMYRGKKAVIQDKIRGADLVEAKTLARMLHKNKQAANI CFSGLPLVKNSERRHILITGTTGSGKTNMLNELLPQIRKEQGRAIIVDLTGSFTDRFFDP KCDKLLNPLQENTEHWLPWNDCHEIWDYNDMASNFSNYNPKLDDFFAKSAELVLAEGLRL YQDSKDIKKLINTILYANNKEFAKSFKNSAVSGIISSSAPETSSGIQATVSKNIE…
TraD (F-like)	Conjugaison	>REIxsREIS_01628 hypothetical protein MNYQNQKHSQNNFTRGSQIFAHQMRMLGQGSINVLTIGLIFTVVWLMWRTYQKLSLVSLY YFIIERYVGLKLAIGEHFYPIDQIGIKFYYLEQKAWVYRNAEEFVYKFWHVTPHSHNINQ FGQFLLHSAWQEGIITFTVSMFTAIIFFMYRGKKAVIQDKIRGADFVEAGILAKMLYKNN QAANICFSGLPLVRNSERRHILITGTTGSGKTNMLNELLPQIRKEHGRAIIVDLTGSFTD RFFDPKCDKLLNPLQDGTEHWLPWNDCHEIWDFNDIASSFSNYNPKLDDFFAKSAELVLA EGLRLYQDSKDIRKLINTILYAK
TraD (F-like)	Conjugaison	>REIxsREIS_01627 Coupling protein TraD MQNNKEFARVFKNSAVSGIISSSAPEISSGIQATISKNIEVLQHLKPKGEFSIRKWFTAD KGWLFITSTPNQRVMLRPLIAAWISIAIKALMNRNINNVNSNMWFVIDELPALQKISSLP IALAESRKYAGCVVAGMQNIHQLEEIYGHAGSSSMLDLFGSKFIFRVSDQQTAHKSALML GEQEIIETQENLSYGSNTVRDGVNMHSLEKRKLLVMPSEIMNLPDLTCYVKLVGNFPITK LQMNLQT
TraD (F-like)	Conjugaison	>RmasMTU5_00835 Coupling protein TraD MQPQNQNNFTRGSQIFAHQMRMLGQGSINALTVGLVFIVSWLIWQVFQKLSLISLYYFII ERYVQLKLAIGEYFYSIDQIGIQFYYLEQKAWVYRNAEEFVHKFWHVTPHSHNINQFEQF LLHSAWQEGIITFTVGIFTAIIFFMYRGKKAVIQDKIRGADFVEAGILAKMLYKNNQAAN ICFSGLPLVKNSERRHILITGTTGSGKTNMLNELLPQIRKEGGRAIIVDLTGSFTDRFFD PKCDKILNPLQENSSAWLPWNDCHEIWDYNDMASNFSNYNPKLDDFFAKSAELVLAEGLR LYQDSKDIKKLINTILYANNKEFVRIFKNSAVAGIISSSAPETSSGIQATVSKNIE…
TraD (F-like)	Conjugaison	>REIxsREIS_00372 Coupling protein TraD MLDLFGSKFIFRVSDQQTAHKSALMLGEQEIIETQENLSYGANSMRDGVNMHSLEKRKLL VMPSEIMNLEDLICYVKLAGNFPITKLPMNLQT
TraD (F-like)	Conjugaison	>REIxsREIS_00373 Coupling protein TraD MQPQNQNNFTRGSQIFAHQMRMLGQGSINALTIGLIFTVVWLMWRTYQKLSLVSLYYFII ERYVGLKLAIGEHFYPIDQIGIQFYYLEQKAWVYRNAEEFVHKFWHVTPHSHNINQFEQF LLHSAWQEGIITFTVGIFTAIIFFMYRGKKAVIQDKIRGANFVEAGILAKMLYKNKQAAN ICFSGLPLVKNSERRHILITGTTGSGKTNMLNELLPQIRKERGRAIIVDLTGSSTDRFFD PKCDKLLNPLQDGTEHWLPWNDCHEIWDYNDIASSFSNYNPKLDDFFAKSAELVLAEGLR LYQDSKDIKKLVNTILYANNKEFAKSFKNSAMSGIISSSAPETSSGIQATISKNI…
TraD (F-like)	Conjugaison	>REIxsREIS_00846 Coupling protein TraD MQPQNQNNFTRGSQIFAHQLRMFSQGSINALTVALVFTIVWLMWRTYQKLSLVSLYYFII ERYAELKLAIGEHFYPIDQIGIKFYYLEQKAWVYRNAEEFVHKFWHVTPHSHNINQFGQF LLHSAWQEGIITFTIGLFTAIIFFMYRGKKAVIQDKIRGADFVEAKTLAKMLYKNKQAAN ICFSGLPLVKDSERRHILITGTTGSGKTNMLNELLPQIRKEYGKAIIVDLTGSFTDRFFD PKCDKILNPLQEGTEHWLPWNDCHEIWDYNDIASSFSNYNPKLDDFFAKSAELVLAEGLR LYQDSKDIKKLVNTILYANNKEFVRIFKNSAVAGIISSSAPETSSGIQATISKNI…
TraD (F-like)	Conjugaison	>REIxsREIS_00891 Coupling protein TraD MQQNQNNFTRGSQIFAHQMRMLGQGSINALTIGLIFTVVWLMWRTYQKLSLVSLYYFIIE RYAQLKLAIGEYFYPISQIGIKFYYLEQKAWVYRNAEEFVHKFWHVTPHSHNINQFGQFL LHSAWPEGIIVFTISMFTAIIFFMYRGKKAVIQDKIRGADLVEAKTLARMLHKNKQAANI CFSGLPLVKNSERRHILITGTTGSGKTNMLNELLPQIRKEQGRAIIVDLTGSFTDRFFDP KCDKLLNPLQENTEHWLPWNDCHEIWDYNDMASNFSNYNPKLDDFFAKSAELVLAEGLRL YQDSKDIKKLINTILYANNKEFAKSFKNSAVSGIISSSAPETSSGIQATVSKNIE…
TraD (F-like)	Conjugaison	>REIxsREIS_00932 Coupling protein TraD MSRYNQNNFTRGSQIFAHQMRMLGQGSINSIMAGLIFSIIWLIFRVLKQLSLISLYYFII ERYTQLKLVIGEHFYPLEQIGIKFYYIEQKAWVYRNAKEFIHKFWNVTPHGSNINKLWTF ILYDSLGETIIVFVVATLLAIIFFTFKGRQAVIKDKVRGSDLIGAKLLAKILKKSNKASK IIFSGLPLVKDSERKHILITGTTGSGKTNMLNELLPQIRKESGRAIIVDLTGSFNKFFDP KSDKLLNPFALGSECWLPWNDCKEIADFDDIASSFSSYTLKIDDFFAKTAELVLAEGLKL YQNSKDIQKLISALAYSSNKEFARIFKSTAVSSIISSSAPETSSSIQATISKNIA…
TraD (F-like)	Conjugaison	>REIxsREIS_01563 Coupling protein TraD MESSQKQNSFTRGSQVVAHQFRMFGQGSSNVFVIGLLLALLWLIWRISQKLYLVSLYYFI IERYVQLKLVIGAHFYPIKQIGIRFYYLEQQDWVYRQAEEFIYKFWYVTNHGTRVYKLWQ FLLHTAWLEVLIVFCVGTIAAVIFCYCQGKKSMVASKIRGMDFVESKVLAKMLQKAKKAS NIKFARLPLVKGSERQHLLLTGTTGTGKTNMLNELLPQIREQKERAIIVDLTGTFVDRFF DTKIDKLLNPFAKHTQHWLPWNDCQAIADFDDVASSFSSYNPKVGDFFAKNAELVLSEGL QLYQDSKDIGKLVNTIIYSGNKAFAKIFQNTAVAGIVSSSAPETSAGIQATVGKN…
TraD (F-like)	Conjugaison	>REIxsREIS_02289 hypothetical protein MNIQEQGRFTRGAQIFAHQIRMLTQGITNALTVGLTASCMWLIFRIFQKVNILSLYYYFI ECYVQLKLAVGTYFYDISQIGITFYDVKRQEWIYRSAEEFVYKFWHVTKYGSNITSFGSW LAGSAAFEVLCVFGLTMSGITIFFWYRGIKTIGSQKLRGMDYVQASELTKILKKDQAASS IKFAGLSIVKNSERQHILITGTTGTGKTNMLNELLPQIRSNNEKAIIVDMTGSYVDRFYD PSNGDIILNPFDSRTSNWLPWNDIVDTEDFDDLASHFSSNNGMGRNSFFDRTAELVLAEA LKKYAVSRDLEELLRITTYSSNSEFAKAFENTAVAGMINNSAPETSTGVQATLSKN…
TraD (F-like)	Conjugaison	>REIxsREIS_02445 Coupling protein TraD MLDDYTRGGQIFIHKVRMFRQVIGVSSFWSFVIAALLVIFLTMPQYKAINMFAAKTYMRA SFIDFVWDITPKISEDSKQREPRIDIYDMSIDRASRSVKVATILNTPKYKQSYMILKHYI VSTALLAAGSTVFLVFLVFVVWSKFGKTARATKHISGSTIKTASEVKKYLKKHNLIGMFY IGDMPLIKNTETRHFLVTGSTGSGKTNLINTLLPQVRTAKHPAIVVDQTGEMIERYYDPS RGDIIFNPLDARSHSWDFWQDATSNVAIGEVDPRLEKFAKVLFSFDKRSTGSGNDQFWQN SSEILFISCVESLIKKDCRTITSLKKILTKVNRQDLASLLQGTRAARYFSKQNTT…
TraD (F-like)	Conjugaison	>RfelLSULb_01341 Coupling protein TraD MNIQEQGRFTRGAQIFAHQIRMLTQGITNALTVSLTASCMWLIFRILQKINILSLYYYCI ECYVQLKLAVGQYFYDISQIGITFYDVKRQEWIYRSAEDFIHKFWYVTKHGTQITSFGSW LAGSAAFEVLGVFALTMPGITIFFWYRGIKTIGSQKLRGMDYVQASELTKILSKEKVASN IKFAGLPIVKDSERQHILITGTTGTGKTNMLNELLPQIRSNNEKAIIVDMTGSYVNKFYD PSNGDIILNPFDSRTSNWLPWNDIVDTEDFDDLASHFSSNNGMGRASFFDRTAELVLAEA LKKYAVSRDLKELLRITTYSSNSEFAKAFENTAVAGMINNSAPETSTGVQATLSK…
TraD (F-like)	Conjugaison	>RfelLSULb_01365 Coupling protein TraD MLDDYTRGGQIFIHKVRMFRQVIGISTFWSFVIAVMMVILITLPQYKTINMFAAKTYMRA PFVDFIWDITPKISEDSKRREPRIDIYDMSVDRASRNVKVATILNTPKYKQSYMMLKQYI ARTSLLAAGSTIFLVFLVFMVWSKFGKTARATKHISGSTIKTAAEVKKYLKKHNLIGNFR IGDMPLIKDTETRHFLITGSTGSGKTNLINTLLPQIRDVKHPAIIVDQTGEMIERYYDPN RGDIIFNPLDARSHSWDFWQDATSNNVAVGEVDPRLDKFAKVLFSFDKRATGNSNDQFWQ NSAEILFISCVESLIKKDYRTITALKNILTKASRKDLANLLQGTRAARYFSKNNN…
TraD (Ti-like)	Relaxosome	>RbelRML369C_00455 hypothetical protein MDNVIKRRLKLEQKKTQIITEEARLKIQERKARTRRLIEIGGLVVKAKLDDLPTNSLLGA FVSLKEKLIQNPNIQDHWTKIGKNIFDQKLNN
TraD (Ti-like)	Relaxosome	>RbelOSU85389_01147 hypothetical protein MDNVIKRRLKLEQKKTQIITEEARLKIQERKARTRRLIEIGGLVVKAKLDDLPTNSLLGA FVSLKEKLIQNPNIQDHWTKIGKNIFDQKLNN
TraD (Ti-like)	Relaxosome	>REIxsREIS_00894 hypothetical protein MDNVIKRRLKLEQKKTQIITEEARLKIQERKARTRRLIEIGGLVVKAKLDDLPTNSLLGA FVSLKEKLIQNPNIQDHWTKIGKNIFDQKLNN
TraD (Ti-like)	Relaxosome	>REIxsREIS_01624 hypothetical protein MDNVIKRRLKLEQKKAQIITKEARLKIQERKARTRRLIEIGGLVVKAKLDDLHTNSLLGA FVSLKEELIQHPSIQNQWTKIGKNAFDNPKL
TraD (Ti-like)	Relaxosome	>RmasMTU5_00857 hypothetical protein MDSIIKQRLKLEHKKARIITAEGKLKIQERKARTRRLIEIGGLVVKAKLDNLPNNALFGA LISLSNELTQSPNVQTQWIKTGKDIFDQKL
TraD (Ti-like)	Relaxosome	>REIxsREIS_00355 hypothetical protein MGGLVVKAKLDDLPTNSLLGAFVSLKKELIQHPSIQDQWTKTGKNIFDNQEL
TraD (Ti-like)	Relaxosome	>REIxsREIS_00894 hypothetical protein MDNVIKRRLKLEQKKTQIITEEARLKIQERKARTRRLIEIGGLVVKAKLDDLPTNSLLGA FVSLKEKLIQNPNIQDHWTKIGKNIFDQKLNN
TraD (Ti-like)	Relaxosome	>REIxsREIS_00937 hypothetical protein MMIITIKNKTISMENVIKRRLKLEQKKAKIITEEARLKIQERKTRTRRLIEIGGLVVKAK LDDLPTNSLLGAFVSLKEKLIQNPNIQDQWTTIGKNIFDHLKD
TraD (Ti-like)	Relaxosome	>REIxsREIS_01901 hypothetical protein MLTNKEQNSATAVANHMIDTAQQKQRLQQKKARLIMEEINFKIKERKMRTRHLIEVGGLV AKVKLDDLPTNSLLGALVSIKNELTKHPDIQDSWTKIGRDILDHENDSRSAIILKFTSKP TQSIRTHIRQHGLKWNSLRKEWYGHVLDIGSLKNGLLDIEYELEIIKPEEN
TraD (Ti-like)	Relaxosome	>RfelLSULb_01336 hypothetical protein MRMRMQLQKAVAFDRKSDARKKIMLGGLFVKAGLDYLHPDNAHILYGMLLDCKEQLIINP KIIDKWKSKGQQLLKKSI
TraE	Conjugaison	>RbelRML369C_00473 hypothetical protein MDHLFKQSGVQQLVKYNKRLLLITLLLAVTSLLGMIKTISTEEKWLLIPAIEPDRRMIVS SKSYHETYLKEWAVFVMKELFTTSPEEVERQIADMKVVSSNTEQLDKFFKEHLDFVKGSG ICSVFFPKKVKVIEDGVLINGTFRYWFSENKHIATDKTYLLTYKRGANHLLLLTGIKEEE VNK
TraE	Conjugaison	>RbelOSU85389_01129 hypothetical protein MDHLFKQSGVQQLVKYNKRLLLITLLLAVTSLLGMIKTISTEEKWLLIPAIEPDRRMIVS SKSYHETYLKEWAVFVMKELFTTSPEEVERQIADMKVVSSNTEQLDKFFKEHLDFVKGSG ICSVFFPKKVKVIEDGVLINGTFRYWFSENKHIATDKTYLLTYKRGANHLLLLTGIKEEE VNK
TraE	Conjugaison	>REIxsREIS_00947 hypothetical protein MDHLFKQSSIQQLVKYNKRLLLITLLLAVTSLLGMIKTISTEEKWLLIPAIEPDRRMIVS SKSYHETYLKEWAVFVMKELFTTSPEGVERQIADMKVVSSNTEQLDKFFKKHLDFVKGSN ISSVFFPKKVKVIEDGVLINGTFRYWFSENKHIAADKTYLLSYKRGANHLLLLTGIKEEE ANKQ
TraE	Conjugaison	>REIxsREIS_00876 hypothetical protein MDHLFKQSGVQQLVKYNKRLLLITLLLAVTSLLGMIKTISTEEKWLLIPAIEPDRRMIVS SKSYHETYLKEWAVFVMKELFTTSPEEVERQIADMKVVSSNTEQLDKFFKEHLDFVKGSG ICSVFFPKKVKVIEDGVLINGTFRYWFSENKHIATDKTYLLTYKRGANHLLLLTGIKEEE VNK
TraE	Conjugaison	>REIxsREIS_01645 hypothetical protein MDHLFKQSGVQQLVKYNKRLLLITLLLAVTSLLGMIKTVGTEEKWLLIPAMEPDRRMIVS SKSYHETYLKEWAVFVMKELFTTSPEGVERQIADMKVVTSNTEQLDKFFKEHLDFVKGSN VSSVFFPKKVKVIEDGVLINGTFRYWFSENKHIAADKTYLLTYKRGANHLLLLTGIKEEE ANKQ
TraE	Conjugaison	>RmasMTU5_00819 hypothetical protein MDHLFKQSSIQQLVKYNKRLLLITLLLAVTSLLGMIKTVSTEEKWLLIPAMEPDRRMIVS SKSYHETYLKEWAVFVMKELFTTSPEEVERQIADMKVVSSNTEQLDKFFKEHLDFVKGSN ISSVFFPKKVKVIADGVLINGTFRYWFSENKHVATDKTYLLTYKRGANHLLLLTGIKEEE VNKQ
TraE	Conjugaison	>RpeaRustic_00162 hypothetical protein MDHLFKQSSIQQLVKYNKSLLLITLLLAVTSLLRMMKTVSTEEKWLLIPAIEPDRRMIVS SKSYHETYLKEWAVFVMKELFTISPEEVERQIADMKVVSSNTEQLDKFFKEHLDFVKGSN ISSVFFPKKVKVIEDGVLINGTFRYWFSENKHVAADKTYLLTYKRGANHLLLLTGIKEEE ANK
TraE	Conjugaison	>REIxsREIS_00868 hypothetical protein MNHLFKQSGVQQLVKYNKILLLIALLLAVTSLLGMIKTVSTEEKWLLIPAIEPDRRMIVS SKSYHETYLKEWAIFVMKELFTTSPEEVERQIADMKVVSSNTEQLDKFFKEHLNFVKGSN ISSVFFPKKVKVIADGVIISGTFRYWFSENKHIAADKTYLLTYKRGANHLLLLTGIKEEE VNK
TraE	Conjugaison	>REIxsREIS_00876 hypothetical protein MDHLFKQSGVQQLVKYNKRLLLITLLLAVTSLLGMIKTISTEEKWLLIPAIEPDRRMIVS SKSYHETYLKEWAVFVMKELFTTSPEEVERQIADMKVVSSNTEQLDKFFKEHLDFVKGSG ICSVFFPKKVKVIEDGVLINGTFRYWFSENKHIATDKTYLLTYKRGANHLLLLTGIKEEE VNK
TraE	Conjugaison	>REIxsREIS_01886 hypothetical protein MNHLFKQASVQELVRYNKCLLMITVLLAITSLLATIKAVNKEEKWLLIPAIAPDRRMIVS SKNYHETYLKEWAIFVMKELFTTSPEEVERQIADMQVVSSATPELERFFKEHLQFVKGSN VSAVFFPKKTEIVDAGVLIQGTFRYWFGENKHVAVEKSYLLTYKRGANHLLLLTGIKEQV EDKNVE
TraE	Conjugaison	>REIxsREIS_02272 hypothetical protein MPALEPDRKMSISSQGYHQTYLSEWAIFVMRNLFTTSPMEVERQVADLRVVSSAMTELEQ FFKEHIKYVQGSQISSVFFPKKIEIVDQGIRVTGTFRYWFGEDQKDVALEKSYLLQYKLG RRNLLLLTNVSEEKEPQSR
TraE	Conjugaison	>REIxsREIS_02430 hypothetical protein MQEKILSDQAKMLTKQRGLFLILTLMLSFICCGLTLKLITTRDKTILVPGLSQEVWLGQG RVSESYIEEVSLMYLSMLLDLNKDVVGYKEALISKYISHSSSKYMKEIRQYFSHVKEQYK QFGLSTYFAVKSLEVNSSDNSVIAKGVLTTKFGDHGIDVKETSYFLSYDLVGSTLRLKEF HHIESEEELKKKEALVKEEEEHMHKIEEMVNQRGGHYENN
TraE	Conjugaison	>RfelLSULb_01383 hypothetical protein MQEKILSDQVRILTKQRGLFLILTLMLSFICCGLTLKLITTRDKTILIPGLAQEVWLGQG KISESYMQELSLMYLSMLLDLNKDVIGYKEALISKYISHSSTKYMKAIRQYFSHVKEQYK QFGLSTYFSVKSLEVNASDNSVIAKGVLTTKFGDHGIDVKEASYFMSFDLAGSTLRLKEF YHLESEEELKKKEAALKEEEENMKKIEETVNKRQGHYENS
TraF	Conjugaison	>RbelRML369C_00462 hypothetical protein MMKWLVNTITKSSLAITSLVIILLLLINDWSNHAFAGTIDLNANSINKMIGLDLASNNEV KDSTQPKGFLWYNEDHAYKPEILKFSQDQKKQEPELELYDQRIEALKKEFNRAKRKALDD PTLENVIIAQRLHKQILEKSYKFATMWQLATLLDYSLTNENIPANSLHKKLYEIRQDKDS SQKLRFLAKNWGLILQVNQGCNYCQAFIPIVREFADKYGFQLIFVSNSETRFQGIPTIKD TGLLQTLNPAKLVPVLYLIDSSGIQIYPVARGIISEDKIAENILLVIQHYNRLKVNDYDQ
TraF	Conjugaison	>RbelOSU85389_01140 hypothetical protein MMKWLVNTITKSSLAITSLVIILLLLINDWSNHAFAGTIDLNANSINKMIGLDLASNNEV KDSTQPKGFLWYNEDHAYKPEILKFSQDQKKQEPELELYDQRIEALKKEFNRAKRKALDD PTLENVIIAQRLHKQILEKSYKFATMWQLATLLDYSLTNENIPANSLHKKLYEIRQDKDS SQKLRFLAKNWGLILQVNQGCNYCQAFIPIVREFADKYGFQLIFVSNSETRFQGIPTIKD TGLLQTLNPAKLVPVLYLIDSSGIQIYPVARGIISEDKIAENILLVIQHYNRLKVNDYDQ
TraF	Conjugaison	>REIxsREIS_00958 hypothetical protein MMKWLVNTITKSSLAITSLVIILLLLINDWSNHAFAGTMDLNANSINKMIGLDLASNNEL KDSTQPTGFLWYNEDLFQTREVIKLDSVVTKQDFTETPYDQRINKLKQEFSKAQRRALDN PTLTNVIIAQRLHKQILEKSHKFATMWQLATLLDYSLTNENIPANSLHKKLYEIRQDKDS SQKLRFLAKNWGLIMQVNQECNYCQAFTPIVREFADKYGFQLIFVSNSETRFQGMPTIKD TGLLQTLNPAKLVPVLYLVDSSGIQIYPVARGIISEDKIAENILLVIQHYNRLKVNDYDQ
TraF	Conjugaison	>REIxsREIS_00887 hypothetical protein MMKWLVNTITKSSLAITSLVIILLLLINDWSNHAFAGTIDLNANSINKMIGLDLASNNEV KDSTQPKGFLWYNEDHAYKPEILKFSQDQKKQEPELELYDQRIEALKKEFNRAKRKALDD PTLENVIIAQRLHKQILEKSYKFATMWQLATLLDYSLTNENIPANSLHKKLYEIRQDKDS SQKLRFLAKNWGLILQVNQGCNYCQAFIPIVREFADKYGFQLIFVSNSETRFQGIPTIKD TGLLQTLNPAKLVPVLYLIDSSGIQIYPVARGIISEDKIAENILLVIQHYNRLKVNDYDQ
TraF	Conjugaison	>REIxsREIS_01634 hypothetical protein MMKWLVNTITKSSLAITLLVINLLLLINDWSNHAFAGTMELDSSNKNEMIRFNVNNQFWQ QPQGFLWYNEDHAYKPEILKFSQDQKKQEPELEPYDQRIEALKKEFNRAKRKALDDPTLE NVIIAQRLHKQILEKSHKFATMWQLATILDYKLVNMDEPVNSLHKKLYEVRQEEENSQKL RLLAKDWGLILQVNQGCEYCHAFAPIVREFADKHGFQLIFVSNSETRFQGISTIKDTGLL QTLNPAKLVPVLYLVDSSGIQIYPVARGIISEDKIAKNILLIVQHYNGLKVSDHDW
TraF	Conjugaison	>RmasMTU5_00831 hypothetical protein MKWLVNTITKSSLAITLLVINLWLLINDWSNHAFAGTIELDSSNKNEMIRFNVNNQFWQR PQGFLWYNEDHVYKQEILKFSQDKKKQEPELEPYDQRIEALKKEFTRAQRQALDNPTLEN VIIAQRLHKQILEKSHKFATMWQLATILDYKLVNMDEPVNSLHKKLYEVRQEEENSKKLR FLAKNWGLILQINQGCNYCQAFTPIVREFADKYGFQLIFVSNSETRFQGMPTIKDTGLLQ TLNPENIVPVLYLVDSSGTQIYPVARGIISEDKIAENILAVVQHHSSAAS
TraF	Conjugaison	>REIxsREIS_00887 hypothetical protein MMKWLVNTITKSSLAITSLVIILLLLINDWSNHAFAGTIDLNANSINKMIGLDLASNNEV KDSTQPKGFLWYNEDHAYKPEILKFSQDQKKQEPELELYDQRIEALKKEFNRAKRKALDD PTLENVIIAQRLHKQILEKSYKFATMWQLATLLDYSLTNENIPANSLHKKLYEIRQDKDS SQKLRFLAKNWGLILQVNQGCNYCQAFIPIVREFADKYGFQLIFVSNSETRFQGIPTIKD TGLLQTLNPAKLVPVLYLIDSSGIQIYPVARGIISEDKIAENILLVIQHYNRLKVNDYDQ
TraF	Conjugaison	>REIxsREIS_00852 hypothetical protein MDEPVNSLHKKLYEVRQEEENSKKLRLLAKDWGLILQVNQGYEYCHAFTPIVLEFANKYK FQLLLVSNDGKNFEHIKTTRDTGLLSRLNPTNLVPVLYLVDSSGKQIYPVARGIINEDKI AENILLIVQYYNGLKVNDYDQ
TraF	Conjugaison	>REIxsREIS_00853 hypothetical protein MWYNEDHAYKPEILKFSQDKKKQEPELEPYDERIDALKKEFNRAQHKALDDPTLENVIIA QRLHKQILEKSHKFATMW
TraF	Conjugaison	>REIxsREIS_00854 hypothetical protein MMKWLVNITNKSLLAITLLVINLLLLINDWSNHAFAGTMELDSSNKNEMIRFNVNNHFWQ QPQGFCGITRIMLTSQKY
TraF	Conjugaison	>REIxsREIS_02283 hypothetical protein MRNLFKFLARKIITYLAMCSLYLISAIVFAGDLELSNESEIEQTRAKHNKHDWQENPEGF LWYNEEIDKTNNKKPNRQIQKKKDLNNGKISELTPRLDRLKKNFDIALKVAIDNPNYENV TNAQRLQNEIFVKSQEFAKIWQLVSLLDPSLSTQDMPSNVLQKRIYDEEKKITDQQQLRD ISKNWGLIVQVSFNCKYCKTFAPIVKDFAEQHNFQVIAASSSGNSFEGIGGIKDGSFLNQ RWFFFKPFKSSKRSTGIISSK
TraF	Conjugaison	>REIxsREIS_02441 hypothetical protein MRCIKTKHLVTVLLICMQASFVSANDFLHQRYRGWLWFEERKQQKINEEIQQELEKVQKQ EQERAIARAEVEAFSKELDDLKYMMIRYPENLDHVYAYKKKEAEMLDAALKLDHSYRLVN LLHPNDINHKENPVNLYGRKIRQQEEQKVQEEKIAELADKIELFFVFSSDCPYSLQAAPV VSQFTQKYKIATEALSTNGQESQYFKTHFNQELVNMLGIESVPSLILVTKDSKTRFEIAR GAVSFSELEEKLLLAHEILKDHELKSALTLEQKANSSERFKNAE
TraF	Conjugaison	>RfelLSULb_01370 hypothetical protein MRCRRIKEIFCILFICMQASSLSANDFLHQRYRGWLWFEEQEKQKLDDEMQQELEKATKQ KKERAKARAEVEAFSRELDDLKYMMIRYPENLNHVYAYKKKEAEMLDSALKLDHSYRLVN LLHPNEVNHKENPVNLYGRKIHQQELQQEKEEKIAQLANKIELFFVFSSNCPYSLQAAPI IHQFAQKYKIETEALSTNGEKSQYFKTHFNQELINMLGIESVPSLILVSKDGKTRFEIAR GALSFSELEEKLLLAHEILKDQELISKLAAEQEANSSARFKNDQ
TraG	Conjugaison	>RbelRML369C_00460 hypothetical protein MTDYVIHTFGGGDILWQVFNGIGRVFASNSEYFTPVGKFALTIGGIWAATRAIFRGNIGI FAMEWFFPSLFIFIFLFAPKANVWLKDEISMQAPVKIDNIPVGIAFFASISSKISYSLSE TLEKHLLPPDEGLSSRKNGIMFGAKAIGKIKDIQIEDPVTLTNTKEFLRQCFMKPYIIGN ILGKKAEAQRASDIIAFIEQNMPNNFGIYYKDPSNSAISFKTCRQVTPLIKAAINKELND RLLTKFANGIGISSDRQEILSSRLKTMTSDTLKYLKKEQTDIHQWMRQAMLLNANREAYD DLREKFSLSRIYPQLVSMNATRGLFQQSFSYLIAGEMAANIMPILQSVFFALVI…
TraG	Conjugaison	>RbelOSU85389_01142 hypothetical protein MTDYVIHTFGGGDILWQVFNGIGRVFASNSEYFTPVGKFALTIGGIWAATRAIFRGNIGI FAMEWFFPSLFIFIFLFAPKANVWLKDEISMQAPVKIDNIPVGIAFFASISSKISYSLSE TLEKHLLPPDEGLSSRKNGIMFGAKAIGKIKDIQIEDPVTLTNTKEFLRQCFMKPYIIGN ILGKKAEAQRASDIIAFIEQNMPNNFGIYYKDPSNSAISFKTCRQVTPLIKAAINKELND RLLTKFANGIGISSDRQEILSSRLKTMTSDTLKYLKKEQTDIHQWMRQAMLLNANREAYD DLREKFSLSRIYPQLVSMNATRGLFQQSFSYLIAGEMAANIMPILQSVFFALV…
TraG	Conjugaison	>REIxsREIS_00960 hypothetical protein MTDYVIHTFGGGDILWQVFNGIGRVFASNSEYFTPVGKFALTIGGIWAATRAIFRGNIGI FAMEWFFPSLFIFIFLFAPKANVWLKDEISMQAPVKIDNIPIGIALFASVSSKISYLVSE MLEKHLLPPDEGLSSRKNGIMFGAKAIGKIKDIQIEDPVTLTNTKEFLRQCFMKPYIIGN ILGKKAEAQRASDIIAFIEQNMPNNFGIYYKDPSNSAISFKTCRQVTPLIKAAFNKELNE GLLTQFANGIGISSDRQELLASRLKAITSDTLKYLKKEQTDIHQWMRQAMLLNSYREAYD DLREKFSLSRIYPQLVSMNATRGLFQQSFSYLVAGEMAANIMPILQSVFFALVICL…
TraG	Conjugaison	>REIxsREIS_00889 hypothetical protein MTDYVIHTFGGGDILWQVFNGIGRVFASNSEYFTPVGKFALTIGGIWAATRAIFRGNIGI FAMEWFFPSLFIFIFLFAPKANVWLKDEISMQAPVKIDNIPVGIAFFASISSKISYSLSE TLEKHLLPPDEGLSSRKNGIMFGAKAIGKIKDIQIEDPVTLTNTKEFLRQCFMKPYIIGN ILGKKAEAQRASDIIAFIEQNMPNNFGIYYKDPSNSAISFKTCRQVTPLIKAAINKELND RLLTKFANGIGISSDRQEILSSRLKTMTSDTLKYLKKEQTDIHQWMRQAMLLNANREAYD DLREKFSLSRIYPQLVSMNATRGLFQQSFSYLIAGEMAANIMPILQSVFFALVICL…
TraG	Conjugaison	>REIxsREIS_01632 hypothetical protein MTDYVIHTFGGGDILWQVFNGIGRVFASNSEYFTPVGQFALTIGGIWAATRAIFRGNISI FAMEWFFPSLFIFIFLFAPKANIWLKDEISMQAPVKIDNIPIGIAFFASISSKISYSLSE TLEKHLLPPDEGLSSRKNGIMFGAKAIGKIKDIQIEDPVTLSNTKEFLRQCFMKPYIIGN ILGKKAEAQRASDIIAFIQQNMPNNFGIYYKDPSNSTISFKTCKQVTPLIKAAINKELND GLLTKFANGIGISSGKQEMLASRLKAMTLKYLKKEQTDIHQWMRQAMLLNANREAYDDLR EKFSLSRIYPQLVSMNATRGLFQQSFSYLVAGEMAANIMPILQSVFFALVICLIFI…
TraG	Conjugaison	>RmasMTU5_00833 hypothetical protein MADYVIHTFGGGDILWQVFNGIGRVFSSNSEYFTPVGKFALTIGGIWAATRAIFRGNIGI FAMEWFFPSFFIFVFLFAPKANVWLKDEISMQAPVKIDNIPVGVAFFASISSKISYSLSE TLEKHLLPPDEGLSSRKNGIMFGAKAIGKIKDIQIEDPVTLTNSKEFLRQCFMKPYIIGN ILGKKAEAQRASDIIVFIEQNMPNNFGIYYKDPSSSAISFKTCKQVTPLIKAAINKELND GLLTQFANGIGITSDRQEILASRLKTMTSDTLKYLKKEQTDIHQWMRQAMLLNANREAYD DLREKFSLSRIYPQLVSMNATRGLFQQSFSYLVAGEMAANIMPILQSVFFALVICLI…
TraG	Conjugaison	>REIxsREIS_00889 hypothetical protein MTDYVIHTFGGGDILWQVFNGIGRVFASNSEYFTPVGKFALTIGGIWAATRAIFRGNIGI FAMEWFFPSLFIFIFLFAPKANVWLKDEISMQAPVKIDNIPVGIAFFASISSKISYSLSE TLEKHLLPPDEGLSSRKNGIMFGAKAIGKIKDIQIEDPVTLTNTKEFLRQCFMKPYIIGN ILGKKAEAQRASDIIAFIEQNMPNNFGIYYKDPSNSAISFKTCRQVTPLIKAAINKELND RLLTKFANGIGISSDRQEILSSRLKTMTSDTLKYLKKEQTDIHQWMRQAMLLNANREAYD DLREKFSLSRIYPQLVSMNATRGLFQQSFSYLIAGEMAANIMPILQSVFFALVICL…
TraG	Conjugaison	>REIxsREIS_00848 hypothetical protein MGKYSQQEAEQIALDIAKINNTIPQNLNSKSSYYIPTKENLRSDFDKNTQILNDQATDIN YRNHDIDNQSVEQVLMNNSDNHTAEKVKTLEQLSDKVKNKREQLEDEFNKTPESTIVRTG QKIADNLGISDKARKKRNIKLQGYKNENN
TraG	Conjugaison	>REIxsREIS_00849 hypothetical protein MLAASVPMLSWAVLKACAHATTTLVNQFSPVPVASNIGTNIADNNLSMDNYNIGNRTITQ QNLTPTLQLAGGIIDDGGMRVISTDSGRQVLTQAVDSLVNNYRSSKLLQDSYQSQFMSSQ SYLDSLNDRYSDLTTTGNSMATEIGKRLSYEEAKSIGITDSEYLALQQINSDSTSTTEHT GSSNKKGTSTNSEGSIGLNTIFGSARSSVISSNDQGKERGQSVNQQQSYNEALSKIQSAT KDGRLGHTNSDLHSLSNNLNNNFSEQQSVGQEIAKTKQNMKQLSYNMNYISQNSTAIDRN LNEPVLNSIIDKNIPGVSSKEQAAMWASTHNKKQNKSL
TraG	Conjugaison	>REIxsREIS_00850 hypothetical protein MTDYVIHTFGGGDILWQVFNGIGRVFASNSEYFTPVGQFALTIGGIWAATRAIFRGNIGI FAMEWFFPSLFIFIFLFAPKANVWLKDEISMQAPVKIDNIPVGVAFFASISSKISYSLSE TLEKHLLPPDEGLSSRKNGIMFGAKAIGKIKDIQIEDPVTLTNAKEFLRQCFMKPYIIGN ILGKKAEAQRASDVIAFIEQNMPNNFGIYYKDPVSSAISFKTCKQVTPLIKAAINKELND GLLTKFAHSIGFQSNRQEILATRLKAMTADTLKYLQKEQTDIHQWMRQAMLLNANREAYD DLREKFSLSRIYPQLVSMNATRGLFQQSFSYLVAGEMAANIMPILQSVFFALVICL…
TraG	Conjugaison	>REIxsREIS_02285 hypothetical protein MEDLNGWIVYSFGSIDVLWRTFNAISMICASDSTYFTSVSKFALTIGGLWAACRSIFKGN IGIFATQWFFPTFFLFVFMFVPKTTVWLKDEVANQQYKVDNIPAGIAIITSVSTSLSHAL AERIETYFRTADPVNPASDFSPGQSSIMFGAKAIGKIKEIQIQNPNTLNNTKEFLRQCF
TraG	Conjugaison	>REIxsREIS_02286 hypothetical protein MPNNFGIYYKGPNGTDRAVFKLCKDALPLIKTSIALETNDGLIGKFGVAIGIQNDTKIAE RLKAITADTLGFLKADQQDLNDWMKQAMLLNANREALDDWREKLSMNRLYPELISMHATR GMFQQSFSYLVGGKMAEDFLSIMQSVAFSLIISCMVVVLPLTCLVGGFKFFQFWCNFTIW VSSWPIFYSLVHCLGMLSLSGKVSVFGGNGMSILSQGSYAEYTLNTYATYQMLGCLVPPL SWALFKACSHGMSILAGQFSPLSVASSVAAGIADNNLSMDNVSIGNRTISQQNLAPSLMM GDGIIDDGGMRVTTTDDGRQFITESVDTLSTNFRASDLLQSSLSDQYAATSSRLNS…
TraG	Conjugaison	>REIxsREIS_02287 hypothetical protein MQLPLIVLDSGKHLRGISSDVKNMPMRSEQHLKSEYQTHTGKIEASADKINNKQEVAYQD VETRLNNNLSNSEKENYNNLNNTAQLVEQKGQKIEDQYEDTSDSTIKRTIDEIGKNSKPI L
TraG	Conjugaison	>REIxsREIS_02443 hypothetical protein MNLTIHTYGYIDAMYNTLQAIAMFKQSNAYLYLVQGVWFCMGCFYAVQLAASSHLGQFKS HIYRVLGLCIIVNGLLLPSTHMIIKDHISKDTAKVDHIPLAFAVPVGILEEFGYIITRGF EQAFRPFSNQKFDYFNYGLLFGQRLKQEVKNVRIKDPVNVNNMRQFVKRCVVLPAMIGYR FTKEELFATDNIWKLVKDNAGGLRRVELFEPKTRKYESMTCKEAAAYLERHLFPQEEERI LVKFASRSFNQANDSGTYFNYDGKGHLKSPDLEASLYMKHYFKNNIKKAYRVGSAENVLK QQMMINAISNFKSGSYAVARARMQHESSSLIASDMASIYLPLMLVVFKCIVYGAFI…
TraG	Conjugaison	>RfelLSULb_01343 hypothetical protein MQTGKIEASADKINNKQELAYQSVETRLNNNLSNSVKESYNNLNNTAQLVEQKGKKIEDQ YEDTSDSTVKRTLDEIGKNSRL
TraG	Conjugaison	>RfelLSULb_01344 hypothetical protein MSDQYAATSSRLNSLSSKDSMLRTMSGQQALELASRLIAEEARSIGISEQEQMQFKDAVS TDSTTTDNTIMRNNKETATSNNASVGFNAFGLGGASARVSASNNTSSSSEEVLSKKQTIN NVLEKTKSALQEGRLNSFNSDTQSLARTLSQNYQEQESIGREISDAISAQDQLSRSRQYV AQNAATIDRNMNEPVLNAIIDSNIPGVSSKEQAARWARTHIHEAASIANSVMPVDNIALD NGRHLSGISSDVKNIPMRSEQHLKK
TraG	Conjugaison	>RfelLSULb_01345 hypothetical protein MQSVAFSLIISCMVVVLPLTCLVGGFKFFQFWCNFTIWVSSWPIFYSLVHCLGMLSLSGK VSVFGGNGMSILSQGSYSEYALNTYATYQMLECLVPPLSWALFKACSHGMSMLAGQFSPL SVASSVAAGIADNNLSMDNVSIGNRTISQQNLAPSLMMADSSLQKALIH
TraG	Conjugaison	>RfelLSULb_01367 hypothetical protein MSYAAVSTMYKKIDTIVTIAASLQMLVPFLSFWLTKLGGDGIMHLAGNIVGGVQSVSGGI GGEVATNNKSFDNYSSSNQQYANTSANKVDTGMQYFDGTNRAQYADGTGEFITQSGEQVF SGGSGQTSSTGEARYIAGEGIIASHEAGIRNEQQLMSGEQASLSTVKEQLVAQEASALHS IMQNTKTDTGYNIDTSTDYGKELQKTLQEIDKLDSSNNYGWEQNAKAYTQTQASAGIPSA LTAGILSAQVTAGGEVSAINNSTQSDSRTQGIEGIDSNSARQGISERTNNTESFLESLGV DKNTQDSIRESYQQAERLENSISTHKNNIDSHNQGISHTRNNSANFDKDMYQDVLN…
TraG	Conjugaison	>RfelLSULb_01368 hypothetical protein MDLTIHTYGYIDAMYNTMQAIAMFKQSDAYWYLVQGVWFCMGCFYAVQLAGSTHLGQFKS HIYKVLGLCIIVNGLLLPSTHMIIKDHISKDTAKVDHIPLAFAVPVGILEEFGYIITRGF EQAFRPFSNQSFDYFNYGLLFGQRLKQEVKNVRIKDPVNVNNMREFVKRCVVLPAMIGYR FTKEELFATDNIWKLIKDNAGGLRRVELFEPTTRKYESMTCKEAVTYLERHLFPKEEERI LVKFSNRIFNQANDKGVYFTYAEKGQPRNPDLEASLYLKHYFKNNIKKAYGVGSAEDLLK QHMMINAISNFKSGSYAVARARMQHESSSLISSDMASIYLPLMLVVFKCIVYGAFI…
TraH	Conjugaison	>RbelRML369C_00461 hypothetical protein MISNNKFRRVIYIKHVMHILMIILLLQTTTTYAWDLQDVFQGMSVNVTKPGSYQSQAAGY YYAAGGLSIRTNKTSFNPISITPPSLNMSCSGIDSYLGSFSIISGEELVQLMKNIGTQAK AYAFSLGLKTFAPQIENALKDLRNLAMEMNQFAKGDCEMTKAIFASILPKDSAMRESVCR DLQSSSGFDYFAAGKKCRSDLEQKQALANIQNQDPELMLTNYNIFIKAAEKAGIPENMRS AIMSMTGTIIVRDNNVYFLESLAQDEKSWIAHLKGGESASIYTCDNSNCLNPDLRRNITI VLDQSYQGKAKTKLDELKSKLTSNNEFSNADISFLSSIGEAFPIYDYITLEAIS…
TraH	Conjugaison	>RbelOSU85389_01141 hypothetical protein MISNNKFRRVIYIKHVMHILMIILLLQTTTTYAWDLQDVFQGMSVNVTKPGSYQSQAAGY YYAAGGLSIRTNKTSFNPISITPPSLNMSCSGIDSYLGSFSIISGEELVQLMKNIGTQAK AYAFSLGLKTFAPQIENALKDLRNLAMEMNQFAKGDCEMTKAIFASILPKDSAMRESVCR DLQSSSGFDYFAAGKKCRSDLEQKQALANIQNQDPELMLTNYNIFIKAAEKAGIPENMRS AIMSMTGTIIVRDNNVYFLESLAQDEKSWIAHLKGGESASIYTCDNSNCLNPDLRRNITI VLDQSYQGKAKTKLDELKSKLTSNNEFSNADISFLSSIGEAFPIYDYITLEAI…
TraH	Conjugaison	>REIxsREIS_00959 hypothetical protein MISNNKFRRVIYIKHVMHILMIILLLQTTTAYAWDLQDVFQGMSVNVTKPGAYQTQAAGY YAAGGLSMRTGKTSFNPISITPPSLNMSCSGIDAYLGSFSIISGDELVQLMKNIGTQAKA YAFSLGLKTFAPQIENALKDLRNLAMEMNQFAKGDCEMTKALFASILPKDSAMRESVCKD LQSSSGLDYFAAGKKCRSDLEQKQALTNVQNQDPELMLTDYNIFTKAAEKAGIPENMRSA IMSMTGTIIVRDNNVYFLASLAQDEKSWITHLKGGESASIYTCDNSNCLNPALRRNITIA LDQSYQGKAKTKLDELKSKLTSNNEFSNADITFLSSIGEAFPIYDYITLEAISGVT…
TraH	Conjugaison	>REIxsREIS_00888 hypothetical protein MISNNKFRRVIYIKHVMHILMIILLLQTTTTYAWDLQDVFQGMSVNVTKPGSYQSQAAGY YYAAGGLSIRTNKTSFNPISITPPSLNMSCSGIDSYLGSFSIISGEELVQLMKNIGTQAK AYAFSLGLKTFAPQIENALKDLRNLAMEMNQFAKGDCEMTKAIFASILPKDSAMRESVCR DLQSSSGFDYFAAGKKCRSDLEQKQALANIQNQDPELMLTNYNIFIKAAEKAGIPENMRS AIMSMTGTIIVRDNNVYFLESLAQDEKSWIAHLKGGESASIYTCDNSNCLNPDLRRNITI VLDQSYQGKAKTKLDELKSKLTSNNEFSNADISFLSSIGEAFPIYDYITLEAISGV…
TraH	Conjugaison	>REIxsREIS_01633 hypothetical protein MIGNNKFRRVIQIKHVMHILMIVLLLQATTSYAWDVQDVFEGMSVNVTKPGAYQSQAAGY YAAGGLSMRTGKTAFNPISITPPTLTMSCSGIDSYLGSFSIISGDELVQLMKNIGSQAKA YAFSLGLKTFAPQIENALKDLRNLAMEMNQFAKSDCEMTKAIFASILPKDSAMRESVCRD LQSSSGFDYFAAGKRCRNDLEQKQALTNIQNKDPELMLDNYNIFIKAAEKAGIPENMRNA IMSMTGTIIVRDNNVYFFESLAQDEKSWITHLKGGESASIYNCDNIHCLNPAIRRNITIA PEQSYQGKAKTKLDELKSKLVSNNEFSNADITFLSSIGEAFPIYDYITLEAISGVT…
TraH	Conjugaison	>RmasMTU5_00832 hypothetical protein MIMSNDYQFRNTKFLMKQVIHIVIIVLLLQPPISYAWDLQDVFEGMSVNVTKPGTYQSQA AGYYAAGGLSLRTNKTSFNPISIIPPSLNMSCSGIDAYLGSFSIISGEELVQLMKNIGSQ AKAYAFSLGLKTFAPQIENALKDLRNLAMEMNQFAKGDCEMTKALFASILPKDSAMRESV CKDLQSSSGLDYFAAGKKCRSDLEQKQALASIQNKDPELMLTNYNIFTKAAEKAGIPENM RSAIMSMTGTIIVRDNNVYFLESLAQDEKSWIAHLKGGESASIYTCDNIHCLNPAIRRNI TIAPDQSYQGKAKTKLDELKSKLASNNEFSNADITFLSSIGEAFPIYDYITLEAISG…
TraH	Conjugaison	>REIxsREIS_00851 hypothetical protein MIMISNNKFRKVIYIKHVMYILMIVLLLQAITSYAWDLQDVFQGMSVNVTKPGAYQTQAA GYYAAGGLSIRTNKTSFNPISITPPSLNMSCSGIDSYLGSFSIISGDELVQLMKNIGSQA KAYAFSLGLKTFAPQIENALKDLRNLAMEMNQFAKGDCEMTKAIFASILPKDSAVRESVC KDLQSSSGFDYFAAGKKCRSDLEQKQALANIQNKDPELMLDNYNIFIKAAEKAGIPENMR NAIMSMTGTIIVRDNNVYFLASLAQDEKSWIAHLKGGESASIYNCDNIHCLNPAIRRNIS IAPEQSYQGKAKTKLDELKSKLASNNEFSNADISFLSSIGEAFPVYDYITLEAISG…
TraH	Conjugaison	>REIxsREIS_00888 hypothetical protein MISNNKFRRVIYIKHVMHILMIILLLQTTTTYAWDLQDVFQGMSVNVTKPGSYQSQAAGY YYAAGGLSIRTNKTSFNPISITPPSLNMSCSGIDSYLGSFSIISGEELVQLMKNIGTQAK AYAFSLGLKTFAPQIENALKDLRNLAMEMNQFAKGDCEMTKAIFASILPKDSAMRESVCR DLQSSSGFDYFAAGKKCRSDLEQKQALANIQNQDPELMLTNYNIFIKAAEKAGIPENMRS AIMSMTGTIIVRDNNVYFLESLAQDEKSWIAHLKGGESASIYTCDNSNCLNPDLRRNITI VLDQSYQGKAKTKLDELKSKLTSNNEFSNADISFLSSIGEAFPIYDYITLEAISGV…
TraH	Conjugaison	>REIxsREIS_02284 hypothetical protein MNIRQSIKQKILAILTITIIFSQDSFAWDIKNAFKGLHSNYTRAGSYQDQAAGYYSGGGL SVRTERTRFNPVSITPPVLTMGCSGIDSYLGGMSFIKSDEMVTLMKNVGSQVPVYAFSLG LKVFAPQIENALKDLRNLATSASQFAQSDCKLLQSLFAAGMPRDSALEEAVCKDMRGGSG FDYFGAGKKCASAAERKAAIREVQTKDPELMIGNYNLFTKAAEKAGIPLEMRDSLMSMTG TIIVREDNVFFLESLAKDEKNWLSQLNGGPDASAYKCDENTKCLNVTLVRDISITPENSF AGKARARLDNIKLKFLNNEEFDQDNLNFLSSIGSAFPIFDYASLEAVSGVTILDNS…
TraH	Conjugaison	>REIxsREIS_02442 hypothetical protein MLSKFKSIQVNIMKYLIICALLQSAAAYAGIETLMKSVMPSGTLSNSSKAALIQDQLGGH LIGGSMVVKTPGIDDITLGHFTPPTCKLGGLPCNAHFDLRMGAFSYISSKEMMESMKQMA QNASVYGGIMLVKTMCPQCENLMTWIESVGRNVSDILNVNCERMMAPITGAMDKFAKSAE AKRQADLYLSGKSKDSAEIVQKAKKDSDSDPVTHNPELKTQLGENFNLVWKALSKTASQT GTTELKELLMSISGTIVIQKGLPPKIYSSLAEQELIEQYMGVSNKSSGQITLYVCNEDKL CLNPTKQQKTFTSSETLHSKLSTLLESMTDKIYKDKDNPDFTEEEKDLIDLSSLPL…
TraH	Conjugaison	>RfelLSULb_01369 hypothetical protein MISKFKKIKTNLVKRVVSKANIMRFLIIFALLQSSTAHAGIETLMKSVMPSGTLSNNSKA ALIKDQLGGHLVGGSMIVKTPGIDDISLGHFTPPTCKLGGLPCNAHFDLRMGAFSYISSK EMMESMKQMAQNASVYGGIMLVKTMCPQCENLMTWMEGVGRNVSDILNVNCERMMAPITG TMDKLAKSAEAKRQADLYLSGNSKDSAEIVQRAKKDSDADPAEYNPELKTQLGENFNLVW KALSKAASQTGTTELKELLMSISGTIVIQKGLPPKVYSSLTQQELIEQYMGVSSKGSGQI TLYSCDEARYCLNPSKQQKTFASNDTLHSKLSKLLESITTKIQQDKENPGFTEEEM…
Trak C-terminal	Conjugaison	>RbelRML369C_00471 hypothetical protein MNVKNKDVIEKENKKQCLRIIYPLLPVLLIFCVNVILSEVALGETLEGQLDRIGGLSTGK LKTIGISGATILSSIWAVVRGNLRLAGAIVAIGIILGFYLEWVSSGMKIS
Trak C-terminal	Conjugaison	>RbelOSU85389_01131 hypothetical protein MNVKNKDVIEKENKKQCLRIIYPLLPVLLIFCVNVILSEVALGETLEGQLDRIGGLSTGK LKTIGISGATILSSIWAVVRGNLRLAGAIVAIGIILGFYLEWVSSGMKIS
Trak C-terminal	Conjugaison	>REIxsREIS_00949 hypothetical protein MNVKNKDVIEKENNKQCLRIIYSLLPVLLIFCVNVILSEVALGETLEGQLDRIGGLSTGK LKTIGISGATILSSIWAVVRGNLRLAGAIVAIGIILGFYLEWVSSGMKIS
Trak C-terminal	Conjugaison	>REIxsREIS_00878 hypothetical protein MNVKNKDVIEKENKKQCLRIIYPLLPVLLIFCVNVILSEVALGETLEGQLDRIGGLSTGK LKTIGISGATILSSIWAVVRGNLRLAGAIVAIGIILGFYLEWVSSGMKIS
Trak C-terminal	Conjugaison	>REIxsREIS_01643 hypothetical protein MNVKNKDVREEESNNQYLRIIYSLLPVLLIFCVNVILSEVALGETLEGQLDRIGGLSTGK LKTIGISGATILSSIWAVVRGNLRLAGAIVAIGIILGFYLEWVSSGMKIS
Trak C-terminal	Conjugaison	>RmasMTU5_00821 hypothetical protein MNVKNKDVIEKENNKQYLRIIYPLLPVLLIFCVNVILPEVALGETLEGQLDRIGGLSTGK LKTIGISGATILSSIWAVVRGNLRLAGAIVAIGIILGFYLEWVSSGMKIS
Trak C-terminal	Conjugaison	>RpeaRustic_00160 hypothetical protein MNVKNKDIIEKENNKQYLRIIYPLLPVLLIFCVNVILSEVALGETLEGQLDRIGGLSTGK LKTIGISGATILSSIWAVVRGNLRLARAIVAIGIILGFYLEWVSGGMKIS
Trak C-terminal	Conjugaison	>REIxsREIS_00866 hypothetical protein MNVTNKDVREEENNNEVIKEVILVLQKYRGLTYPLLPILLIFCVNVILSEIALGETLEGQ LDRIGGLSTGKLKTIGISGATILSSIWAVVRGNLRLAGAIVAIGIILGFYLEWVSSGMKI S
Trak C-terminal	Conjugaison	>REIxsREIS_00878 hypothetical protein MNVKNKDVIEKENKKQCLRIIYPLLPVLLIFCVNVILSEVALGETLEGQLDRIGGLSTGK LKTIGISGATILSSIWAVVRGNLRLAGAIVAIGIILGFYLEWVSSGMKIS
Trak C-terminal	Conjugaison	>REIxsREIS_01888 hypothetical protein MKISKYLEISDSKRLNEQSSYQSITLAILMVFCCYILLPDIAWATTLEGQLDRIGGLSTG KLKTIGISGATILSSIWAVVRGNIRLAGAIVAIGIILGFYLEWIASGMKV
Trak C-terminal	Conjugaison	>REIxsREIS_02274 hypothetical protein MLKNAITNQSNEQKKSLQEGSRNKLLKGLCLAALVLIVSEIASATTLESQLDQIAASCSL KGDKRNVFGVIAAIGLILVLYQWWTKYCQSPTVDNVKQTNKPETTKTLQVNKGINKQQ
Trak C-terminal	Conjugaison	>REIxsREIS_02275 hypothetical protein MLKNAITNQSNEQKKSLQEGNRNKLLKGLCLGALVLMVSEMASATTLESQLDKIGTLSST KLKTIGISGATILSSIWAVVRGNIKLAGAIVAIGVILGLYLEWINAGMKVSM
Trak N-terminal	Conjugaison	>RbelRML369C_00472 hypothetical protein MKSLKSELQILVVFIGIMLASFSSNAYGISYMLHADSLLELQIAKDAPTRINIEGEKIND IFIHPQIAAEVAVHNSGCLFILPQQDSSKLYLTLIGENGTVQDLMLNFTKIKPTPIRLIK FGLEQEVIKLTNNKEEKHHECKKQRCNRKRK
Trak N-terminal	Conjugaison	>RbelOSU85389_01130 hypothetical protein MKSLKSELQILVVFIGIMLASFSSNAYGISYMLHADSLLELQIAKDAPTRINIEGEKIND IFIHPQIAAEVAVHNSGCLFILPQQDSSKLYLTLIGENGTVQDLMLNFTKIKPTPIRLIK FGLEQEVIKLTNNKEEKHHECKKQRCNRKRK
Trak N-terminal	Conjugaison	>REIxsREIS_00948 hypothetical protein MRSLKSELQILVVFVGIMLASFSSNTYAIGYMLHADSLLELQIAKDAPTRINIEGEKIND IFIHPEEAAEVVVHDSGCLFILPQQTQAKLYLTLIGENGTIQDLMLNFTKTKPAPIRLIK FDLEQEVTKLTNNKEDKHHECKKQRCNRKRK
Trak N-terminal	Conjugaison	>REIxsREIS_00877 hypothetical protein MKSLKSELQILVVFIGIMLASFSSNAYGISYMLHADSLLELQIAKDAPTRINIEGEKIND IFIHPQIAAEVAVHNSGCLFILPQQDSSKLYLTLIGENGTVQDLMLNFTKIKPTPIRLIK FGLEQEVIKLTNNKEEKHHECKKQRCNRKRK
Trak N-terminal	Conjugaison	>REIxsREIS_01644 hypothetical protein MRSLKSELQILVVFVGIMLASFSSNAYGISYMLHADSLLELQIAKDGPTRINIEGEKIND IFIHPQIAAEVAVHDSGCLFILLQQDSSKLYLTLIGENGTVQDLMLNFTKTKPAPIRLIK FDLEQEVTKLTNNKEENHHECKKQRCKRRRK
Trak N-terminal	Conjugaison	>RmasMTU5_00820 hypothetical protein MKSLKSELQILVVFVGIMLASFSSNTYAIGYMLHADSLLELQIAKDAPTRINIEGEKIND IFIHPREAAEIVVHDSGCLFILPQQDSSKLYLTLIGENGTIQDLMLNFTKSKPTPIRLIK FDLEQEVIKLTNNKEEKHHECKKQRCNRKRK
Trak N-terminal	Conjugaison	>RpeaRustic_00161 hypothetical protein MKSLKSELQILVVFVGIMLASFSSNAYGISYMLHADSLLELQIAKDAPTRINIEGEKIND IFIHPEEAAEVVVHDSGCLFILPQQDQTKLYLTLIGENSTIQDLMLNFTKIKPTPIRLIK FDLEQEVIKLTNNKEEKHHECKKQRYNRKRK
Trak N-terminal	Conjugaison	>REIxsREIS_00867 hypothetical protein MKSLQSELQILVVFVGIMLASFSSNAYGISYILHADSLLELQIAKDGPTRINIEGEKIND IFIHPGEAAEVAVHDSGYLFILPQQNSSKLYLTLIGENGTIQDLMLNFTKSKPAPIRLIK FDLEQEVTKLTNNKEEKYHECNKQRCKRRRK
Trak N-terminal	Conjugaison	>REIxsREIS_00877 hypothetical protein MKSLKSELQILVVFIGIMLASFSSNAYGISYMLHADSLLELQIAKDAPTRINIEGEKIND IFIHPQIAAEVAVHNSGCLFILPQQDSSKLYLTLIGENGTVQDLMLNFTKIKPTPIRLIK FGLEQEVIKLTNNKEEKHHECKKQRCNRKRK
Trak N-terminal	Conjugaison	>REIxsREIS_01887 hypothetical protein MLNKTTINLRNYSLVIIFLVLCNLKFDTAYAIGYMLHDDSILKLQIAKDAPTRISIEGEK INDVFIHPKDAAEVVVHNSGCLFILPQVGNNKVYLTIISESGIVQDLSLRFIGKNPSPIR LLKFDLVQDLAQTTNIKQEKKNENKQISRNK
Trak N-terminal	Conjugaison	>REIxsREIS_02273 hypothetical protein MLKNFSKLHKAIILVALFLGSDASAVNYTLDEEKTIELHIAADAPTRIALDGEKIKDVFF YPEGSAEVLLHSSGQLFIVPNVRQTKIYMTLIGARGSMQDIVFKIRDQQPSSIKFLKLSN EWEDQSGKLQIANAQQYQCNKCVDSKVKPKSVQKNALNSIYL
Trak unique	Conjugaison	>REIxsREIS_02431 hypothetical protein MRIIRAIILYTCTILMSSTSFAEQTYCLKQGSRIKAVISKDHLNRIWFSGKSIIEVIGDS TKYKILQDAVGKNLFITPLAAIGEDIEMSVIDAGGRTIDLSLRVAGSTGQIIFIEEKKNC YEKNTDNQEIARLMRYMNSDKPDKYIVDPSKREIHALESQGLKIRQDMSYRYGPYVGAKL TITNISSGIFKKGKDIELTDCMLNQIFEGEHVMIRKNCSILRPGRNCCVLIALKEVESD
Trak unique	Conjugaison	>RfelLSULb_01382 hypothetical protein MRIVKALIFSIAFMMLTSHGAFAEQTYCYKQGIKIKAVISKDYLNRIWFSGKHIIEVIGD STKYKILQDAVGKNLFVTPLAAVGEDIEISVIEAGGRTIDLSLRVADSKGQLIFIEENQD CYSKDTDNQEIARLMRYMHSGKADKYIVNINKRQINKLESQGLKIRQDMSYRYGPYVGVK LTIINISSGIFKKGKDIELTDCILKQIFEGENVMIRKDCGILRSGHNCNVWIVLKEVERD
TraL	Conjugaison	>RbelRML369C_00474 hypothetical protein MNNNCANQRLYWSLSTPLKYMALSLDEWLVILLGIVPGIVLLNSGHAKLGMICIIAGVVL CYAFKKFKKLSEYFVLKSYLVAKKWLYAPTSYPNLLGKKVGK
TraL	Conjugaison	>RbelOSU85389_01128 hypothetical protein MNNNCANQRLYWSLSTPLKYMALSLDEWLVILLGIVPGIVLLNSGHAKLGMICIIAGVVL CYAFKKFKKLSEYFVLKSYLVAKKWLYAPTSYPNLLGKKVGK
TraL	Conjugaison	>REIxsREIS_00946 hypothetical protein MNNNCANQRLYWSLTTSLKYMGLSLDEWLVILFGIVPGIVLLNSGHAKLGIISIITGIVL CYIFKKFKKLSEYFILKSYLVAKKWLYAPTSYPNLLGKKVGK
TraL	Conjugaison	>REIxsREIS_00875 hypothetical protein MNNNCANQRLYWSLSTPLKYMALSLDEWLVILLGIVPGIVLLNSGHAKLGMICIIAGVVL CYAFKKFKKLSEYFVLKSYLVAKKWLYAPTSYPNLLGKKVGK
TraL	Conjugaison	>REIxsREIS_01646 hypothetical protein MNNNCANQRLYWSLTTSLKYMGLSLDEWLVILFGIVPGIVLLNSGHAKLGVISIITGIVL CYIFKKFKKISEYFILKSYLVAKKWLSAPTSYPNLLGKKVGK
TraL	Conjugaison	>RmasMTU5_00818 hypothetical protein MDNNCANQRLYWSLTTSLKYMGLSLDEWFVILLGIVPGIVLLNSGHAKLGMICIIAGIVL CYTFKKFKKLSEYFVLKSYLVAKKWLYAPTSYPNLLGKKVGK
TraL	Conjugaison	>RpeaRustic_00163 hypothetical protein MDNNCANQRLYWSLSTSLKYMGLSLDEWFVILLGIVPGIVLLNSGHAKLGVICIIGGIVL CYIFKKFKKLSEYFVLKSYLVAKKWLYAPTSYPNLLGKKVGK
TraL	Conjugaison	>REIxsREIS_00875 hypothetical protein MNNNCANQRLYWSLSTPLKYMALSLDEWLVILLGIVPGIVLLNSGHAKLGMICIIAGVVL CYAFKKFKKLSEYFVLKSYLVAKKWLYAPTSYPNLLGKKVGK
TraL	Conjugaison	>REIxsREIS_00869 hypothetical protein MGLSLDEWLVILLGIVPGIVLLNSGHANLGVICIIAGIVLCYIFKKFKKLSEYFVLKSYL VAKKWLYAPTSYPNLLGKKVGK
TraL	Conjugaison	>REIxsREIS_01885 hypothetical protein MSHSHQNQQLYWSLSKPLKYMGLTLDEWGVTLVGVVPGIVLLNSGHAKLGLFCMFCGIGF CYSFKKFKKVSQYFLLKSFLVAKKILPAPISYPGLLGKKVGK
TraL	Conjugaison	>REIxsREIS_02271 hypothetical protein MSRGWQSEQRLFWSIGRPLKYMGLTLDEWGVTLAGVIPGIIMINSGMARLGLISFLVGIM LCYVFKKFKGVSEHFRLVSFLVALGVWQASKSYPMLKGKVIGK
TraN	Conjugaison	>RbelRML369C_00463 hypothetical protein MRQSINIIMLVTLVMNAISSYSATMEDSYNSARQYEHSIKLGNPDQIGNKIIFDKEVNIS NLSKMNDQDLTNQGSVMLNNSAQGQLLQQSELKKINAMQEYDLNPNNPVISNSAKIEAEP LRHTEGTALNVSEKVIKTKINKSCCEGVEFEIDVIRNLILDAELIDKWGDWQDKAIAFSG LEISNSYRHWLYPVFWKKKRRLGKRKTIYSMHMHNNQIIMEEVRAAIVAKLNTSLDHIDT YIGISPQGEGALTEAWDGDIVKWDRYVFTYKYRDKIKVFREKGEYFQIVNELSEALVEEN ECHEINRICLEAGNKLFFNQYNVNRPCWSEQIKYQCSSEPKYGCDHLKKQGCEL…
TraN	Conjugaison	>RbelOSU85389_01139 hypothetical protein MRQSINIIMLVTLVMNAISSYSATMEDSYNSARQYEHSIKLGNPDQIGNKIIFDKEVNIS NLSKMNDQDLTNQGSVMLNNSAQGQLLQQSELKKINAMQEYDLNPNNPVISNSAKIEAEP LRHTEGTALNVSEKVIKTKINKSCCEGVEFEIDVIRNLILDAELIDKWGDWQDKAIAFSG LEISNSYRHWLYPVFWKKKRRLGKRKTIYSMHMHNNQIIMEEVRAAIVAKLNTSLDHIDT YIGISPQGEGALTEAWDGDIVKWDRYVFTYKYRDKIKVFREKGEYFQIVNELSEALVEEN ECHEINRICLEAGNKLFFNQYNVNRPCWSEQIKYQCSSEPKYGCDHLKKQGCE…
TraN	Conjugaison	>REIxsREIS_00957 hypothetical protein MRQSINIIMLVILVMNAISSYSATMEDSYNSARQYEHSIKLGNPDQMGNKIIFDKEVNIS NLSKMNDQNFTNQGSVILNNSAQGQLLQQSELKKINAMQEYDLNPDNLLISNSAKIEADP LKHTEGTALNVSEKVLKTKINKSCCEGVEFEVDIIRNLILDAELIDKWGDWQDRNIAFSG SEISNSYRHWLYPVFWKKKRRLGKRKTIYSMHMHNNQIIMEEVRAAIVAKLNTSLDHIDT YIGISPQGEGALTEGWDGDIVKWDRYVFTYKYRDKIKEFREKGEYFQIVNEVSEALVEEN ECHEINRICLEAGNKLFFNQYNVNRPCWSEQIKYQCSSEPKYGCDHLKKQGCELAR…
TraN	Conjugaison	>REIxsREIS_00886 hypothetical protein MRQSINIIMLVTLVMNAISSYSATMEDSYNSARQYEHSIKLGNPDQIGNKIIFDKEVNIS NLSKMNDQDLTNQGSVMLNNSAQGQLLQQSELKKINAMQEYDLNPNNPVISNSAKIEAEP LRHTEGTALNVSEKVIKTKINKSCCEGVEFEIDVIRNLILDAELIDKWGDWQDKAIAFSG LEISNSYRHWLYPVFWKKKRRLGKRKTIYSMHMHNNQIIMEEVRAAIVAKLNTSLDHIDT YIGISPQGEGALTEAWDGDIVKWDRYVFTYKYRDKIKVFREKGEYFQIVNELSEALVEEN ECHEINRICLEAGNKLFFNQYNVNRPCWSEQIKYQCSSEPKYGCDHLKKQGCELAR…
TraN	Conjugaison	>REIxsREIS_01635 hypothetical protein MRQSINIIMLVILVMNAISSYSATMEDSYNSARQYEHSIKLGNPDQMGNKIIFDKEVNIS NLSKMNDQDLANQGSVMLNNSAQGQLLQQSELKKINAMQEYDLNPDNPLISNSAKIEAEP LKHTEGTALNVSEKVLKTKINKSCCEGVEFEVDIIRNLILDAELIDKWGDWQDRNIAFSG SEISNSYRHWLYPVFWKKKRRLGKRKTIYSMHMHNNQIIMEEVRAAIVAKLNTSLDHIDT YIGISPQGEGALTEGWDGDIVKWDRYVFTYKYRDKIKVFREKGEYFQIVNELSEALVEEN ECHEINRICLEAGNKLFFNQYNVNRPCWSEQIKYQCSSEPKYGCDHLKKQGCELAR…
TraN	Conjugaison	>RmasMTU5_00830 hypothetical protein MRFAFLSMIIVLFSFNAIANIQDSYNQAIGYQNSIKLGNPDQMGNKVIFDKDADISNLSN MSDQNLTKQGSQMLNNSSAGQLLQQGELKKIDASQEYDLNAKNPLISNSAKIEADPLRYT EGTALNASEKVLKTKTSKSCCEGAEFEIDIIRNLILDAELIDKWGEWQDKAIAFSGSEIS NSYRHWLYPVFWKKKRHFGKRKTIYSMHMHNNQAIMLDVRAAIAGKLNVSLDHIDIYIGI SSQGEGALTEGWDRDIVKWDRYVFTYKYRDKIKEFREKGEYFQIVNKSLEALLEEHECHE INRICLEAGNKLFFNQYNVNRPCWSEQIKYQCSSEPKYGCDHLKKQACELARSNCVK…
TraN	Conjugaison	>REIxsREIS_00923 Mating pair stabilization protein TraN MKNIVNFLNCCSAMKGWGKDLGLARCSLGEKALALKRGKGQCHFVGTYCSKRDKVFKKCL TKKSTYCCFNSKLARVFQEQGRNQLGISFGSSKYPNCRGFTVDELQRIDSLKFDLEELFA DLLFDAKNKMGKNFPKQINNQIPIMQKQHSLGNRNHNLSY
TraN	Conjugaison	>REIxsREIS_02282 Mating pair stabilization protein TraN MRYQCQISPQNGCGALKKQGCSLIKSTCLQYLGNYCLKWKRDFECYGIKSELRSSIKDSE IFCLGGECFNPTIERNADIENVAYLAVLNEMKKDMHANPISVFKGAVNSCRKINIGSFIN CCSSMKGWGRSTGLAKCRAEEKSLALKRSKGLCTYVGTYCSKKAPITKRCITKQSSYCCY NSKLARIFQEQGRTQLGISYGAPQSPNCRGLTTEELQRIDYSKLDLEELFSEMLEEVRAK INKGFSKQIQDQMPKIQSDIKNNDRKELTY
TraN	Conjugaison	>REIxsREIS_02440 Mating pair stabilization protein TraN MYCKLIRIISLVAFLASNYTIEAARFVTNYPCSDTVKTCISGGETRMIDGFPVYRDCWAY SYQKTCDYPSKDDCSKYSHCYFIELRDCLLTDSLGNCVNRKKEYSCKRWVPTAKESIKAR VRVQEKEGQEGIICEGIPCIDGNCVDHRFLTNGEMMDSISKLYAVSQMKAGDGVNISLFK GSSDHCSKKATSYTNCCGASLKGWGSNFGAKCTPNEQLLIEKRKKNLCVYVGKESNKKVG VTTLVKHHYCCFGTLLDKVVQVQARKQLGISFGSGKTPDCRGLTLEEIQRINWDEIDFTE FIEDLKVKFFSKYKMPKSNDLKERINNSLPDIREFDGN…
TraN	Conjugaison	>REIxsREIS_00855 hypothetical protein MHEYFRNKAKKQLSISFGTAQHANCRGFTVEELQRIDFSKFDLEELFSDLLDHAKSKMHK NFPQQLKNQMTIMQQ
TraN	Conjugaison	>REIxsREIS_00856 Mating pair stabilization protein TraN MFCLGGDCHTATIVPNTDMGNVGYLAMLNEMKKDMQTNPIMVFKGTSDSCRKTNIGNFLN CCSGFKGWGKDLGLSRCSAEEKALALKRAKGQCYYVGTYCAKKDKVFKTCITKKSTYCCF NSKLARVFQEQGKKTIIY
TraN	Conjugaison	>REIxsREIS_00857 hypothetical protein MRFTFLSMIIVLFSFNAIANIQDSYNRAKQYENSIRLGNPDQMGNKVIFDKDADISNLSN MSDQDLTKQGGQMLNNSSAGQLLQQSELKKIDASQEYDINPKNPLIINSVKIEADPLRHT EGDSFSNSETITKTKIAKSCIEGVDFTVDIMRKLYLETELIDKWGAWQDRTIDISGEEIC RLHYHLLYPVYWKKKRYGMHMRSDINTQNEVRSIIAQKLGVNLEQISEEIGINPKGSGNL TECRRHEVKWDKYNFKYRFREKEKEFKEKGEYWLFYPEELESLIEHNEYHELGTVCLERG EKIFYDQYRVNRPCFREQIKYQCSSEPKDGCHHLKKQGCELKSSNCIKQASSICLQ…
TraN	Conjugaison	>REIxsREIS_02281 hypothetical protein MKKGLFKFNIFCPVALILVLNGSNIFASTNDKLMMQSYFDQAEDFKEATPLNSPEDIDPK GSITGSKDDFAHLSNMRDQELTHQGAKLLNHSEDGALLIESDIAKNNAINEHSINNDNAL IKQAQEIANDPLKVTSGTYYSSSETPSKTTIYKSCMEGGDITLDIIRQLHIEPELIEEFG DFQDKEMNILSSDIDLSWTKRVTDRDSGKGYSWSREYTSINEEDGNVQFHLKIRYLIH
TraN	Conjugaison	>RfelLSULb_01371 Mating pair stabilization protein TraN MKLYIRVIRQLLYIFFAGYLFVSAACADERFKSNYPCRDVQKECISSGTRTIGEYEVYRD CWEYQALKVCDYPSKDDCGKYSHCYFVSMLECLLTDSQGNCVNRREEYSCKRWVPAIKES TKARVRFQEKEGQEGIICEGIPCIDGNCVDHRFLTNGEMMDSISKLYAVSEMKAGDGVNI SLFKGNNEHCSKKATGYTNCCTVSLKGWGSNLGAKCSKNEQLLIEKRKKNLCVYVGKESN KKAGVTTLVKHHYCCFGTLLDKVVQVQARKQLGLSFGSGKTPDCRGLTLEEIQRINWDEI DFTEFIEDLKVKFFLKYKMPGSSDLKERINNSLPDIRE…
TraN	Conjugaison	>RfelLSULb_01372 hypothetical protein MRVKTIPALTLLWMIMQMITNVAFAQYLDEQLETNINKVDPLFERSVPNLEEFKTGIEED KKAIAEQIGQNIMPPIADSDKIANERAKLESLDVLELDGIARAEMAKDPFHNEMFVDLSR PGMQAHLEDAKKIARGSSKMINNILTNLKDLGVDCKTVKGNIEKDPEYFMEFEKEADRNK GDTIYDQYFCERARRSYSCNDELRLRCLREGREWLQWQDRTIDMSGEKICRHRHHWLSQG ALWKKKKRGRKTKKYYHMNMRQDISVQQEVRMIIAEKLGVEIEQINQNIGINLVGMGNLT ECRRYEVKWDVYHFRYQYRDWKKICTSWEESWHERCRLKS
TraU	Conjugaison	>RbelRML369C_00465 hypothetical protein MFIIIILLGNYSYASIGCVGRFVNPITDICWKCLFPITIGGVKVVPSPMADTNNPRQIIC FCPKAGIPMPIPGIPIGFWEPVRLVDVTKSPMCMVSLGGINLGTSMQKGVKDDIEGSSFY HVHWYIYPVIYWLEILLDFACLEMSQVDVAYLTEFDLLWGDDAKSAILNPESLLFGNIAA QSACIADCMSSSSGSLSNDGMFWCSGCQGSLYPFTGTTSSYNGGVGTSALIVAKFMAKLH RELLLWGYMGREGLCGKYPMPIIKKCQYRLQMTYPITEIHSCKKIGETETTWQGAREFPV KGEDFGYLIWRKRSCCLF
TraU	Conjugaison	>RbelOSU85389_01137 hypothetical protein MKLIMFIIIILLGNYSYASIGCVGRFVNPITDICWKCLFPITIGGVKVVPSPMADTNNPR QIICFCPKAGIPMPIPGIPIGFWEPVRLVDVTKSPMCMVSLGGINLGTSMQKGVKDDIEG SSFYHVHWYIYPVIYWLEILLDFACLEMSQVDVAYLTEFDLLWGDDAKSAILNPESLLFG NIAAQSACIADCMSSSSGSLSNDGMFWCSGCQGSLYPFTGTTSSYNGGVGTSALIVAKFM AKLHRELLLWGYMGREGLCGKYPMPIIKKCQYRLQMTYPITEIHSCKKIGETETTWQGAR EFPVKGEDFGYLIWRKRSCCLF
TraU	Conjugaison	>REIxsREIS_00955 hypothetical protein MKLIMFIIIILLGNYSYASIGCVGRFVNPITDICWKCLFPITIGAVKVVPSPMADTNNPR QIICFCPKAGIPMPIPGIPIGFWEPVRLVDVTKSPMCMVSLGGINLGTSMQKGVKDDIEG SSFYHVHWYIYPVIYWLEILLDFACLEMSQFDIAYLTEFDPLWGDDAKSAILNPESLLFG NIAAGAACIADCVSCSSGNLSNDTMFWCGGCQGSLYPFTGTTSSHNGGVGSSALIVAKFM AKLHRELLLWGYMGSKGLCGKYPMPIMQKSQYRLQMTYPIPEVHSCKKIGETEISWQAGK EFPVKGEDFGYLIWRKRTCCLF
TraU	Conjugaison	>REIxsREIS_00884 hypothetical protein MKLIMFIIIILLGNYSYASIGCVGRFVNPITDICWKCLFPITIGGVKVVPSPMADTNNPR QIICFCPKAGIPMPIPGIPIGFWEPVRLVDVTKSPMCMVSLGGINLGTSMQKGVKDDIEG SSFYHVHWYIYPVIYWLEILLDFACLEMSQVDVAYLTEFDLLWGDDAKSAILNPESLLFG NIAAQSACIADCMSSSSGSLSNDGMFWCSGCQGSLYPFTGTTSSYNGGVGTSALIVAKFM AKLHRELLLWGYMGREGLCGKYPMPIIKKCQYRLQMTYPITEIHSCKKIGETETTWQGAR EFPVKGEDFGYLIWRKRSCCLF
TraU	Conjugaison	>REIxsREIS_01637 hypothetical protein MKLIMFIIIILLGNYSYASIGCVGRFVNPITDICWKCLFPITIGAVKVVPSPMADTNNPR QIICFCPKPGVPVPVPGIPIGFWEPVRLVDVTKSPMCMVSLGGISLDTSMQKGVKDDIEG SSFYHVHWYIYPVIYWLEILLDFVCLEMSQFDLAYLTEFDPLWGDDNKAAILNPESLLFG NIAAQSACIADCVSCSSGNLSNDAMFWCGGCQGSLYPFTGTTSSHNGGVGTSALIVAKFM AKLHRELLLWGYMGSEGLCGKYPMPIIKKSQYRLQMTYPITEIHSCKKIGETETTWQGAR EFPVKGEDFGYLIWRKRSCCLF
TraU	Conjugaison	>RmasMTU5_00828 hypothetical protein MFIIIILLGNYSYGSIGCVGRFVNPITDVCWKCLFPITIGGVKIVSSSMADTNNPRQIVC FCPKPSIPMPVPGIPIGFWEPVRLVDVTKSPMCMVSLGGINLGTSMQKGVKDDIEGSSFY HVHWYIYPVIYWLEILLDFACLEMSQVDITYLTEFDPLWGDDSKAAILNPESLLFGSIAA QSACIADCISSSSGNLSNDRVFWCCGCQGSLYPFTGTTSSHNGGVGTSALIVAKFMAKLH RELLLWGYMGSSGLCGKYPMPIIKKSQYRLQMTYPIPEVHSCKKIGETEISWQGAREFPV KGEDFGYLIWRKRSCCLF
TraU	Conjugaison	>REIxsREIS_00884 hypothetical protein MKLIMFIIIILLGNYSYASIGCVGRFVNPITDICWKCLFPITIGGVKVVPSPMADTNNPR QIICFCPKAGIPMPIPGIPIGFWEPVRLVDVTKSPMCMVSLGGINLGTSMQKGVKDDIEG SSFYHVHWYIYPVIYWLEILLDFACLEMSQVDVAYLTEFDLLWGDDAKSAILNPESLLFG NIAAQSACIADCMSSSSGSLSNDGMFWCSGCQGSLYPFTGTTSSYNGGVGTSALIVAKFM AKLHRELLLWGYMGREGLCGKYPMPIIKKCQYRLQMTYPITEIHSCKKIGETETTWQGAR EFPVKGEDFGYLIWRKRSCCLF
TraU	Conjugaison	>REIxsREIS_00918 hypothetical protein MKLIIFIIIIMLGNYSYASIGCVGRFVNPITDVCWKCLFPITIGGVKIVSSSMADTNNPK QIICFCPRPGISMPVPGIPIGFWEPARLVDVTKSPMCMVSLGGISLGTSMQKGMKDDIEG NSFYHVHWYIYPVIYWLELLLDFVCLEMSQIDLAYLTEFDPLWGDDAKSAILNPESLLFG NIAAQSACIADCISCSSINLSNDEMFWCGGCQGSLYPFTGTTAHHNGGVGTSALIVAKFM AKLHRELLLWGYMGSKGLCSKYPMPIMQKSQYRLQMTYPIPEVASCKKIGESEISWQAGK EFPVKGEDFGYLIWRKRNCCVF
TraU	Conjugaison	>REIxsREIS_00859 hypothetical protein MKLIMFIIIILLGNYSYASIGCVGRFVNPITDVCWKCLFPITIGGIKIVSSSIADTNNPR QIVCFCPKPSIPIPVPGIPIGFWEPVRLVDVTKSPMCMVSLGGINLGTSMQKGVWYIYPV IYWLEILLNFACLEMSQVDIAYLTEFDPLWGDDNKAAILNPESLLFGSIAAQSACIADCI SCSSGNLSNDKMFWCGGCQGSLYPFTGTTSSHNGGVGSSALIVAKFMAKLHRELLLWGYM GSGGLCSKYPMPIIKKSQYRLQMTYPIPEVHSCKKIGETEITWQQGREFPVKGEDFGYLI WRKRACCLF
TraU	Conjugaison	>REIxsREIS_02279 hypothetical protein MRKILKLTIMICIFVAYTSSDGAVGCVGRMMSPVTDVCWKCLFPITIAGVKIVSSPMTDT KSPRDIICACTRPNIPLPVPGIPIGFWEPVRLVDVTKSPLCMVNLGGLKVGSSIKQGIKD DSEGSAFYHVHWYIYPVIYWLEILFDFLCLETSEVDIAYLTEYDPLWGDDVKSTILNPES MLFKAASVACIADCISCSSGSLSNDAMFWCAGCQGGLYPFTGTLAHHNGGVGSSSLIVSK FIAKMHRELLLWGYVGKRGLCGKYPMPVIKKSQYRLQMTYPIIDTRNCKKIGESETTWQQ GREFPVKGEDFGYLIWRKRDCCML
TraU	Conjugaison	>REIxsREIS_02437 hypothetical protein MKDHKCWLTLKQAAKQSLQGQLTKSLIILIMALFMPFSVSANITCQGRFVNPITDICWSC ILPISIGSINIGKGAAPKKRDTKNPSSPICMCTKDNIPTPGISIGFWEPVRLVDVTRTPY CLTNLGGVSLGSDNKRISSFNRSYADKSYKHDSFYHVHYYAYPLIYWLELITDFACLEKG SFDVAYMSEFDVTWNDPKLQSLLNPEAILFGNPIAQAACSMDCAAASLKLPIDSMFWCGG CLGNLYPFSGANADHEGGVQSSSLLTLRVLAKQHRLGFADVTSTSSSKVNGPLCRKSKNL KIKKSQYKLQMVNPKATTGGKDIGCWPVGLTDTLYSSFKEYPYKGQDFGYVIWRKK…
TraU	Conjugaison	>RfelLSULb_01374 hypothetical protein MGIQGFPILKRKLAGRLQDRMIKQIIILIMAIFMPFSVSANITCQGRFVNPITDICWSCI LPISIGSLSIGKGVAPKKRDTKNPSSPICMCSRANIPTPGISIGFWEPVRLVDVTRTPYC MTNLGGISLGSDNKKISSFNRSYADNSYRHDSFYHVHYYAYPLIYWLELITDFMCLERGS FDVSYMSEFDVTWNDPKLQSLLNPEAILFGSPIAQAACSMDCSAASLKLPIDSMFWCGGC LGNMYPFSGANADHEGGVQSSSLLTLRVLAKQHRLGFADVTSTSSSKVNGEICRKSKDLK IKKSQYKLQMVNPKATTGGKDIGCWSVGLTDTAYSSFREYPYKGQDFGYLIWRKKN…
TraV	Conjugaison	>RbelRML369C_00469 hypothetical protein MNNKIINLLLLSMLSFSVANCKLMPYRSDFDCPLPQGLKCKALYEVNKMADQNMFNPNNN NDKPNFKSICSTRCFGRYNNDIRN
TraV	Conjugaison	>RbelOSU85389_01133 hypothetical protein MNNKIINLLLLSMLSFSVANCKLMPYRSDFDCPLPQGLKCKALYEVNKMADQNMFNPNNN NDKPNFKSICSTRCFGRYNNDIRN
TraV	Conjugaison	>REIxsREIS_00951 hypothetical protein MNNKIINLLLLLMLSFSVANCKLMPYRNDFDCPLPQGLKCKSLYEVNKMADLDMFNPNNN NDQPNFKSRCSTRCFGRYNNDIRN
TraV	Conjugaison	>REIxsREIS_00880 hypothetical protein MNNKIINLLLLSMLSFSVANCKLMPYRSDFDCPLPQGLKCKALYEVNKMADQNMFNPNNN NDKPNFKSICSTRCFGRYNNDIRN
TraV	Conjugaison	>REIxsREIS_01641 hypothetical protein MNNKIIDLLLLLMLSFIVSGCKLMPYRSDFDCPLPQGLKCKSLYEVNKMADFDMFNPNNN NDKPNFKSRCSAR
TraV	Conjugaison	>RmasMTU5_00823 hypothetical protein MNNKIINLLLLLMLSFSVANCKLMPYRSDFDCPLPQGLKCKSLYEVNKMADLDMFNPNNN NDKPNFKSRCSTRCFGGYN
TraV	Conjugaison	>RpeaRustic_00158 hypothetical protein MNNKIINLLLLLMLSFSISGCKLMPYRNDFDCPLPQGLKCKSLYEVNKMADLDMFNPNNM
TraV	Conjugaison	>REIxsREIS_00864 hypothetical protein MNNKIINLLLLVMLSFSISSCKLMPYRSDFDCPLPQGLKCKSLYEVNKMADFDMFNPNNN NDKPNFKSRGSARCSGRYNNDIRN
TraV	Conjugaison	>REIxsREIS_00880 hypothetical protein MNNKIINLLLLSMLSFSVANCKLMPYRSDFDCPLPQGLKCKALYEVNKMADQNMFNPNNN NDKPNFKSICSTRCFGRYNNDIRN
TraV	Conjugaison	>REIxsREIS_01891 hypothetical protein MNNSLLINFLLLVFLSVNISGCKLMPYKSDFDCPIPEGQKCKSLYEINKMTDQGIFDPNN NYGDVLEPNKCCNKFNRLHR
TraV	Conjugaison	>REIxsREIS_02277 hypothetical protein MHQKYIAILLTSIILSSCKIMPYQSHFDCPIPDGLKCKSLYEVNKLADQGIFEPERDQTL NQCCRIKRGE
TraV	Conjugaison	>REIxsREIS_02433 hypothetical protein MKNIKKLVKNIKLGSMLLIAFSISGCSTYSSHFGCPDARGLNCMPVSLVNAQIDSGQIER VVKQKKRCKGGKCYTQDQNDMKPELKLEDLR
TraV	Conjugaison	>RfelLSULb_01380 hypothetical protein MKNIKKLAKNLKLGSMLLVVVSISGCSTYSSHFGCPDARGLNCMPVSVVNEQIDSGKIES VTNHKKKCKGGRCGAQNQDDIKPELKLEDLR
TraW	Conjugaison	>RbelRML369C_00467 hypothetical protein MTGYLDLKIIIISSFVLFVIMLKVSYVNAHNNNLAISIDNNSKIEIRDYEVQGHVFPIIE ESLLEVIMAKLQIAKQNGVLEKMQEEFKNKVQQKISRPTPVLALAKASINRNWHYDPSFI QKTDVKDQAGNIIVKVGTNVNPLEKISWGKALIFIDGDDEQQVKWAKSKIGKLVLTSGNP IKLAQKLNKPVFFDQGGVLTTRFKIKAVPAIARQEGKLLKISEININ
TraW	Conjugaison	>RbelOSU85389_01135 hypothetical protein MTGYLDLKIIIISSFVLFVIMLKVSYVNAHNNNLAISIDNNSKIEIRDYEVQGHVFPIIE ESLLEVIMAKLQIAKQNGVLEKMQEEFKNKVQQKISRPTPVLALAKASINRNWHYDPSFI QKTDVKDQAGNIIVKVGTNVNPLEKISWGKALIFIDGDDEQQVKWAKSKIGKLVLTSGNP IKLAQKLNKPVFFDQGGVLTTRFKIKAVPAIARQEGKLLKISEIKIN
TraW	Conjugaison	>REIxsREIS_00953 hypothetical protein MPXIIYWTXEAWFKVLWENMRRYLDIKIIAISSILLFLVILQVSNVNAISTVTDRNAKVK IKDYGVRGHVFPIIEESLLEVIMAKLQTVKHNGDLEKMQEEFKNKVQQKISRPTPVRGLT KASENRSWFIEPSFIQKTDIKDSSDAVIIKAGTKVNPLEKISWGEPLMFIDGDDEKQIKW VKLRIGKLLLTKGNPIKLAKKLNKPVFFDQGSVLTTRFKIKAVPAVIEQEGILLKISEIK IN
TraW	Conjugaison	>REIxsREIS_00882 hypothetical protein MIILYQFLSVVLYHFTSVANSLKTWQNMTGYLDLKIIIISSFVLFVIMLKVSYVNAHNNN LAISIDNNSKIEIRDYEVQGHVFPIIEESLLEVIMAKLQIAKQNGVLEKMQEEFKNKVQQ KISRPTPVLALAKASINRNWHYDPSFIQKTDVKDQAGNIIVKVGTNVNPLEKISWGEALI FIDGDDEQQVKWAKSKIGKLVLTSGNPIKLAQKLNKPVFFDQGGVLTTRFKIKAVPAIAR QEGKLLKISEIKIN
TraW	Conjugaison	>REIxsREIS_01639 hypothetical protein MTGYLDLKIIIISSFVLFVIMLKVSYVNAHNNNLAISIDNNSKIEIRDYEVQGHVFPIIE ESLLEVIMAKLQIAKQNGDLEKTQEEFKNKVQQKISRPTPVLALAKASINRNWHYDPSFI QKTDIKDQAGNIIVKAGTNVNPLEKVSWGEALIFIDGDDEKQVKWAKSKIGKLVLTSGNP IKLAQKLNKPVFFDQGGVFTTRFKIKAVPAVIEQEGILLKISEIKIN
TraW	Conjugaison	>RmasMTU5_00826 hypothetical protein MIHLSIFCFKLPARNIMVYLLFVVLVLNSLLSFASTVVIDKSQIYDYGVRGHIFPIIEES LLEIIMAKLKLAKQNGNLEKMQEEFKNRVKQKISRPTPVLAIAKANKNRNWHYDPSFIQK TDIKDQTGGIIVKANTSVNPLEKISWGEPLIFIDGDDEQQIKWVKLRIGKLVLTSGNPIK LAKKIK
TraW	Conjugaison	>REIxsREIS_00861 hypothetical protein MGKYDLGYLDLKIIAISYIILFLVILQVSNVNAISTVTDRNAKVKIKDYEVRGHVFPIIE ESLLEVIMAKLQTVKHNGVLEKMQEEFKNKVQQKISRPTAILALAKASINRNWHYDPSFI QKTDIKDQAGNIIVKAGTNVNPLEKISWGEPLIFIDGDDEQQVKWSKSQIGKLVLTKGNP IELGQELNKQIFFDQGGVFTTRFKIKAVPAVIEQEGILLKISEIKIN
TraW	Conjugaison	>REIxsREIS_00882 hypothetical protein MIILYQFLSVVLYHFTSVANSLKTWQNMTGYLDLKIIIISSFVLFVIMLKVSYVNAHNNN LAISIDNNSKIEIRDYEVQGHVFPIIEESLLEVIMAKLQIAKQNGVLEKMQEEFKNKVQQ KISRPTPVLALAKASINRNWHYDPSFIQKTDVKDQAGNIIVKVGTNVNPLEKISWGEALI FIDGDDEQQVKWAKSKIGKLVLTSGNPIKLAQKLNKPVFFDQGGVLTTRFKIKAVPAIAR QEGKLLKISEIKIN
TraW	Conjugaison	>REIxsREIS_00916 hypothetical protein MRENMTRYLYLKIVFISSFILFLIVLKVSYVNAQNNTLENSVGNNSKVEIKDYGVRGHLF PIIEESLLEVIMSRLKIAEQNGVLATMQEEFNNRVKQKISRPTPVAGLSKVRKNRSWHYD PSFVQKTDIKDQKGNVVIHVGTSVNPLDKISWGESLIFIDGDDQQQINWAKSKIGKLILI NGSPIELIKKLNKPVFFDQGGVLTTRFKIKAVPATIQQEGKLLKISEVKIN
TraW	Conjugaison	>REIxsREIS_02436 hypothetical protein MKLILGLVILVLSSSVLGIDFGKRGATYKVAEEGFVSMIKNRLSTLDLQQHQEEMRRIAK QQILEPAPVLGIRATSESREFWYDPSFTLTEDIKLPDGKILHKAGTKVNPLDHMVFDREL IFIDGRSQKQVEWLKARLEDTQANSKKKTNEEVNNFEMRIILVGGKILELQEDIGRTLYF DQGGELTNKFGIEQVPAIVVQDGKKLKISEIKI
TraW	Conjugaison	>RfelLSULb_01376 hypothetical protein MRLIFGFVLLVVSSSVLGIDFGKQGATYEVAEEGFVSMIKSRLASIDLRQYQEEMLHKAK QQVLEPAPVLGIRATSESREFWYDPSFTLTEDIKLPDGKILHKAGTKVNSLDHMVFDREL IFIDGRSKEQVEWLKQRLEVKARDEERNIVLSFDKMEEDNIQKQKERNNNLEIRIILIGG KILELQEDIGRTLYFDQAGELTNKFGIEQVPALVVQDGKRLKITEVQIKRQEL
TrbC	Conjugaison	>RbelRML369C_00464 hypothetical protein MQFNLKAIILTCLLILGGTSSLAQPEVLLHNILQPKLEPNTYNNIYIFVSFSMPDSALKS YYIEAEQEGARLVMRGLKNNSFLETKAKANEIGISFDIDPNLFEKYQITSVPIVVIDNNQ GKVKKLAGHIGLNDALQIMQEEQM
TrbC	Conjugaison	>RbelOSU85389_01138 hypothetical protein MQFNLKAIILTCLLILGGTSSLAQPEVLLHNILQPKLEPNTYNNIYIFVSFSMPDSALKS YYIEAEQEGARLVMRGLKNNSFLETKAKANEIGISFDIDPNLFEKYQITSVPIVVIDNNQ GKVKKLAGHIGLNDALQIMQEEQM
TrbC	Conjugaison	>REIxsREIS_00956 hypothetical protein MQFNLKAIILTCLLILGGTSSLAQPAVLLHNILQPKLEPNTYNNIYIFVSFSMPDSALKS YYIEAEQEGARLVMQGLKNNSFLETKAKADEIGISFDIDPNLFEKYQITSVPIVVIDNNQ GKVKKLAGHIGLNDALQIMQEEQM
TrbC	Conjugaison	>REIxsREIS_00885 hypothetical protein MQFNLKAIILTCLLILGGTSSLAQPEVLLHNILQPKLEPNTYNNIYIFVSFSMPDSALKS YYIEAEQEGARLVMRGLKNNSFLETKAKANEIGISFDIDPNLFEKYQITSVPIVVIDNNQ GKVKKLAGHIGLNDALQIMQEEQM
TrbC	Conjugaison	>REIxsREIS_01636 hypothetical protein MQFNLKAIILTCLLILGGTSSLAQPAVLLYNILQPKLEPNTYNNIYIFVSFSMPDSALKS YYIEAEQEGARLVMQGLKNNSFLETKAKADEIGISFDIDPNLFEKYQITSVPIVVIDNNQ GKVKKLAGHIGLNDALQIMQEEQM
TrbC	Conjugaison	>RmasMTU5_00829 hypothetical protein MQFNLKIIILTSLLILGSTNVLAEQEELLQEIIQPKTYNQIYIFVSLSMPDSALKSYYIE AEQAGARLVIRGLKNSSFLDTKAKADEINISFDIDPNLFEEYQITSVPAIIVNSEGKGVK RLTGHISLHDALEIMNKENL
TrbC	Conjugaison	>REIxsREIS_00858 hypothetical protein MQFNLKTIILTCLLILGSTSALAQPEVLLHNIVQPKLETKTYNQIYIFVSFSMPDSALKS YYIEAEQAGARLVMQGLKNNSFLETKAKADEINISFDIDPNLFEEYQITSVPAIIVNSEG KGVKRLTGHISLHDALEIMNKENS
TrbC	Conjugaison	>REIxsREIS_00885 hypothetical protein MQFNLKAIILTCLLILGGTSSLAQPEVLLHNILQPKLEPNTYNNIYIFVSFSMPDSALKS YYIEAEQEGARLVMRGLKNNSFLETKAKANEIGISFDIDPNLFEKYQITSVPIVVIDNNQ GKVKKLAGHIGLNDALQIMQEEQM
TrbC	Conjugaison	>REIxsREIS_00919 hypothetical protein MSFDFIGCNSMKFNLKIIMLTSLLVLSSTSNANILAKQENLLKNTLQSQIYIFVSFSMPD STLKNYFIEAEKISAKLIMRGLKNNAFVKSKAKADEIGISFNIDPELFEKYQITAVPVIV IDNNQGKIKKLAGHIALNDALQIMQEEQM
TrbC	Conjugaison	>REIxsREIS_02280 hypothetical protein MILRTILLIFLIFIGSIASASNRYIFVSFSMSDEALKAYYRESEELQAILVIRGLVNNNF LDTRQKALDLSINFNIDPELFENYHVTSVPVIIEDDKLTGIKKVSGHIPLSAALELFKQG
TrbC	Conjugaison	>REIxsREIS_02438 hypothetical protein MEKKELLRKLILIILSVFSTTSLGSFFVVSEKDIEFAEKIQAQVQKIVNKGLKEKYQEYE QISKNTAAAKNDKTLDVADTYAFLNDDNTRLRIFVSSSMSLNLLRSYYKEAQRYGGHLVF NGLPKGSFKELLKLAQEIVEGNDIGGLEIDDEAFSSFNAQHVPMIVLSKEVDSLFDVAGD VTQYDSIQGAVSIKYALEEFATRGDMSKEAKQRLERCE
TrbC	Conjugaison	>RfelLSULb_01373 hypothetical protein MEEKELLRTLILIILSVFSMTVLGSFFVISEKDIEFAEKLQEKLHKTVGKGLKEKYQEFE QVSKEAEFTLNKKTLDADTPGVIEEDSTKLRILVSSSMSLNLLRSYYKEAQRYGGHLVFN GLPNGSFKELLKLAQEIVGSSEIGGIEIDDEAFSDFKATQVPMIVLSQEEDSLFNQEGAI SQYDSIQGAVSIKHALEEFADRGDLKEEAKQRLAR
Toxin antitoxin	currently_associated	>RbelRML369C_00466 hypothetical protein MKKWQLSEAKQNLEKIIDHVLQGKVHAIVKSSGEVVYLIAGEKNNMIAEQAKVGCQANTD LITSEIYK
Toxin antitoxin	currently_associated	>RbelOSU85389_01136 hypothetical protein MKKWQLSEAKQNLEKIIDHVLQGKVHAIVKSSGEVVYLIAGEKNNMIAEQAKVGCQANTD LITSEIYK
Toxin antitoxin	currently_associated	>REIxsREIS_00954 hypothetical protein MKKWQLSEAKQNLEKIIDHVLQGKVHAIVKSSGEVVYLIAGEKNNMIAEQAKVGCQANTD LITSEIYK
Toxin antitoxin	currently_associated	>REIxsREIS_00883 hypothetical protein MKKWQLSEAKQNLEKIIDHVLQGKVHAIVKSSGEVVYLIAGEKNNMIAEQAKVGCQANTD LITSEIYK
Toxin antitoxin	currently_associated	>REIxsREIS_01638 hypothetical protein MKKWQLSEAKQNLEKIIDHVLQGKVHAIVKSSGEVVYLIAGEKNNMIAEQAKLGCQANTD LITSEIYK
Toxin antitoxin	currently_associated	>RmasMTU5_00827 hypothetical protein MKKWQLPEAKKNLEKIIDQVLQGKVQAIVKPSGEVVYLIAGEKNNMIAEQPKVVYQANTA LVTSEIYK
Toxin antitoxin	currently_associated	>REIxsREIS_00860 hypothetical protein MKKWQLSEAKQNLEKIIDHVLQGKVHAIVKSSGEVVYLIAGEKNNMIAEQAKLGCQANTD LITSEIYK
Toxin antitoxin	currently_associated	>REIxsREIS_00883 hypothetical protein MKKWQLSEAKQNLEKIIDHVLQGKVHAIVKSSGEVVYLIAGEKNNMIAEQAKVGCQANTD LITSEIYK
Toxin antitoxin	currently_associated	>REIxsREIS_00917 hypothetical protein MKKWSLQEAKKYLTTIVDDVLHGEVQAIVKSSGEVVYLIPGEKYLPTKNATNLLSNQEEV SVVSPEISLQ
TPR	currently_associated	>RbelRML369C_00459 Photosystem I assembly protein Ycf3 MKIIEKKFMQNIEKLAFIFILSLIFFSSAFAENLINPTNAKQQQIEQQSKIQDSNILAEE YLNIGKSFYKLGKYQEAIKNFDLAIKYKPDYEDAYNYKGMVLAKLGKYQEAIQYYNLAIK YGSSFTEAYNNKGNSLNKLGRYQEAIKNFDLALKYNLHFAVAYNNKGNSLSNLGKHQEAI ENCDLALKYNPRYPEAYYNKGISLMSLWQHQEAIKNFDLAIKYKSDYADAYNNKGAALIN LGKYQEAIETCDIAIKYQPHCVEAYYNKAISLNILKKYHEAIENCDLAIKYDPTYTASYL EKGIALRKLGKYQEAINSYDLAIKYKSDYAESYLEKGIT…
TPR	currently_associated	>RbelRML369C_00452 hypothetical protein MCPQEIYEKHLRVINNIRFTSREIDVIACIMHGKNIKGVANFLSNEDKQVETRTIESHIS NIKRKIGTNVREGIINFMEKSDKYKLIQSYYLSLLIQQEFKKNLKEILILTKPYNISFFI VLQMLGNNDLNWMIYKIRRDLQLVGITVFIELREYSDNVPIVLMHKGTHGEDKKQCTIYV LSVNKTNIPKRQSIVMSNDQDISKVFFLTTQEKQGLEFLPKRTNFEYINLSLSKQYHFIF LEIITKVFSNTNVENIIVKFRERYNNIMSNQTSLVAPHSYLTDKNIQAKVRNIYLPIVGV LVLIICGTYLLIFDPAVRTTVKSQKAEMPYLKPQESIIFPKNVTTWNIPRQDNV…
TPR	currently_associated	>RbelOSU85389_01143 Photosystem I assembly protein Ycf3 MKIIEKKFMQNIEKLAFIFILSLIFFSSAFAENLINPTNAKQQQIEQQSKIQDSNILAEE YLNIGKSFYKLGKYQEAIKNFDLAIKYKPDYEDAYNYKGMVLAKLGKYQEAIQYYNLAIK YGSSFTEAYNNKGNSLNKLGRYQEAIKNFDLALKYNLHFAVAYNNKGNSLSNLGKHQEAI ENCDLALKYNPRYPEAYYNKGISLMSLWQHQEAIKNFDLAIKYKSDYADAYNNKGAALIN LGKYQEAIETCDIAIKYQPHCVEAYYNKAISLNILKKYHEAIENCDLAIKYDPTYTASYL EKGIALRKLGKYQEAINSYDLAIKYKSDYAESYLEKGI…
TPR	currently_associated	>RbelOSU85389_01150 hypothetical protein MCPQEIYEKHLRVINNIRFTSREIDVIACIMHGKNIKGVANFLSNEDKQVETRTIESHIS NIKRKIGTNVREGIINFMEKSDKYKLIQSYYLSLLIQQEFKKNLKEILILTKPYNISFFI VLQMLGNNDLNWMIYKIRRDLQLVGITVFIELREYSDNVPIVLMHKGTHGEDKKQCTIYV LSVNKTNIPKRQSIVMSNDQDISKVFFLTTQEKQGLEFLPKRTNFEYINLSLSKQYHFIF LEIITKVFSNTNVENIIVKFRERYNNIMSNQTSLVAPHSYLTDKNIQAKVRNIYLPIVGV LVLIICGTYLLIFDPAVRTTVKSQKAEMPYLKPQESIIFPKNVTTWNIPRQE
TPR	currently_associated	>RbelOSU85389_01151 hypothetical protein MNNLHNKLRQNHTPEGISNVAIIACAGLGGIGKTQLTLQYVTHTKHPYTFKAWFPAENID DLYNKYIEFAKLLGYTENIYTKENIIAYVKQWLVDNPGWLLIYDNVNNYREIAPFLPETG GHVILTTRQRHWPTKFSILPIDVMTEEESIKTIKTLIQRNVALEEENAIRELVEILGYLP LALVQASAYIKQKHITIPEYLGLYKKYESELLSDNSFLEETNNYSYPVAVTWNITLDEIV RDTRINNEPPIAIELLIVCAYLAPDKISRKLLLTWLQTAHPDLSSPELTLNKHIALLWQY SMINYDDDNNISVHRLVQTVLRHQFNQILNQNNNMYPTLNFRWFESLLQFFID…
TPR	currently_associated	>REIxsREIS_00961 Photosystem I assembly protein Ycf3 MRNIKKLAIIAILPLIFFNSVFAQNSTNPVDTKQQIDQQNHIQDQNILAEEYFNIGRAFY KLGKYKEAVKNFNLAIQYKPHYADAYNYQGMILAKLGKYEEAIKNYDLAIKYEFDFAEAY NNKGVSYKKLGKYQEAIALYNIAIKYKPNFAAVYNNKGDVLNSLGKYQEAINNVDLALNY NLKYPEAYYNKGISLINLGQYQEAIENCNLAIKYKPDYANAYYNKATSLMHLGKYQEAIK SFDLAIKYKLDDEATYNLKGYTLSMLGKYEEAIKNYDLAINHKLNHAAAYCNKGASFRKL GQYEEAIKNYDLAIKYQSDYSESYLEKGIVLVNLGKHKEAT…
TPR	currently_associated	>REIxsREIS_00890 Photosystem I assembly protein Ycf3 MKIIEKKFMQNIEKLAFIFILSLIFFSSAFAENLINPTNAKQQQIEQQSKIQDSNILAEE YLNIGKSFYKLGKYQEAIKNFDLAIKYKPDYEDAYNYKGMVLAKLGKYQEAIQYYNLAIK YGSSFTEAYNNKGNSLNKLGRYQEAIKNFDLALKYNLHFAVAYNNKGNSLSNLGKHQEAI ENCDLALKYNPRYPEAYYNKGISLMSLWQHQEAIKNFDLAIKYKSDYADAYNNKGAALIN LGKYQEAIETCDIAIKYQPHCVEAYYNKAISLNILKKYHEAIENCDLAIKYDPTYTASYL EKGIALRKLGKYQEAINSYDLAIKYKSDYAESYLEKGITLI…
TPR	currently_associated	>REIxsREIS_00897 hypothetical protein MCPQEIYEKHLRVINNIRFTSREIDVIACIMHGKNIKGVANFLSNEDKQVETRTIESHIS NIKRKIGTNVREGIINFMEKSDKYKLIQSYYLSLLIQQEFKKNLKEILILTKPYNISFFI VLQMLGNNDLNWMIYKIRRDLQLVGITVFIELREYSDNVPIVLMHKGTHGEDKKQCTIYV LSVNKTNIPKRQSIVMSNDQDISKVFFLTTQEKQGLEFLPKRTNFEYINLSLSKQYHFIF LEIITKVFSNTNVENIIVKFRERYNNIMSNQTSLVAPHSYLTDKNIQAKVRNIYLPIVGV LVLIICGTYLLIFDPAVRTTVKSQKAEMPYLKPQESIIFPKNVTTWNIPRQDNVFV…
TPR	currently_associated	>REIxsREIS_01630 Photosystem I assembly protein Ycf3 MQNIKKLAILSIWPLILFNIVLAEGSNNSVNEKPQPIDSQNKIQDPNTLAEEYFNIGKSL YKLGEYQEAIKNYDLAIKYKPYYAIAYNSKGIIFNKLGKYQEAIKNYDLSIKYNPHCAEA YNNKGNVLNTIGQYQEAITLYDIAINYNASFAEAYNNKGNSLNNLGKYQETIENFDLALK YNSRYPEAYYNKGISLMSLWQHQEAIENYDLAIKYKPDYADAYNNKGATLINLGKYTEAI DTCDIAIKYQPNCVEAYYNKAISLNILKKYHEAIENCDLAIKYDPNYIASYLEKGIALRK LGKYQEAIKNYDLAIKYKSDYAESYLEKGITLISMGKEKEA…
TPR	currently_associated	>RmasMTU5_00834 Photosystem I assembly protein Ycf3 MQNIKKLALISVLPLMFSKIVLAEGSVSSVNEKPQQINQQRHIQDPNILAEEYFNIGRSL YKLGKYKKAIKNYDLAIKYKTDCAKCYNNKGRALNELANHQEAITNYDLAIKYDIDFAEA YNNKGVSYKKLGKYQEAIRLYNIAIKYKPSFAEAYNNKGDTLNSLGKYQEAIENFDLALK YAPRYPEAYYNKGISLINLGQHQEAIKNYDISLKYKPDYANAYYNKATSLMQLGKYQEAI KNFDSVIKYQCDNEDAYNLKGCIFSILGKQQEAIKNYDLAIKYKPNFAAAYCNKGTSFRK LGKYQDAIKSYDLAIKYKSDYAESYLEKGIVLVNLGKYKEAK…
TPR	currently_associated	>REIxsREIS_00374 hypothetical protein MRKLGKYQEAIHSYDLAIKHKSDYAESYLEKGIVLVNLGKHKEAKENFNLAFKYKPNLIT EYEAIIKALRTVGNNLMANEFEEKLQILKNNL
TPR	currently_associated	>REIxsREIS_00847 hypothetical protein MVLDDLKKYQEAIENYNLAIKYDSSFAEAYSNKGNSLKKLSKYRVAIENYDLALKYKPYF AAAYNNKGSVLNDLGKYQEAIENFNLALKYNSRYPEAYYNKGISLINLGQYQEAIENCDL AIKYKPDYANAYYNKATSLMHLGKYQESIESFDLAIKYKLDDEATYNLKGYTLSILGKHQ EAIENYDLAINHKPNYAAAYCNKGTSLRKLGKHKDAMSNYDLAIKHQADYAESYFEKGIV LVNLGKHKEATKNFNLALKYRPNLIEEYERAIKGLRKLGNDLMANEFEKKLKIMQDNL
TPR	currently_associated	>REIxsREIS_00890 Photosystem I assembly protein Ycf3 MKIIEKKFMQNIEKLAFIFILSLIFFSSAFAENLINPTNAKQQQIEQQSKIQDSNILAEE YLNIGKSFYKLGKYQEAIKNFDLAIKYKPDYEDAYNYKGMVLAKLGKYQEAIQYYNLAIK YGSSFTEAYNNKGNSLNKLGRYQEAIKNFDLALKYNLHFAVAYNNKGNSLSNLGKHQEAI ENCDLALKYNPRYPEAYYNKGISLMSLWQHQEAIKNFDLAIKYKSDYADAYNNKGAALIN LGKYQEAIETCDIAIKYQPHCVEAYYNKAISLNILKKYHEAIENCDLAIKYDPTYTASYL EKGIALRKLGKYQEAINSYDLAIKYKSDYAESYLEKGITLI…
TPR	currently_associated	>REIxsREIS_00897 hypothetical protein MCPQEIYEKHLRVINNIRFTSREIDVIACIMHGKNIKGVANFLSNEDKQVETRTIESHIS NIKRKIGTNVREGIINFMEKSDKYKLIQSYYLSLLIQQEFKKNLKEILILTKPYNISFFI VLQMLGNNDLNWMIYKIRRDLQLVGITVFIELREYSDNVPIVLMHKGTHGEDKKQCTIYV LSVNKTNIPKRQSIVMSNDQDISKVFFLTTQEKQGLEFLPKRTNFEYINLSLSKQYHFIF LEIITKVFSNTNVENIIVKFRERYNNIMSNQTSLVAPHSYLTDKNIQAKVRNIYLPIVGV LVLIICGTYLLIFDPAVRTTVKSQKAEMPYLKPQESIIFPKNVTTWNIPRQDNVFV…
TPR	currently_associated	>REIxsREIS_00931 hypothetical protein MKNFKKLALIFILPLIYNNIVLAKDLTNLSNKQQIDQQSTIQDPNILAEEYFNVGQSLYK LGKYQEAIKNYDLAIKYKPNLITEYEAIIKALKIIGNNLMADYLEEKLQILKNNI
TPR	currently_associated	>REIxsREIS_01565 hypothetical protein MNTIKELFATMLLLLLYSTAIANTNELSSSIVNNKQVMWKEDIEHNLTNNSNLNVSKAYY DKGIECARLAKHQDAIKNYDLAIKYQPNYIEAYLEKGYSLAQLAKYQEAVENYNLAIKYK PDFIPAYYNKGISLIKLGKYQDAIENYNRVITYQSNDAESYNNKGYSLAQLAKYQEAVEN YNLAIKYKPNFITAYYNKGISLIALRKYQEAIRNFDLAIKYKFDDAELYYNKGVAFEKLG HYQEAIKNFNLTIKYQPDYAKAYFGKGVAYAELGNYQDAIENYDLFIKYKSDDAEGYNNN KGIALEGLGRSHEAIKNYDLAIKYKPDFVLPYHNKGIAFNKLGKYHEAVENFNFAI…
TPR	currently_associated	>REIxsREIS_02289 hypothetical protein MNIQEQGRFTRGAQIFAHQIRMLTQGITNALTVGLTASCMWLIFRIFQKVNILSLYYYFI ECYVQLKLAVGTYFYDISQIGITFYDVKRQEWIYRSAEEFVYKFWHVTKYGSNITSFGSW LAGSAAFEVLCVFGLTMSGITIFFWYRGIKTIGSQKLRGMDYVQASELTKILKKDQAASS IKFAGLSIVKNSERQHILITGTTGTGKTNMLNELLPQIRSNNEKAIIVDMTGSYVDRFYD PSNGDIILNPFDSRTSNWLPWNDIVDTEDFDDLASHFSSNNGMGRNSFFDRTAELVLAEA LKKYAVSRDLEELLRITTYSSNSEFAKAFENTAVAGMINNSAPETSTGVQATLSKN…
TPR	currently_associated	>REIxsREIS_02421 Cell division coordinator CpoB MKEKNEFEKHQAAKKYYDAGQALALRGRYEEAIKEYNKAIKLKPDEDVLYYKKGNSLAFL GRYEEAIECYDKSISLNPEYADAYNNKGNSFFDLEKYEEALVEYDKAIELKPNDACSYYN KGNSFYKLGKYEEAIKEYNKAIKLKPDYVESYYNKGISLYNIGEYEESIIAYEKAIELKP DDADIYNNKGTSLFNLGQYEEAIKAYNKAIELNPNDAVVINNKGTSLSDLEKYEEAIKCY NQAIELNPNDACSYYNKGNSFYKLGKYEEAIKEYNKAIKLKPDYVESYYNKGISLYNIGE YEESIIAYEKAIELKPDDADIYNNKGTSLFNLGEYEEAIKAYNKSI…
TPR	currently_associated	>REIxsREIS_02422 Cell division coordinator CpoB MQHEISIKLEHSRYEAAIRNCEKSKELEPHDKAICLLYLGKYEEAINNLNKAIELNPNAA SRYYNKGQCLYRLKRLEEAIEAYDNTISLRPRDAKSYNNKGKCLYELGRLEEARIALEKA VKLRPYYGIAKHNRNILIRKFGKQYRARVVL
TPR	currently_associated	>REIxsREIS_02270 hypothetical protein MIIAILVITLVLGRAISILGYKHINTTSTMNTNLFLPNENILLKRHEASNKLNKILTQSP LKINIAVLLGVGGSGKSTIAKQYGKDQKSKIVWLLNAETKQNLIISFENLAYALCDNNMD RQELRNILNIKDIRKQEAQLIFFTQKQLKQAGTWLLIFDNVTSLQDMVNFFPFSADSWGS GALIITTRNSNITNNELIDADNVIRVGEISRAEKLELFKKITKKSASLNKISQDKIEEFL DQIPSFPLDVSLAANYLNFTKTSLTEYVSDIQLSHNSFNELQSAILEEVQQYSSTRYNII SVALQDILNKNAAFKELMFLISMLDSQDIPKDLLYLTKDQYTSNHFIKDLSKNSLI…
TPR	currently_associated	>REIxsREIS_02415 hypothetical protein MNIPHNEQKHNTNQTPLQYVEDIAYHNGNTPTNNDSVNSLTTHNNHYTLLYPDLVQELFN FSLHNNNNVKNNSLFFGVLGVNNTKYSSLDSSLSSSLDSLLSPRDILFFLQIVSLYQLEL SKGHSSITYPSLKLAKLLGVDASCDTTHLTANTHNSVNSLTDANMRATVLKMTAKLESLG LLKVFRRKRSNGMDKANKLVPVLSDKLYERIKDLPVNCKVSDSSKLDHESTLEHILRTKL FVPIELEFMKSLFKNNLPSKYKLFFLNCIMSAYRNFRHNSSIFNSKAEEDINSSFYDSRG NFIDLTNKLSFSTTSRELVKKNNISLSTLKRIFRYIKQQGDSFFLQVEHKYTKSDD…
TPR	currently_associated	>RfelLSULb_01386 hypothetical protein MYQTIDHQIHGIIFTTREIDIIACIMNVNGRKRIADILNISPRTVEVHIKNILIKIDGNS QDAIKDFVGKSDKLALIQQHYISLLLRKLFLVQIAKVASQIQFREILCQVKCEDIRFLED IIHYLKLAKIKIINIADNHDAHKKLTIVVLREEHLLELTSGKGVHNRIFICFNKGLKDKF LERFTSIKIIDCFEANQTYSAILKIIQVLVADINLNQDVENFNKQSKQIINLKIALSYEE LQENRKLGKKTLNNTRIIIGILIVALSIGIIFAMFTHKHNVSTAMSINFFLPDQKVLLSR RTIDKQLESVLSRSDGINVAVLLGIGGSGKSTIARQYGKGHKASIIWEINAETKHS…
SpoT_hydrolase	currently_associated	>RbelRML369C_00451 hypothetical protein MARSQENHQKTIDPITGKLNLPKGIDLELDKIKITDLSNCRYSKRLLTKIMLINKMSKNM VDLNKIKKAIYFAKKYHGRQKRETGEFYYSHPLEVAYMVSDYLFRTDIIVTSILHDCIED TLLTKEMIVKEFGYKIAGQVEDLTRVKKDKKISAAEVVKILYQQKKKELLLIKLFDRLHN VQTIGAKTHKKEQKTILETLQVFLALATYLKIPKVARQLHTHCLNITTNYKKLNLYNNTV PFSPLTPQ
SpoT_hydrolase	currently_associated	>RbelOSU85389_01152 hypothetical protein MARSQENHQKTIDPITGKLNLPKGIDLELDKIKITDLSNCRYSKRLLTKIMLINKMSKNM VDLNKIKKAIYFAKKYHGRQKRETGEFYYSHPLEVAYMVSDYLFRTDIIVTSILHDCIED TLLTKEMIVKEFGYKIAGQVEDLTRVKKDKKISAAEVVKILYQQKKKELLLIKLFDRLHN VQTIGAKTHKKEQKTILETLQVFLALATYLKIPKVARQLHTHCLNITTNYKKLNLYNNTV PFSPLTPQ
SpoT_hydrolase	currently_associated	>REIxsREIS_00898 hypothetical protein MARSQENHQKTIDPITGKLNLPKGIDLELDKIKITDLSNCRYSKRLLTKIMLINKMSKNM VDLNKIKKAIYFAKKYHGRQKRETGEFYYSHPLEVAYMVSDYLFRTDIIVTSILHDCIED TLLTKEMIVKEFGYKIAGQVEDLTRVKKDKKISAAEVVKILYQQKKKELLLIKLFDRLHN VQTIGAKTHKKEQKTILETLQVFLALATYLKIPKVARQLHTHCLNITTNYKKLNLYNNTV PFSPLTPQ
SpoT_hydrolase	currently_associated	>REIxsREIS_01619 GTP pyrophosphokinase rsh MVKNQVNCKYEESLNCYYSKRLLQKLLLLNKYTTNKIDFDQVTKAIYYAKKYHSRQKRKT GELFYTHTLEVAYMISDYSFQTDIIVTAILHDTIEDTELTQEMIAATFGDKIACYVEDLT RIKKDHKISAVEMVKILYMQKKDDLLLIKLFDRLHNMQTVRAKSLDKIWQTTSETLQIFL ALAAYLKIPEIAKQLEAHCLRVVFNYEILQDKMLVNN
SpoT_hydrolase	currently_associated	>RmasMTU5_00858 GTP pyrophosphokinase rsh MVKNQVNCKYEESLNCYYSERLLQKLLLLNKYATNKIDFDQVAKAIYYAKKYHAGQKRKT GELFYTHTLEVAYMVSDYLFRTDIIVTSILHDCIEDTLLTKEIIIKEFGHKIANQVEDLT RIKKDYKISAVEMVKILYIQKKDDLLLIKLFDRLHNMQTVRAKSLDKIWQTTSETLQIFL ALAAYLKIPEVAKQLEQHCWNVIFNYRILQNKLLLQTAF
SpoT_hydrolase	currently_associated	>REIxsREIS_00898 hypothetical protein MARSQENHQKTIDPITGKLNLPKGIDLELDKIKITDLSNCRYSKRLLTKIMLINKMSKNM VDLNKIKKAIYFAKKYHGRQKRETGEFYYSHPLEVAYMVSDYLFRTDIIVTSILHDCIED TLLTKEMIVKEFGYKIAGQVEDLTRVKKDKKISAAEVVKILYQQKKKELLLIKLFDRLHN VQTIGAKTHKKEQKTILETLQVFLALATYLKIPKVARQLHTHCLNITTNYKKLNLYNNTV PFSPLTPQ
SpoT_hydrolase	currently_associated	>REIxsREIS_01875 hypothetical protein MDYCKKLKFKSCDYSNKLLDKILLLNETAQVKVDINEIKQSICYAKEYHANQKRQSGEPY YSHPLEVAYMVADYLFRTDILVSSILHDTIEDTELTKEMVAQVFGDLVARQVEDLTRIKG DRKISSAEMIETLYQREFRIKMPKLWLMNML
SpoT_hydrolase	currently_associated	>REIxsREIS_02420 GTP pyrophosphokinase rsh MTQGNCIYTNRLIDKLVRFNRRAESQGKTLVDIKQIKKAISCTKKYHEGQFRHSGEPFYS HPLEVAYLVSDYLFRTDILVTAILHDTLEDTDLTYEEIAAIFGSNIAGNVEYLTRIKGGG EKISSGVMVENLRISGRDEILIIKLFDRLDNLRTIYYKPQPKITKTIKETQEYFIPAASY LRLCAVHGELSYICSSY
SpoT_hydrolase	currently_associated	>RfelLSULb_01390 Bifunctional (p)ppGpp synthase/hydrolase RelA MNQEKCIYAKRLIDKLVRFNRRATKQGKTLVDIKQIKEAIFFAQKYHEGQLRHSGEPFYS HPLEVAYMVSDYLFRTDMIVTSILHDTLEDTELTYEEIAAIFGRNIADNVESLTRIKEDG SKISSSEIVESLRTSGRDEILLIKLFDRLDNIRTIYYKPKLKIRKAIKETREYFVPAASY LGVSAVYGELSYICNSY
SpoT_synthase	currently_associated	>RbelRML369C_00454 hypothetical protein MQGINTNDLHNIIAAISTKLYKANIAAEIHYRLKSPCSVLKKIFKKATTVKELKDLIAFR IIVNKKEDCYKVLDIIYNIYSVDVKKFKDYITNPKDNGYRSLHVIINIYKRNIEIQIRSR EMHNIAEFGTANHDEYKKTQETRLRKLLSNYRFNTAYINININNAYNILSRFNWTMSQLL AYEQILENLCHHLDCRNGTCEKRKVDYPSDGF
SpoT_synthase	currently_associated	>RbelOSU85389_01148 hypothetical protein MLIMQGINTNDLHNIIAAISTKLYKANIAAEIHYRLKSPCSVLKKIFKKATTVKELKDLI AFRIIVNKKEDCYKVLDIIYNIYSVDVKKFKDYITNPKDNGYRSLHVIINIYKRNIEIQI RSREMHNIAEFGTANHDEYKKTQETRLRKLLSNYRFNTAYINININNAYNILSRFNWTMS QLLAYEQILENLCHHLDCRNGTCEKRKVDYPSDGF
SpoT_synthase	currently_associated	>REIxsREIS_00895 hypothetical protein MLIMQGINTNDLHNIIAAISTKLYKANIAAEIHYRLKSPCSVLKKIFKKATTVKELKDLI AFRIIVNKKEDCYKVLDIIYNIYSVDVKKFKDYITNPKDNGYRSLHVIINIYKRNIEIQI RSREMHNIAEFGTANHDEYKKTQETRLRKLLSNYRFNTAYINININNAYNILSRFNWTMS QLLAYEQILENLCHHLDCRNGTCEKRKVDYPSDGF
His kinase	currently_associated	>RbelRML369C_00450 Autoinducer 2 sensor kinase/phosphatase LuxQ MTINNQNQPKDNHNITKTNWNLQLSPISVTLIPYQQEENIINSTITNYTDIIKYKLELQE ANNKLKESELFKRDVVQNMVHGLKIPCNGIFSLVTALYEIEDHPEKKDYLASVVNCAEEL LDYYNNILSYLQNNSGLPPIVFNKFDPKQLVNKIIDKAMPIAQRKGLNLSCNFQYDLTNA IISDTYRIGAILEQLIDNSINFTKEGKVVVTVNMFAISPAVSESEQQNREMVFQFMVHDS GVGLSKEIRQHLHEKIDKFDVAMQYNGLGSGLSFVKRLISELNGEIEVTSEKGKSTTIVC NIPIKLPLLDDLIYDT
His kinase	currently_associated	>RbelOSU85389_01153 Autoinducer 2 sensor kinase/phosphatase LuxQ MTINNQNQPKDNHNITKTNWNLQLSPISVTLIPYQQEENIINSTITNYTDIIKYKLELQE ANNKLKESELFKRDVVQNMVHGLKIPCNGIFSLVTALYEIEDHPEKKDYLASVVNCAEEL LDYYNNILSYLQNNSGLPPIVFNKFDPKQLVNKIIDKAMPIAQRKGLNLSCNFQYDLTNA IISDTYRIGAILEQLIDNSINFTKEGKVVVTVNMFAISPAVSESEQQNREMVFQFMVHDS GVGLSKEIRQHLHEKIDKFDVAMQYNGLGSGLSFVKRLISELNGEIEVTSEKGKSTTIVC NIPIKLPLLDDLIYDT
His kinase	currently_associated	>REIxsREIS_00899 Autoinducer 2 sensor kinase/phosphatase LuxQ MTINNQNQPKDNHNITKTNWNLQLSPISVTLIPYQQEENIINSTITNYTDIIKYKLELQE ANNKLKESELFKRDVVQNMVHGLKIPCNGIFSLVTALYEIEDHPEKKDYLASVVNCAEEL LDYYNNILSYLQNNSGLPPIVFNKFDPKQLVNKIIDKAMPIAQRKGLNLSCNFQYDLTNA IISDTYRIGAILEQLIDNSINFTKEGKVVVTVNMFAISPAVSESEQQNREMVFQFMVHDS GVGLSKEIRQHLHEKIDKFDVAMQYNGLGSGLSFVKRLISELNGEIEVTSEKGKSTTIVC NIPIKLPLLDDLIYDT
His kinase	currently_associated	>REIxsREIS_01618 Signal transduction histidine-protein kinase BarA MIINNTNQQKDNNNVKNTLQQAWILQLSPISVTLMPSDPKYSFTDKHQELEQELQQAKHE LKESNIFKIDLIKNISNKLDISCNEILSELLTLYGVETDSNKKNSLSNIVIDCARGLLDY SHNLVNLLQQQGTKLVPIDLQAFDLEQLVNETVNKIIPEAKDKXLDLFCNFQYDIAKIII GDSYWIKAILEQLVANAVKFTEEGKVIVTINLFPTTIDEDNTEMVLQLIIHDTGIGMSEE IQQYIRGKNIEFDSATGYKGFKLGLTFVKRLIHEMRGDINVESEEGKSTTVTCNIPVKLP ISIY
His kinase	currently_associated	>RmasMTU5_00859 Phosphotransferase RcsD MIINNTNQQKDNNKAENMMQQAWILQLSPISVTLIPSDQEYSFTGKHQELEQELQKAKHE LKESNIFKIDLIKNISNKLDISCNEMLSELLTLYGVETDSNKKNSLSNIVIDCARGLLDY SHNLVNLLQQDTKLVPIDLQAFDLEQLVNETVDKIIPEAKDKGLDLFCNFQYDIAKIIIG DSYWIKAILEQLVANSVKFTKEGKVIVTINLFPTTIEEDNKEMVLQLIIHDTGIGMPEEI QRYIRDKNTEFDSATGYKGLKLGLSFVKRLIHKMHGDIEVESEQGKSTTVTCNIPVTLPI YHQ
His kinase	currently_associated	>REIxsREIS_00899 Autoinducer 2 sensor kinase/phosphatase LuxQ MTINNQNQPKDNHNITKTNWNLQLSPISVTLIPYQQEENIINSTITNYTDIIKYKLELQE ANNKLKESELFKRDVVQNMVHGLKIPCNGIFSLVTALYEIEDHPEKKDYLASVVNCAEEL LDYYNNILSYLQNNSGLPPIVFNKFDPKQLVNKIIDKAMPIAQRKGLNLSCNFQYDLTNA IISDTYRIGAILEQLIDNSINFTKEGKVVVTVNMFAISPAVSESEQQNREMVFQFMVHDS GVGLSKEIRQHLHEKIDKFDVAMQYNGLGSGLSFVKRLISELNGEIEVTSEKGKSTTIVC NIPIKLPLLDDLIYDT
His kinase	currently_associated	>REIxsREIS_01534 Signal transduction histidine-protein kinase BarA MELQQAKNKLKEAELVKIDLIQNIGHSINIPCTGIFTRIVVLYEIEQNPEMKEYLATIMN CAKALLDYSNYVVDFLQANAGLTSTVLQPFDPKKLVEQSIAKATPAAQHKGLRLVPNIHY EMPDVIVGDNYRLQAILDQLISNSIQFTEQGTIVITVNLFPARSFEDANDFTDNTQAQDD RKRILQLMVHDTGIGIHQEKQQYICEEFVKFNSALQCKGLGLGLMFVKQLINEMHGEITL SSEEGKTTTVECKVPVKLPLIHGIIADI
His kinase	currently_associated	>REIxsREIS_01872 Signal transduction histidine-protein kinase BarA MKKYLATIRDCAKALLDYSNYVVDFLQAAGLSSTVLKPFNPKKLVEQSIEKATPAAQHKG LRLVSNIHYEMPDIVVGDSYRLQAILDQLISNSIQFTEQGTIVITVNLFPARSFEDANDF TNNTQIQDDRKRILQLMVHDTGIGIPREKQQYICEEFVKLNSTLQCKGVGLGLMFVRQLI HEMHGKITLSSEEGKTTTVECKVPVKLPLIHGIIADI
His kinase	currently_associated	>REIxsREIS_01871 hypothetical protein MTTNVKNQQQDQNKIIEKGWIVKLPPIFATLIPAYEQDANIIDYTENYVDIIKFRKIELE LQQVKNKLKE
His kinase	currently_associated	>REIxsREIS_01903 Sensor histidine kinase RcsC MTDNVKNQQQEQNRIAEKGWIVKLAPIFVTLIPASEQDANIIDYTENYVDITKFKKIELE LQQAKNKLKEEALIKIDLIQNIGHSINIPCTGIFTRIVVLYEIEQNPEMKEYLATIMDCA KALLDYSNYVIDFLQANAGLTSTVLKAFNPKKLVKQSIEKATPAAQHKGLRLVPNIHYEM PDVIVGDTYRLQAILDQLISNSIQFTEQGTIVITVNLFPARSFEDANDFTDNTQAQDDRK RILQLMVHDTGIGIHQEKQQYICEEFVKFNSALQCKGLGLGLMFVKQLINEMHGEITLSS EEGKTTTVECKVPVKLPLIHGIIADI
DnaI-like	currently_associated	>RbelRML369C_00448 hypothetical protein MHTICSSHFTNDCVTHDHGNQNSIIFYNFVGNFIPPEWSNLSSSNGKILSKTSRQLLSLI VFRLQIYYNNSIDELQETYHFFEEHLGVCQERVRQCLIELEKSGFIKFYKATIIKYGIKC RNTPCIKLARNFQPFSQKILNENEKNLGLTQNKFGVKPKEILPQPQKSLDQYIYIDNNKN ISNKSRYSKSIIFQNEQNETVQNQQLLQYSQQQKLAQELKFATTRSANNQQESENTKTAK SDFIVGPLQINKALQAVLDKVDKARCKQIASPANNDSAVESVKNKGWFKRKKLIDFHPLT QEEADLLQVKSNREFNLNFINKLLLKLAEQYPEYHFGHKKVLLNYMAKALAHEL…
DnaI-like	currently_associated	>RbelOSU85389_01155 hypothetical protein MHTICSSHFTNDCVTHDHGNQNSIIFYNFVGNFIPPEWSNLSSSNGKILSKTSRQLLSLI VFRLQIYYNNSIDELQETYHFFEEHLGVCQERVRQCLIELEKSGFIKFYKATIIKYGIKC RNTPCIKLARNFQPFSQKILNENEKNLGLTQNKFGVKPKEILPQPQKSLDQYIYIDNNKN ISNKSRYSKSIIFQNEQNETVQNQQLLQYSQQQKLAQELKFATTRSANNQQESENTKTAK SDFIVGPLQINKALQAVLDKVDKARCKQIASPANNDSAVESVKNKGWFKRKKLIDFHPLT QEEADLLQVKSNREFNLNFINKLLLKLAEQYPEYHFGHKKVLLNYMAKALAHE…
DnaI-like	currently_associated	>REIxsREIS_00901 hypothetical protein MHTICSSHFTNDCVTHDHGNQNSIIFYNFVGNFIPPEWSNLSSSNGKILSKTSRQLLSLI VFRLQIYYNNSIDELQETYHFFEEHLGVCQERVRQCLIELEKSGFIKFYKATIIKYGIKC RNTPCIKLARNFQPFSQKILNENEKNLGLTQNKFGVKPKEILPQPQKSLDQYIYIDNNKN ISNKSRYSKSIIFQNEQNETVQNQQLLQYSQQQKLAQELKFATTRSANNQQESENTKTAK SDFIVGPLQINKALQAVLDKVDKARCKQIASPANNDSAVESVKNKGWFKRKKLIDFHPLT QEEADLLQVKSNREFNLNFINKLLLKLAEQYPEYHFGHKKVLLNYMAKALAHELRE…
DnaI-like	currently_associated	>REIxsREIS_01613 hypothetical protein MVEEDIVNKKVILKSISAFNDYYVRNRHMQDLEEAFKSQDYCFELIKFEYN
DnaI-like	currently_associated	>REIxsREIS_01612 hypothetical protein MHNEKDKCSQNAKNQLQQQKFEANSQCNSIKPVHNEQQGDNISVSSTDSIPGSTQINTVL QTVINKISKKYDSTTSNSNNAAINAVNHKSWFKRKKLTDFHPLTQEEADLLQVKSNREFN LTFINKLLLKLAEQYPEHHFGHKKVFLNYMAKALAHELRETTQANCQQFQFKSSDINKVK ERYLDKIESSLNTNKQAQLKRKIVGSFDPDTAYELLNSCCFIGVVDNRYQIKLLKNMLLS EHSQDKILQQVRMIYGNSIGQLQIIQFTELEAKHNNTKDEKQNYLLQLSKQLNPNSIWYR ARKFLIERYN
DnaI-like	currently_associated	>REIxsREIS_01611 hypothetical protein MHNIFSSFSTSSKVNIDNSDNGSAIYYNFVGNFIPPEWSNLSSHNGKILSKTARQLLSLI VFRLQIYHNNSIDELNETYHFFQEHLGVCQRRIRQCLLELQQAGFIYLSTTTIIRYGIKC RNTPCVKLAKDFQPYNHKSLGKNEKNFNTTYTKKFSSQPERNFRSTQKKFRPLYIYR
DnaI-like	currently_associated	>RmasMTU5_00861 hypothetical protein MHTICCSHFTPDCVIHNESDNNPTIFYNFVGNFIPPEWSTLSSRNGKILSKTSRQLLSLI VFRLQIYYNNSIDELQETYHFFEDSLGVCQERVRQCLLELKKSGFIEFYKATIVKYGIKC RNTPCIKLARNFQPFSQKITHEHEKNFPPTPKNFGVKPKEILPQPQKSLDQYIYIDNNKN ISNKSRSRESIIFQNEKNASNHNNQGQLQEQQLETNLQFKAISSSNDQQQADNTSSSSAN ITTGATRINTALQAVIDNISKKHDSTASNSNNAAINAVNHKGWFKRKKLTDFHPLTQEEA DLLQIKSNREFNLTFINKLLLKLAAQYPEHHFGHKKVFLNYMAKALAHELRETTQAN…
DnaI-like	currently_associated	>REIxsREIS_00871 hypothetical protein MHTICSSHFTPDCLTHDHNDNSAIIFYNFVGNFIPPEWSNLSSSNGKILSKTARQLLSLI VFRLQIYHNNSIDELNETYHFFQEHLGVCQRRIRQCLLELQQAGFIYLSTTTIIRYGIKC RNTPCVKLAKNFQPYNHKSSAENEKNFSHTRKIFRSNPKEISAQPEKNFANYLYIDNNKN ISNKSLTT
DnaI-like	currently_associated	>REIxsREIS_00940 hypothetical protein MAIYLQLKSNREFNLDSINQLLLKLAEKYSNHHFGHKKVLLDYMAKALFHELSDEYTQAN HYATKSQFSNFNKAQEQYLDKIESSRNNSKQAQLKRKIISIFDANTAYDLLSSCCFIGAI DNQYQIKLLKNITLSENAQDKILQQVQMIYGRSIEKLKIIPFSELEAKQNNTEDEKQNYL LQLSKQLNPDSVWYRARKFLIERYNQYIDCGVLSKLVVVEEDIVNQKVILKSTTAFNDYY VRNRHMQDLEESFKTQDYCFELIKFEYN
DnaI-like	currently_associated	>REIxsREIS_00941 hypothetical protein MKKILAQPPKSLDHSIYIDNNKNISNKSRCSESTIFPNQQKPTLHDQKLLQDQ
DnaI-like	currently_associated	>REIxsREIS_00942 hypothetical protein MHTICSSHFTNDCATHNFDDQKQIIFYNFVGNFIPPEWSNLSSHNGKILSKTARQLLSLI VFRMQIYYNNSIDELQETYHFFQESLGVCQERVRQCLLELQKSGFISVYNATIVKYGIKC RNTPCIKLAKNFHPFSQKNTLENEKNFGSTPKKFGPLYIYR
DnaI-like	currently_associated	>REIxsREIS_01129 hypothetical protein MQLSKQLNPDSVWYRARKFLIERYNQYIDCGVLSKLVVVEEDIVNQKVILKSTTAFNDYY VRNRHMQDLEESFKTQDYCFELIKFEYN
DnaI-like	currently_associated	>REIxsREIS_01531 hypothetical protein MQQIVNFPSTPHISTDNNNDTIFYNFVGNFIPPEWCSLTANNNKLLSKTARQLLSLIVFR LQVCHNDNMDELQESYHFFEQALGVCQRRIRQCMLELQEGGFIHLYNATVIKQHIKCRNT PCIKLAKNFRPYPKKISATQISATQYYR
DnaI-like	currently_associated	>REIxsREIS_01532 hypothetical protein MQAVTEKVFKQNDRATTDASNQHSSASDNNNGWFKRKRLAEFHPLTEEDADLLQLRSNRE FNLSFINQLLLKLAEQYPDHHFCNKKVVMNYMTKALIHELRESRKVNCSNFRFKSHDPEK LKSQYLEKIERNLSTSKQVQLKRKIAGSFEQDTAYELLTSCEFVKAAGDQYQLKLIKDIS LTDHIKAKILEQVQVVYGNKINQLQIIPFTQSVVQKQENKTEDDQTYLSELNKLDPDSVW YKVRCSLIKNHGKHTDSSTFSKLEVVVEDSINKKIILKPTTAFIDYWVRQRHMQDLQLAF QVQGFTFELVEMDKNG
DnaI-like	currently_associated	>REIxsREIS_01876 hypothetical protein MQQIVNFPSTPHISTDSSNDIIFYNFVGNFVPPEWCNLTSNNNKPLSKTACQLLSLITRV SY
DnaI-like	currently_associated	>REIxsREIS_01905 hypothetical protein MQQIVNFPSTPHIPTDSSNDIIFYNFVGNFIPPEWCSLTANNNKPLSKTARQLLSLIVFR LQVCHNDNMDELQESYHFFEQALGVCQRRIRQCMLELQEGGFIHLYNATIIKQHIKCRNT PCIKLAKNFRPYTKKFSHESEKSFGSTRKKFQPHNIIDNNNKSNISRSSESDFLKNSVDR NELTREHLQEPHQKQAKQNQEQVAHQIAAPLQEQRYAQNLQLAEVHHEKTIINTTKTLTE NAIAGPVPLSVTLQAVTEKVFKQNDRATTDASNQHSSASDNNNGWFKRKRLAEFHPLTEE DADLLQLRSNREFNLSFINQLLLKLAEQYPDHHFCNKKVVMNYMTKALIHELRESR…
DnaI-like	currently_associated	>RfelLSULb_01348 hypothetical protein MVKKKFLENELCSFPSESYNNSFKSSIKAKPSCSNTTSESAARTIKDISEYKELRHFYPL SEKDIDTLNFRAGREFSNNFMNQLLLKLYIKYPEKRFKNKFSFLSYMEKILKNEKHQGPL VNHTTFRFSCNIGAIEKNLLEYEKYLNQIESSFDTSKDMQIRKKIAGRFSTNVAYEILKE VEFKTNNDNSFILALVPNQLALSERQIATLSEQLEAVYGINGYYVTVLEGDVNPEDVEYA ERSRGKKEIAIGVNNEMIYPKTAVFDNVENDTPIDIPASNSVVNTTNENTVWNQIRKGLR EELGEAVDETWFSKAEAKECKETKTLTLTMPTRFMSDWVRNNYSHVIRGLSEGYKI…
DnaI-like	currently_associated	>RfelLSULb_01396 hypothetical protein MINLLNTSIPIESTNPQGFDYIRQQQNSKELTLPDNGNYIPLTTCLFEAILNEYSKLLPI DIVFFIQLLTLYSSALSKNQKSIIYASDTLAKLLGYRAKEKNNMRSIVLRRVKKLEQLGF LSITRHKNKKRLR
DnaI-like	currently_associated	>RfelLSULb_01397 hypothetical protein MRTKLFTPIDLEFMKSLFDDVNMSNTYKLFCLNCINTAYKNYQTTGALSFSATSQELMIK NNISKRTLFNIFDFIKNQYPDYFIEVEHGYAKSDDIDSNRYDKSTFVISINPIVIPKSFL NKNNIIVAEEIEKTVEKVKYDGTNKISSVINNRTKEPDTYVCFQAGVQKKKPGSAKKEAH NNKDIIIKRNKNIDAKSEELAELDGNNQINPQAFLQTSNSEYLESEQSSLSSKSLKNSIK DFIDALPYPTNVTVEDASRGIKDISERKNKINITNNFNAIIPKKTVSHSKTSNDKQNKEL RHFYPLLSKDVDTLNFRTNREFSNNFVNQLLLKLYIKYPEKSFKNKFTFLDYMVKA…
Dna_methyltransferase	currently_associated	>RbelRML369C_00449 Modification methylase DpnIIA MSVKNSDKSQPFLQWVGGKRKIADQLIKFLPSTLNNYYEPFLGGGALFFQIRDKFKQCYL SDINLELVTSYNAIKKNPDKVSKLLDSHKEKHSKEHYYQVRSNNDSNDPAKITARFIYLN RYSFKGIYRINIDGKPAQTFSGRNYSKSDIASRLKQCSQLLADTSICAMDFSFIEPQQDD FVYFDPPYHKSGEKFYTRLPFDENEQTRLKDFATELNDKNVKIMVSNSNTPFIRNLYKNF NISTIKVKYSMPEHNKISDEVVITNYQLPQ
Dna_methyltransferase	currently_associated	>RbelOSU85389_01154 Modification methylase DpnIIA MSVKNSDKSQPFLQWVGGKRKIADQLIKFLPSTLNNYYEPFLGGGALFFQIRDKFKQCYL SDINLELVTSYNAIKKNPDKVSKLLDSHKEKHSKEHYYQVRSNNDSNDPAKITARFIYLN RYSFKGIYRINIDGKPAQTFSGRNYSKSDIASRLKQCSQLLADTSICAMDFSFIEPQQDD FVYFDPPYHKSGEKFYTRLPFDENEQTRLKDFATELNDKNVKIMVSNSNTPFIRNLYKNF NISTIKVKYSMPEHNKISDEVVITNYQLPQ
Dna_methyltransferase	currently_associated	>REIxsREIS_00900 Modification methylase DpnIIA MSVKNSDKSQPFLQWVGGKRKIADQLIKFLPSTLNNYYEPFLGGGALFFQVRDKFKQCYL SDINLELVTSYNTIKKNPEQVSKLLDSHKEKHSKEHYYQVRSNNDSNDPAKITARFIYLN RYSFKGIYRINIDGKPAQTFSGRNYSKSDLAFRLKQCSQLLSGTSICAIDFSFIEPQKND FVYFDPPYHKSGEKFYTRLPFDENEQTRLKDFATELNDKNVKIMVSNSNTPFIRNLYKNF NISTIKVKYSMPEHNKISDEVVITNYQLPQ
Dna_methyltransferase	currently_associated	>REIxsREIS_01617 Modification methylase DpnIIA MSVNNSNKTQPFLQWVGGKRKIVDQLIKFFPSTLNNYYEPFLGGGALFFQVRDKFKHCFL SDINLELVTSYNATKEPSAIS
Dna_methyltransferase	currently_associated	>REIxsREIS_01615 hypothetical protein MTVMTQRRLLQGLSILIDIHLKAFTGLILMANQLKLSPVGIIVNLILPLD
Dna_methyltransferase	currently_associated	>REIxsREIS_01614 Modification methylase DpnIIA MDFSFIEPQKNDFVYFDPPYHKSGEKFYTRLPFDENEQTRLKDFATELNDKNVKIMISNS DTPFIRNLYKNFNISIIKVKYSMPEHNKISDEVVITNYQLPQ
Dna_methyltransferase	currently_associated	>RmasMTU5_00860 Modification methylase DpnIIA MSVNNSNKAQPFLQWVGGKRKITDQLIKFLPSLLNNYYEPFLGGGALFFQVRDKFKQCYL SDINLELVTSYNAVKRNPDKVSKLLDSYKEKHSKEHYYQVSSNNDSNDPAKITARFIYLN RYSFKGIYRINVDGKPAQTFSGRNYSKSDIASRLKQCSQLLAGTSICAMDFSFIEPQKDD FVYFDPPYHKSGEKFYTRLPFDENEQTRLKDFALELNDKNVKIMISNSNTPFIRNLYKNF NISIIKVKYSMPEHNKTSDEVIITNY
Dna_methyltransferase	currently_associated	>REIxsREIS_00900 Modification methylase DpnIIA MSVKNSDKSQPFLQWVGGKRKIADQLIKFLPSTLNNYYEPFLGGGALFFQVRDKFKQCYL SDINLELVTSYNTIKKNPEQVSKLLDSHKEKHSKEHYYQVRSNNDSNDPAKITARFIYLN RYSFKGIYRINIDGKPAQTFSGRNYSKSDLAFRLKQCSQLLSGTSICAIDFSFIEPQKND FVYFDPPYHKSGEKFYTRLPFDENEQTRLKDFATELNDKNVKIMVSNSNTPFIRNLYKNF NISTIKVKYSMPEHNKISDEVVITNYQLPQ
Dna_methyltransferase	currently_associated	>REIxsREIS_00938 hypothetical protein MTVMTQQKLLQGLSILIDIHLKAFTELILMESQLKLSLVGIIVNLILPLD
Dna_methyltransferase	currently_associated	>REIxsREIS_00939 hypothetical protein MISNSNTPFIRNLYKNFNISIIKVKYSMPEHNKISDEVVITNYQLPQ
Dna_methyltransferase	currently_associated	>REIxsREIS_01127 hypothetical protein MTVMTQQKLLQGLSILIDIHLKAFTELILMESQLKLSLVGIIVNLILPLD
Dna_methyltransferase	currently_associated	>REIxsREIS_01128 hypothetical protein MISNSNTPFIRNLYKNFNISIIKVKYSMPEHNKISDEVVITNYQLPQ
Dna_methyltransferase	currently_associated	>REIxsREIS_01533 Modification methylase DpnIIA MNLPASNKPQPFLQWVGGKRKIANKLIEHIPSGLNNYYEPFLGGGALFFQVKHMFNQCFL SDINLDLVTSYNSVKKDPATVSSLLKDHKENHSKEYYYQVRDNNTNDPSKITARFIYLTR YAFKGIYRIKKDGKAAVSFSSKKHKSFDIDQRLQQCSSFLANTSIYAIDFSFIEPKANDF VYFDPPYHQSGERFYTKSPFDENEQIRLRDFAKELNNKGVKTMISNSDTPFIRDLYQGFN IRTVDIKYSIPQQRKISYEVIITNY
Dna_methyltransferase	currently_associated	>REIxsREIS_01870 Modification methylase DpnIIA MNLPTSDKPQPFLQWVGGKRKIVNKLIEHIPSGLNNYYEPFLGGGALFFQVKHMFNQCFL SDINLDLVTSYNSVKKDPATVSSLLKDHKENYSKEYYYQVRDHNNTNDPSKITARFIYLT RYAFKGIYRIKMDGKPVVSFSSKKHKSFNIDQRLQQCSSFLANTSIYAIDFSFIEPKANY FVYFDPPYHQSGERFYTKSTRVSYSKSR
Dna_methyltransferase	currently_associated	>REIxsREIS_01904 Modification methylase DpnIIA MNLPTSDKPQPFLQWVGGKRKIVNKLIEHIPSGLNNYYEPFLGGGALFFQVKHMFNQCFL SDINLDLVTSYNSVKKDPATVSSLLKDHKENYSKEYYYQVRDHNNTNDPSKITARFIYLT RYAFKGIYRIKMDGKPVVSFSSKKHKSFNIDQRLQQCSSFLANTSIYAIDFSFIEPKAND FVYLDPPYHQSGERFYTKSPFDENEQIRLRDFAKELNNKGVKTMISNSDTPFIRDLYQGF NIRTVDIKYSIPQQRKISYEVIITNYLI
T1SS-RTX ABC transporter	currently_associated	>RfelLSULb_01402 Leukotoxin export ATP-binding protein LtxB MGCMTENIKTSMACSRLLLQLVGIKVTEDVIQYSSQSSDLGSSQDISTSLTRLSKAYNVK LRQKRLVYGKLTIKNLPLAFLANDGEYKVLAKMDQDNALVQHPFKSNTELWSREQLCHQW SGAVIILSTPSLKFNISWFVPVFWQYRYILAEILLFSLVLQLLGLVLPLFFQIVMDKVLA YQVTATLDALVFGLVVTSIFEVLLKGLREYQYNHTAKRIDILLGIKLVKHLLGLPLIYFK NRSVGSLVARVRELDSIREFLSSSLFTLFVDIGFMGIFLAVMWLISQALTVIVLISIPFY VIVAWWFTKPLQVKLETQFRYGAANTSFLTETIA…
T1SS-RTX ABC transporter	currently_associated	>RfelLSULb_01404 Leukotoxin export ATP-binding protein LtxB MSQKIVTGKYGIPAIIRAAKQFQILVTEESLRHKLGIDCQELTWIDVCRAARVVGLRAKY YEEISGDLQTLPLPILVCLDNQWDVIEKVETEYWWRYDVATEKLSKELLPTASNSKYNIS IILLAEQEMQITDVKFGFHWFLPSILRHINQLRDVLALSLILQFIALVGPKLFQNVIDRV LVSRGISSLKVLAIAILALAVAEPLFSYLRGKIFTNLASKINSELSARLYRHLLTLPLSY FSRRQTGQIVARVREMNQIRQFLTGSALMLVLDIIFILMFLVVMFSYAKILTWIVLGSLA LYVVFWLSIGPILRQRVTKEYDASSFATAYLTET…
T1SS-RTX membrane fusion	currently_associated	>RfelLSULb_01403 Hemolysin secretion protein D, chromosomal MNIIKLLWLKNYCQQAKLNNKLKNVIGKIKFCWCRVRSYFQTHNAEYEFLPSYLELMECP PSAFARITAIAISILVLLALIWAYFGQLDIHATATGRLILPSRSQTIQAYELSEVAEILV KNGQHVKSGDKLLVLNIVGITQEICRLQEQRSFQQLELARYQALLSSEPLNALIIPDNIE ESAVIRSRAHLISIWQEHQTILAKFDAELVANQSEQAANYASIVGLQKLLHNIQQRLVPS RELLKSKFVSKTELLAKEKEALETELLITVKQQELEVLQARANTIRENKASYIAQKYREW HDNLNKSQSVLSTTEQELAKAKERDRLQILRAPM…
