# Supplementary material for: Diversity and spread of cytoplasmic incompatibility genes among maternally inherited symbionts
Source: PLoS Genet. 2025 Sep 9;21(9):e1011856. doi: 10.1371/journal.pgen.1011856 (PMC12445526; doi:10.1371/journal.pgen.1011856)
Supplement: S7 Table — (XLSX) [file pgen.1011856.s007.xlsx]

## Sheet: TableS7
WO_gene	Type_gene	Genbank_corresponding_CDS
Serine large recombinase	Core_prophage	>WPAU_0636 prophage LambdaW1, sitespecific recombinase MLKEVRCAIYTRKSNEDGLEQKFNSLDAQRVACKKYIKSREGWVALAKRYDDGGYSGSNLNRPAIKELFEDVKAGEVDCVVVYTLDRLSRETKDCIEVTSFFRRHRISFVAVTQIFDNNTPMGKFVQTVLSGAAQLEREMIVERVKNKIATSKEEGLWMGGNVPLGYDVKEKELIINEKEAKVIKHIFERYMELRSMAELARELNREGYRTKAKSDIFKKATVRRIITNPIYMGKIRHYEKQYKGKHEAIIEEEKWQKAQELIKNQPYRGKKYEEALLKGMIRCRCCKVNMTLTYSKKENKRYRYYICNNHLRGKGCKSMNRTVVAGEVEKEVMKRAECLYENW…
Serine large recombinase	Core_prophage	>wHa_02620 Sitespecific recombinase, resolvase familyMLKEVRCAIYTRKSNEDGLEQKFNSLDAQRVACKKYIKSREGWVALAKRYDDGGYSGSNLNRPAIKELFEDVKAGEVDCVVVYTLDRLSRETKDCIEVTSFFRRHRISFVAVTQIFDNNTPMGKFVQTVLSGAAQLEREMIVERVKNKIATSKEEGLWMGGNVPLGYDVKEKELIINEKEAKVIKHIFERYMELRSMAELARELNREGYRTKAKSDIFKKATVRRIITNPIYMGKIRHYEKQYKGKHEAIIEEEKWQKAQELIKNQPYRGKKYEEALLKGMIRCRCCKVNMTLTYSKKENKRYRYYICNNHLRGKGCKSMNRTVVAGEVEKEVMKRAECLYENWEK…
Serine large recombinase	Core_prophage	>wHa_03390 Putative sitespecific recombinase, resolvaseMITVALYARVSSKSQAQNNTIESQIAELKHRIAADKHELLNEYEFKDDGLSGWSLEREGLDALRDKVGEDQIDKIYIHSPDRLSRKSAHQMILLDEFEKAGVEVIFLNHKTENNPESKLLLGMQGLVAEYECTKIMERSRRGKLHRAKKGCVSVIGIAPFGYNRIKHVDREKTKFEINEEEAKIVKQIFMWVGQERISIREVIRRLRDKSIRTRTGKKVWCPIIIWKVLRNPAYKGQAAFGKLKRVEKRERNKQKVSISRTDEDSWIYIPVPKIVDEGLFNKVQKQLDENRKRARMQREGGKKKYLLQGLVVCQNCGYAYSGAQCGVEGKKFSYYRCSSTIRIT…
Serine large recombinase	Core_prophage	>WD_0288 prophage LambdaW1, sitespecific recombinase,MLKEVRCAIYTRKSNEDGLEQKFNSLDAQRVACKKYIKSREGWVALAKRYDDGGYSGSNLNRPAIKELFEDVKAGEVDCVVVYTLDRLSRETKDCIEVTSFFRRHRISFVAVTQIFDNNTPMGKFVQTVLSGAAQLEREMIVERVKNKIATSKEEGLWMGGNVPLGYDVKEKELIINEKEAKVIKHIFERYMELRSMAELARELNREGYRTKAKSDIFKKATVRRIITNPIYMGKIRHYEKQYKGKHEAIIEEEKWQKAQELIKNQPYRGKKYEEALLKGMIRCRCCKVNMTLTYSKKENKRYRYYICNNHLRGKGCKSMNRTVVAGEVEKEVMKRAECLYENWEK…
Serine large recombinase	Core_prophage	>WD_0634 prophage LambdaW5, sitespecific recombinase,MLKEVRCAIYTRKSNEDGLEQKFNSLDAQRVVCEKYIKSREGWVALAKKYDDGGFSGSNLNRPAIKELFEDVKVGEVDCVVVYTLDRLSRETKDCIEVTSFFRRHRISFVAVTQIFDNNTPMGKFVQTVLSGAAQLEREMIVERVKNKIATSKEQGLWMGGNPPLGYDVKEKELIINEKEAKIIKHIFERYMELKSMAELARELNREGYRTKAKSDIFKKATVRRIITNPIYMGKIRHYEKQYKGKHEAIIEEEKWQKAQELISNQPHRKAKYEEALLKGIIKCKSCDVNMTLTYSKKENKRYRYYVCNNHLRGKNCESVNRTIVAGEIEKEVMKRAECLYGDGEN…
Serine large recombinase	Core_prophage	>WRi_005400 sitespecific recombinase, resolvase familyMLKEVRCAIYTRKSNEDGLEQKFNSLDAQRVVCEKYIKSREGWVALAKKYDDGGFSGSNLNRPAIKELFEDVKVGEVDCVVVYTLDRLSRETKDCIEVTSFFRRHRISFVAVTQIFDNNTPMGKFVQTVLSGAAQLEREMIVERVKNKIATSKEQGLWMGGTLPLGYDVKDKELIINEKEAKTVKHIFERYVELKSMAELARELNREGYRTKAKSDIFKKATVRRIITNPIYMGKIRHYDKQYEGKHEAIIEEEKWQKAQELIRNQPYKKAKYEEALLRGIIKCKSCDVNMTLTYAKKENKRYRYYVCNNHLRGKNCESVNRTIVAGEVEKEVMRKTEQLYENWK…
Serine large recombinase	Core_prophage	>Ri_010060 sitespecific recombinase, resolvase familyMLKEVRCAIYTRKSNEDGLEQKFNSLDAQRVVCEKYIKSREGWVALAKKYDDGGFSGSNLNRPAIKELFEDVKVGEVDCVVVYTLDRLSRETKDCIEVTSFFRRHRISFVAVTQIFDNNTPMGKFVQTVLSGAAQLEREMIVERVKNKIATSKEQGLWMGGTLPLGYDVKDKELIINEKEAKTVKHIFERYVELKSMAELARELNREGYRTKAKSDIFKKATVRRIITNPIYMGKIRHYDKQYEGKHEAIIEEEKWQKAQELIRNQPYKKAKYEEALLRGIIKCKSCDVNMTLTYAKKENKRYRYYVCNNHLRGKNCESVNRTIVAGEVEKEVMRKTEQLYENWKE…
Serine large recombinase	Core_prophage	>So0001 sitespecific recombinaseMLKEVRCAIYTRKSNEDGLEQKFNSLDAQRVACEKYIKSREGWVALAKRYDDGGYSGSNLNRPAIKELFEDVKAGEVDCVVVYTLDRLSRETKDCIEVTSFFRRHRISFVAVTQIFDNNTPMGKFVQTVLSGAAQLEREMIVERVKNKIATSKEEGLWMGGNPPLGYDVKDKELIINEKEAKVIKHIFERYMELKSMAELARELNREGYRTKKFEAKSGKVYGGEIFKKATVRRIITNPIYMGKTRHYEKQYKGKHEAIIEEEKWKKAQELIKDQPYRKAKYEEALLKGIIKCKSCDVNMTLTYSKKENKRYRYYVCNNHLRGKDCESGNRNVIAGEVEKEVMKRAERLYENWERGEEKWENLSFGK…
Serine large recombinase	Core_prophage	>EA652_1002 recombinase family proteinMLKEVRCAIYTRKSNEDGLEQKFNSLDAQRVVCEKYIKSREGWVALAKKYDDGGFSGSNLNRPAIKELFEDVKVGEVDCVVVYTLDRLSRETKDCIEVTSFFRRHRISFVAVTQIFDNNTPMGKFVQTVLSGAAQLEREMIVERVKNKIATSKEQGLWMGGTLPLGYDVKDKELIINEKEAKTVKHIFERYVELKSMAELARELNREGYRTKAKSDIFKKATVRRIITNPIYMGKIRHYDKQYEGKHEAIIEEEKWQKAQELIRNQPYKKAKYEEALLRGIIKCKSCDVNMTLTYAKKENKRYRYYVCNNHLRGKNCESVNRTIVAGEVEKEVMRKTEQLYENWKEKTEEEWKNLSFGKQK…
Serine large recombinase	Core_prophage	>EA652_0747 resolvase, N terminal domain proteinMVTVSLYARVSSRQQAQENTIESQIVELERRISSDGHELLDEHRFVDNGYSGSNLERPGLESLRDRVAEGKIDKIYIHSPDRLSRKFSYQMILLEEFKKAGSEIVFLNHKFDDNPDSHLFLQIQGAIAEYERAKIMERNRRGKLHAAKAGCISVMGRAPYGYRYIAKHVGEGSAQFEVDEEEANIVRKIFSRVGQERASIGEVVHELNKIPIITRTGKRYWKRSTIWNMLKNPAYIGQAAYGKTRTCSKPQVKKSKKGTCGKLKSGRFNSDKENWTYIPVPKIINENLFDSVQTQLAENRQRARVRQRRETYLLQGLMVCQRCQYTYCGTNHVHKKSTYYYYRCSGTNSSK…
Serine large recombinase	Core_prophage	>B3gp1 putative DNA recombinaseMVTVSLYARVSSRQQAQENTIESQIVELERRIGSDGHELLDEHKFIDNGYSGSSLERPGLESLRDRVAEGKIDKIYIHSPDRLSRKFSYQMILLEEFKKAGSEIVFLNHKFDDNPDSHLFLQIQGAIAEYERAKIMERNRRGKLHAAKAGCISVMGRAPYGYRYIAKHVGEGSAQFEVDEEEANIVRKIFSRVGQERASIGEVVHELNKIPVITRTGKRYWKRSTIWNMLKNPAYIGQAAYGKTRTCSKPQVKKSKKGTCGKLKSGRFNSDKENWTYIPVPKIINEHLFDSVQAQLTENRQRARVRQRRETYLLQGLMVCQRCQYTYCGTNHVHKKSTYYYYRCSGTNSSKFNGNKICDNKSIRTDIL…
Serine large recombinase	Core_prophage	>ASM33_00845 recombinase family proteinMSKEVRCAIYTRKSDESGLEQAFNSIDSQRSVCEEYFAANKQEGWELLSKRYDDGGYSGGNLDRPGLRELLQDIEIGRVNYVIVFKLNRLTRSLVDFIRVISDRFNRNRVRFRSVTEPYLNEESTDNEFMLYLNLGIAQRERKAVGDHIRIKIAGSKQRGIWMGGVVPLGYDAKEKKLIINEEEATVVKHIFERFIELKSMAAVAKELNSQGYRVKERKVKSGKTYGGGEFKKATVRGIITNSTYIGKVKYKEKCYPGQHQAIIDEELWNKAQKIIRTRQAKYVLKYEEMLLKGVIRCHSCNVSMAATHTRKRNKSYRYYVCRNHVRGIHCPSSNRTIAAGEVEKYVIEEIRYLLANSEQ…
Serine large recombinase	Core_prophage	>ASM33_00840 DUF2924 domaincontaining proteinMNTSIVDEVKSLESKTLKELRAIWKDLFQSDAPPYCRKYLITRIAYRLQEIAYGELSRKSTKKLNDLANQMEKGKGLSSSNLPRPGTKLIREYKGERHEVLVTVVGLVYKGQAYTSLSAVANRITGSHWNGLVFFKEKE
Serine large recombinase	Core_prophage	>ASM33_00830 hypothetical proteinMGVTMSKLDKRIQELLANSFYGINEQDEYGETVLHLAARSSNYERVKLLIEKGADVNVKNKEQRTPLHDAALAENAETIQALLEEGADVNATDCSGYTPLHWASTMCCKDAVIKLIEGGANVNAQNHIGRTPLHEAVFMREIGNIRAILEAGGDLNVRDHKGYTPINLAHKAGVKEIVEELTAYKDSTESFPELMSKQYKF
Serine large recombinase	Core_prophage	>ASM33_00675 recombinase family proteinMTAHKIQNHHILKPAYVYLRQSTMGQVRLNQESTERQYKLKDKAQQMGWSQNAIRVLDDDLGISGAQANNREDFKILVADVSMGKVGAVFVLEASRLSRSCSDWHRLLELCALTDTLIIDEDGCYNPNDFNDQLVLGLKGTISHAELHFIRARLLGGKVNKAKKGELRFPLPVGFCYDDEGNTRFDDNEQVRSVIQLLFKVFKEKGSAYGVVHHFGKNKIQFPKRAYGGIWKGKLIWGALTHSRVCSVLKNPSYAGAYVYGRFKYQKKLSSTGLVKTTVVRLPTEAWHTMIKNHHEGYITWEEYVANKKVLANNQTSGEENMLPTAVREGLGLLQGLLICSYCGCRLTVRYKSKGGVLAV…
Serine large recombinase	Core_prophage	>ASM33_00640 recombinase family proteinMTAHKIQNHHILKPAYVYLRQSTMGQVRLNQESTERQYKLKDKAQQMGWSQNAIRVLDDDLGISGAQANNREDFKILVADVSMGKVGAVFVLEASRLSRSCSDWHRLLELCALTDTLIIDEDGCYNPNDFNDQLVLGLKGTISHAELHFIRARLLGGKVNKAKKGELRFPLPVGFCYDDEGNTRFDDNEQVRSVIQLLFKVFKEKGSAYGVVHHFGKNKIQFPKRAYGGIWKGKLIWGALTHSRVCSVLKNPSYAGAYVYGRFKYQKKLSSTGLVKTTVVRLPTEAWHTMIKNHHEGYITWEEYVANKKVLANNQTSGEENMLPTAVREGLGLLQGLLICSYCGCRLTVRYKSKGGVLAV…
Serine large recombinase	Core_prophage	>ASM33_00500 hypothetical proteinMNTADHQGKIKGRFTVPANIPAGTKLVQFFGEKGSYGEATYTGKKTITIEERRRIIATKRVDPLAQTFTLGENRHIAGIDLWFTTRGTKRVALQIRETVIGVPSQTVIAESFVEPESINTNGTATRIVWSPVFCEAGREYAIVLLTDDKDTAVKIAELGKYDAVNSRWVTSQPYQVGVLLSSSNASTWTPHQNFDLTFRLLAAKFTENISTFNLGKVTANNVSDLIVLANIEKAGFDTNAEFILTDTEGQEHFLSDNLPLALRSRFDGELTVKAALKGSEKRSPVLYPGIQVVLGNIGETADYITRSITAGSNTKITITYDAIIPGTADVKAYIQKNIEKEEWQLVNLTTGKPIGENWVERTHTLT…
Serine large recombinase	Core_prophage	>ASM33_07645 recombinase family proteinMTAHKIQNHHILKPAYVYLRQSTMGQVRLNQESTERQYKLKDKAQQMGWSQNAIRVLDDDLGISGAQANNREDFKILVADVSMGKVGAVFVLEASRLSRSCSDWHRLLELCALTDTLIIDEDGCYNPNDFNDQLVLGLKGTISHAELHFIRARLLGGKVNKAKKGELRFPLPVGFCYDDEGNTRFDDNEQVRSVIQLLFKVFKEKGSAYGVVHHFGKNKIQFPKRAYGGIWKGKLIWGALTHSRVCSVLKNPSYAGAYVYGRFKYQKKLSSTGLVKTTVVRLPTEAWHTMIKNHHEGYITWEEYVANKKVLANNQTSGEENMLPTAVREGLGLLQGLLICSYCGCRLTVRYKSKGGVLAV…
Serine large recombinase	Core_prophage	>ASM33_07605 recombinase family proteinMTAHKIQNHHILKPAYVYLRQSTMGQVRLNQESTERQYKLKDKAQQMGWSQNAIRVLDDDLGISGAQANNREDFKILVADVSMGKVGAVFVLEASRLSRSCSDWHRLLELCALTDTLIIDEDGCYNPNDFNDQLVLGLKGTISHAELHFIRARLLGGKVNKAKKGELRFPLPVGFCYDDEGNTRFDDNEQVRSVIQLLFKVFKEKGSAYGVVHHFGKNKIQFPKRAYGGIWKGKLIWGALTHSRVCSVLKNPSYAGAYVYGRFKYQKKLSSTGLVKTTVVRLPTEAWHTMIKNHHEGYITWEEYVANKKVLANNQTSGEENMLPTAVREGLGLLQGLLICSYCGCRLTVRYKSKGGVLAV…
Serine large recombinase	Core_prophage	>ASM33_07300 recombinase family proteinMTAHKIQNHHILKPAYVYLRQSTMGQVRLNQESTERQYKLKDKAQQMGWSQNAIRVLDDDLGISGAQANNREDFKILVADVSMGKVGAVFVLEASRLSRSCSDWHRLLELCALTDTLIIDEDGCYNPNDFNDQLVLGLKGTISHAELHFIRARLLGGKVNKAKKGELRFPLPVGFCYDDEGNTRFDDNEQVRSVIQLLFKVFKEKGSAYGVVHHFGKNKIQFPKRAYGGIWKGKLIWGALTHSRVCSVLKNPSYAGAYVYGRFKYQKKLSSTGLVKTTVVRLPTEAWHTMIKNHHEGYITWEEYVANKKVLANNQTSGEENMLPTAVREGLGLLQGLLICSYCGCRLTVRYKSKGGVLAV…
Serine large recombinase	Core_prophage	>ASM33_05515 recombinase family proteinMLKEIRCGIYTRTSDDTEAVQEFTSLDAQRMLGKNYIASQQPKGWVVVEKKYEDDGISGGHLKRDGLRDLFKDVEGGKIDIVVVYRMDRLSRSLLDFAKIADFLKKHEVTFVSVTESFDTSTPVGVLILNIIMSFAQYERELASMRIRDKIAASRKQGIWTGGGIPLGYDVKERKLVINPVEAKLIKHIFKSFVEYKSVTAVTRKLNEQGYKTKVRKSGGGQEFKKATVSKILNNPIYRGLINHQGTLYKGKHKAIIGQELWNKVKENFSTREEQISTKEAAVLLKGLMRCYTCDASMQPTHTKKKNREYRYYACGKHLKGRECKGKNQTIAAGEIEQVILEQIPLIISNNELMEKAFKK…
Serine large recombinase	Core_prophage	>ASM33_05505 hypothetical proteinMIVASLYTTSKKQIGELECRIIADGYELPDEHKFVGSASLESLRYKAAKGKVEVIYIYSPDDLSEKFADQIKLVREFHQVGAEVIFLKHKTKGLISSLLWKSQWAMEKYKYAMEWQIS
Serine large recombinase	Core_prophage	>N499_1156 resolvase, N terminal domain proteinMNEYEFKDDGLSGWSLEREGLDALRDKVGEDQIDKIYIHSPDRLSRKSAHQMILLDEFEKAGVEVIFLNHKTENNPESKLLLGMQGLVAEYECTKIMERSRRGKLHRAKKGCVSVIGIAPFGYNRIKHVDREKTKFEINEEEAKIVKQMFMWVGQERISIREVVRRLRDKSIRTRTGKKVWCPIIIWKLLRNPAYKGQAAFGKLKRVERRERNKQKVSICRTDEDSWIYIPVPKIVDEGLFNKVQKQLDENRKRARIQREGGKKKYLLQGLVVCQNCGYAYSGAQCGVEGKKFSYYRCSSTIRITDGREKCTNKLVRTDMLETAIWEKVKNLLKNPEIIKNEYHRRIAENKN…
Tail	Core_prophage	>EA652_0649 phage tail sheath family proteinMAEEFLHGVNVIEVTSGAKTVRTAKSSVIGVIGTAPEADEQKFPLNSPVLIAGSLKEAAKLGKSGTLPSAINGIFSQIGATVVVIRVEESETIQNIIGGVDKETGEYQGIEAFLSSESIVHVLPRILIAPQFTHQLPEDGKNPAVAALVPIAEKLRSIIVADGPNTNDEEAIKWRKSVGSSRVYVVDPWVKVFIEGKEEILPPSSFVAGLIAKVDSEQGFWHSPSNKEINGIIGTSRPIDFTLGNTNCRANHLNENEVTTIIHQNGYRLWGNRTCSNDAKWTFLSVRRTADLINDSLLRAHLWAVDRNITKTYIDDVIEGVNSYLANLKAQGAIISGKCYATPELNTPANIASGK…
Tail	Core_prophage	>EA652_0650 phage major tail tube proteinMLPKILKNFNVFVDGRGYAGKIDEITLPKLTIKTEEYRAGGMDIPINIDMGMEKLEAELTFAEYDSELFRLFGLINNNAVSLTLRGGLQGSSDTESVVINLRGLFKELDFGSWKPAEKAMLKCTVAANYYKLTIDGKELIEIDAENMIRKIDGVDQMTSMRTALGI
Tail	Core_prophage	>EA652_0651 mulike prophage FluMu gp41 family proteinMQKIKLTEPIKIDGILVSEITLRRPKVRDRLAVERMSNNDAEKEVALIANLASISREAVEELDLADYSKIQEALQGFLSQQKS
Tail	Core_prophage	>EA652_0652 phage tail tape measure protein, TP901 family,MKAISIVIGATLQSSFNSTIAGSTKQLSRIGSTIKQLESSSKSVSKFKELSRDALLARRSWDELEIKTKSLAKQIKNTEAPSKKLQNEFTRSKAAALKAKTAYLQKRSALHLLRTEFSKSGRDIKSLIGDQVKLGSSIEKLKNSYTALNSVMQKRKGVLAQRANFRAQIMDTVALGLTLAAPLKAAISFESAMADVKKVVKFEDTDVNGLTKLGETLKEMSRTIPLSAAELAQITASGGQLGIKAKDLTTFTDTVAKMATAFDMSAEEAGDAIAKLSNIYQIEIGEMKGIGDAINHISDNTAAKAKDIVPALNRIGGTARQFGLTAVEAGALASSFISLGK…
Tail	Core_prophage	>EA652_0653 phage P2 GpU family proteinMLSLGPYRFSLIEQGFTRRSEYRWPALERIGEKPLLQSIGPGEDIVELAGVIYSGGLKQINNMRNSSKPLLLIDGQGNILGHFVIVKIEETQKYFFPNGEPRKIEFHLSLKHYDNVLSDGSLNNPVDNIQLDDDVLQN
Tail	Core_prophage	>EA652_0654 phage Tail Protein X family proteinMMMYYKTKENDMLDLICWNYYGFSSGAVEIVLRANPGLAEYELLPAGLIIKLPVIQKETQKQVVKLWD
Tail	Core_prophage	>EA652_0655 phage late control D family proteinMTPDFSISVEGISITELVKSRLVSMHITDEAGVISDTAVIHLDDRDSLFEIPRTGAKLNILLGYKETGIVPMGDYIVNEITLQGPPQSLKIKSHAADLKESLKEQVFNEWHQITLNDLVKKIADKHGYQAKIAAEFVNIMISHIDQTAESDMHFLTRLAQIYGAIAKPAGGYLLFVSKGKAKSVTGKTLSTVTLTPRDITNWKVKFNERNQYGSVIAYWYDYEKAETITEKVGDQEPSYILRDIYASSDLAQSAASAKLNQLMSNAATLNVTMPGNPELFAEAKINLSGFRKGVYGKWIINRAEHVIDNLGYRTIVTGIIDSWKVN
Tail	Core_prophage	>B3gp35 hypothetical proteinMAEEFLHGVNVIEVTSGAKTVRTAKSSVIGVIGTAPEADEQKFPLNSPVLIAGSLKEAAKLGKSGTLPSAINGIFSQIGATVVVIRVEESEAIQNIIGGVDEETGKYQGIQAFLSSESIIHVAPRILIAPQFTHQLPESENPKNPVVAALIGVAEKLRAIIVADGPNTNDEEAIKWRKSVGSSRVYVVDPWVKVFIEGKEEILPSSPFVAGLIAKVDSEQGFWHSPSNKEINGIVGTSRPIDFTLGDRSSRANYLNENEVTTIIHQNGYRLWGNRTCSNDSKWTFLSVKRTADLINDSLLRAHLWAVDRNITKTYIDDVIEGVNSYLANLKAQGAIISGKCYATPELNTPTNIASGKVYFDFEFTPPYPAE…
Tail	Core_prophage	>B3gp36 phage major tail tube proteinMLPKILKNFNVFVDGRGYAGKIDEITLPKLTIKTEEYRAGGMDIPINIDMGMEKLEAELTFAEYDSELFRLFGLIDNNAVSLTLRGGLQGSNSEAESVVVNLRGLFKELDFGSWKPAEKATLKCTVAANYYKLTIDGRELIEIDAENMIRKIDGVDQMTSMRTALGI
Tail	Core_prophage	>B3gp37 hypothetical proteinMEKIKLTEPIKIDGILVSEITLRRPKVRDRLAVERMGNSDAEKEVALIANLASISREAVEELDLADYSKIQEVLQGFLSQQKS
Tail	Core_prophage	>B3gp38 phage tail tape measure proteinMKAISIVIGATLQSSFNSTIAGSTKQLFRIGSTIKQLESSSKSVSKFKELSHDALLARRSWNELEIKTKSLAKQIKNTEAPSKRLQNEFTRSKAAALKAKTAYLQKRSALHLLRTEFNKSGRDIKSLVGDQAKLGSSIEKLKNNYTALNSVMQKRKGVLAQRANFKAQMMDAVALGLTLAAPLKAAISFESAMADVKKVVKFEDTDVNGLTKLGETLKEMSRTIPLSAAGLAQITASGGQLGIKAKDLTTFTDTVAKMATAFDMSAEEAGDAIAKLSNIYQIEIGEMKGIGDAINHISDNTAAKAKDIVPALNRIGGTARQFGLTAVEAGALASSFISLGKAPEKAGTAINAMLSKLQTA…
Tail	Core_prophage	>B3gp39 F proteinMLSLGPYRFSLTERGFTRRSEYRWPALERIGEKPLLQSIGPGEDVIELAGVIYSHFSGGLKQINNMRNSSKPFLLIDGQGNILGHFVIVKIEETQKYFFPNGEPKKTEFHLSLKHYDNALSDGSLNNPVDDIQLDDDVLQN
Tail	Core_prophage	>B3gp40 phage tail protein XMLDLICWNYYGFSSGAVEIVLRANPGLAEYELLPAGLIIKLPVIQRTIQKQVIKLWD
Tail	Core_prophage	>B3gp41 phage late control gene d protein GpDMTPDFSISVEGISITELIKSRLVSMHITDEAGVISDTAVIHLDDRDSLFEIPRTGAKLNILLGYKETGIMPMGDYIVNEITIQGPPQALKIKSHAADLKESLKEQVFNEWHQITLNDLVKKIASKHGYQAKVAAEFVNIMISHIDQTAESDMHFLTRLAQIYGAIAKPAGGYLLFVSKGKAKSVTGKTLSTITLTPRDITNWKVKFNERNQYGSVIAYWYDYEKAETITEKVGDQEPSYILRDIYASSDLAQSAASAKLNQLMSNAATLNVTMPGNPELFAEAKINLSGFRKGVYGK
Tail	Core_prophage	>ASM33_00570 phage tail proteinMKPDFDIIAEDNSVTEALKKSLISLRLTDESGTTSDEAEIHINYGSSALELKSELKVFLGYKETDLVLMGVYTASEITVQCPPQTLRVRCLAANFKSSLKEKTSRVWKDITLGDLVREIAQKHGYKSKVAEKFENVLVQYKNQTNESDINFLKGLGREHDALVKPVGGCITFISRGEGKSVTGKVLGITLLTPKDVINWKVNFNVRNKYGSVTVKWYSYETGKTTEEKVGNEGPSYSIQDPYSTAESAISAATAKLKQLKRSTSNLNVTVPGNPALFAEAKISLSGFCQEIEGEWVINRAEHILDSKGYQTTIEAVQG
Tail	Core_prophage	>ASM33_00565 phage tail proteinMIYYTTKENEMLDYICWKHYGYSSGAVEEVLLENPGLAEYGSFLPAGLKIKLPIIQKTSQESVTKILE
Tail	Core_prophage	>ASM33_00560 phage tail proteinMLLGQCKFEPISLRYSKEQRWHTIECIEKTSLQNIGSGIECIDLAGVIYPHHRSDGLEQLKSMRNTQEPHVLVDNSGNVLGNFVITNLEEKQTSFFPDGRPRKVEFQIKLKSYNK
Tail	Core_prophage	>ASM33_00555 phage tail tape measure proteinMGKSKTAGLVNTFISLGKQPKKAATVISDILVKLQTARNQGPEFIGALEEVGIDIDELEENIKKDPQGTLLKVFEALRNVPEDERPDILLRLFDSGSQDDIALIVANLEKYKEVLGLLGDEKERVGSLGREFEDRVSTTAKQLQLLKNSMAEVGMNLGSVMLPTLNWISGFLRSITTGIAWFAEQCPILTTGIMSIISACILLKIAVVGGGYAFALLQGGALTLKAILYGQLGPALMWLSTTIIPAVVTGFRVLTAAMISNPIGAVVALLATGAILVISNWEKVKDFFAGLWEYIKSIIKPIGEAFSWLGDTISSIFGGVSENSPLKEFEKMESVVSLVDGKVGNALSKNSVFSD…
Tail	Core_prophage	>ASM33_00545 phage tail tape measure proteinMSTLSIKIGAVLDGSFNAAIKGSSGQLSSLGENIRRLDSSLKSVSKFKQLGSDILASKKSWKGFEDQVKSLAKQIKAVEKPSKTLKAEFDKAKASATKAKVSYLKKRDSLHSLNEEVRKSGTNIKSLVRDQNKLGSSLEMLRSKYSKLGSVISQQQSISAKKAHYRSQVIGMIGSLLSVAVPIKIAVDFESAMANFKAVVRFSLDKETNNKMIMELGQELKKLSREIPISASELAEIATSGGRLKFSKDEITQFTKAVAKMAVNFGMTGEEIGSATATLSNIYGIMPEKIEDLGDTLNHLASNTTVDAKDMMSAMTVAGGAAKQFGLDVHQTAGLTFTHKYKKASKIANSYI
Tail	Core_prophage	>ASM33_00540 phage tail assembly proteinMQTITLNNPITVDGISVSELTIRRPKVRDYLAIERLNGSDLSKEVTLTANLASVTKEAIEELDIADYVKAQEILKDFFSPIIQRT
Tail	Core_prophage	>ASM33_00530 hypothetical proteinMNHKTHEDLENQLNDLLVNIAQSQNKSVLKLLTELMGEEIEDIELSKIAGERYKEKRIRHQDAFWD
Tail	Core_prophage	>ASM33_00525 phage major tail tube proteinMLPKILKNFNVFVDGRGYAGRIDEITLPKLTIKTEEYRAGGMDIPINIDMGMEKLEAEFTFSEYDTELFRLFGLIDGNSVSLTLRGGLQGSGINNIEGVIINLRGIFREFDFGSWKPGEKATLKCTVAAHYYKLTIGDKELIEIDAENMIRKINGVDQMALLQTILGI
Tail	Core_prophage	>ASM33_07540 phage tail proteinMKPEFDIEGSELIKDHLISIRLTDESGTIDDVVEVCVDYRDDNVKIPDELKIALGYRKTGIVLMGVYTVNEVTVQSPPKTLVIKAHATNLKLSLKEKTSREWHQITLGNLVKEIAEKHGYGYKVAEEFENVLILYINQIEESDISLLTKIAMEREAIAKLAGGYILFIPKGKAKLATGKVLGTTKITPQDVINWKVHFTVSRYNSVIAKWHSYDKAETISETAGSGSPSYTIQTPYSNAESALSAATAKLKQLKRNNATLEITMPGNPELLAEAKLSLLEFHQDIDGEWVIDRAEHVLDGSGYRTTLSASINK
Tail	Core_prophage	>ASM33_07535 phage tail proteinMIVYLAKENEMLDLICWRHYGFTDGVVELVLETNPGLAEYGSFLPAGLKIKLPVIQEPLKRSTLKIWE
Tail	Core_prophage	>ASM33_07530 phage tail proteinMLSFGQYKFSPTSLRYSKEKRWSIVECIGKMPSLQNIGQGAENIDIEGVIYLNNLNGLNQLNSMKEAEKNQEPSTLVDSLGNVLGQFVIARLEEKQTSYFPSGLPKKVEFNLNLRSYR
Tail	Core_prophage	>ASM33_07525 phage tail tape measure proteinMSTLSIKIGAVLDGSFNAAIKGSSGQLSSLGENIRRLDSSLKSVSKFKQLGSDILASKKSWKGFEDQVKSLAKQIKAVEKPSKTLKAEFDKAKASATKAKVSYLKKRDSLHSLNEEVRKSGTNIKSLVRDQYKLGSSVETLKSKYSKLGSVIQKQQNALAKKAYYKSQVIETVGLGLALASPIKVAIDFESAMADVKKVVDFTPNTDQADKFAQKLKEMSRTIPLSAAELAQIAASGGQLGIPKDDLFKFTETVAKMSTAFDMSAEQAGDSIAKLANVYDIKVSEMEHVGNVINHLSDNTAAKARDMVQALGIVGGTAKQFGLKFEETSSLVNAFISLGKQPAKAATAINALLSK…
Tail	Core_prophage	>ASM33_07520 phage tail assembly proteinMQTITLNNPITVDGISVSELTIRRPKVRDYLAIERLNGSDLSKEVTLTANLASVTKEAIEELDIADYVKAQEILKDFFSPIIQRT
Tail	Core_prophage	>ASM33_07505 phage major tail tube proteinMLPKILKNFNVFVDGRGYAGRIDEITLPKLTIKTEEYRAGGMDIPINIDMGMEKLEAEFTFSEYDTELFRLFGLIDGNSVSLTLRGGLQGSGINNIEGVIINLRGIFREFDFGSWKPGEKATLKCTVAAHYYKLTIGDKELIEIDAENMIRKINGVDQMALLQTILGI
Tail	Core_prophage	>ASM33_07500 phage tail proteinMTEKFLHGVNVIEVTSGPKTIRTSKSSVIGIIGTAPDSDAEKFPLNKPVLITGSLKEAAKLGNKGTLPSAISSIFSQIGATVVVIRVEESEIIKNIIGGVDSETGEYQGIEAFLSSESIVHVAPRILIAPGFTHQLPEAEDGEGSKNPVVAALIGVAEKLRAIIVADGPNTNDEEAIKWRKSVGSSRVYIVDPWAKVFTNGKEEILPSSPFVAGLIAKIDNEHGFWWSPSNQEINGIVGTSRPVDFTLGDSNCRANHLNENEVATIIHQNGYKLWGNRTCSSDSKWAFLSVRRTADLINDSLLRAHLWAVDRNITKTYMDDVIEGVNSYLASLKAQGAIISGKCYVSPELNTPANIASGRVFFDFEFT…
Tail	Core_prophage	>ASM33_05280 phage tail proteinMTEKFLHGVNVIEVTSGPKTIRTSKSSVIGVIGTAPDSDAEKFPLNKPVLIAGSLKEAAKLGKKGTLPSAISSIFSQIGATVVVIRAQESENADQTLREGETVKNIIGGVDEETGDYKGIQAFLSSESIIHVAPRILIAPHFTHQLAEDGKNPVVSALIPIAEKLRSIIVADGPNTNDEEAIKWRKSAGSSRVYIVDPWVKVFVDGKEEILPPSPFVAGLIAKTDNEHGFWWSPSNQEINGIVGTSRPVDFTLGDSNCRANHLNENEVATIIHQKGYRLWGNRTCSSDSKWAFLSVRRTADLINDSLLRAHLWAVDRNITKTYMDDVIESVNSYLAHLQAQGAILSGKCYAAPELNTPANIASGKVFF…
Tail	Core_prophage	>ASM33_05275 phage major tail tube proteinMLPKILKNFNVFVDGRGYAGKIDEITLPKLTIKTEEYRAGGMDIPINIDMGMEKLEAEFTFSEYDTELFRLFGLIDGNSVSLTLRGGLQGSGINDIEGVIINLRGIFKEFDFGSWKPGEKATLKCSVAAHYYKLTIGDKELIEIDAENMIRRINGVDQMALLQTILGI
Tail	Core_prophage	>ASM33_05270 phage tail assembly proteinMQTITLTEPITINGIAISELSMRKPKVRDLLAIDRIEGEALKEVALIANLVSVPKEAIEELEIADYVKVQKVLKDFLSPLEQKA
Tail	Core_prophage	>ASM33_05265 phage tail tape measure proteinMSMLSIKIGAALDGSFNSTMKGSAAKLAGLGDSIRQLDSSMKSVSKFKQLNHEALETMKNWKNLEKKVKDTAVAIAKEKKEKKGPNKALKAEFDELKASATKAKEAYVKKRDALRTLNEEVRKSGKDIKSLVKDQNKLGSSIETLKGKYSKLGSIIGQQQSLLAKKTHYKSQVIETIGLAFTLAAPIKIAIDFESVMADIKAVVKFADNEIMELGQDLKKLSREIPLSAAELAKIATSGGRLRFSKEGITQFTKSVAKMAVNFGMTAEEIGSAVSKLSNIYGIGADKMEELGDTLNHLASNTTVDAKDMMLAMTVAGGAAKQFGLDIDQTAGLVNAFISLGKQPKKAAGVITDML…
Tail	Core_prophage	>ASM33_05260 phage tail proteinMLSFGSYKFSPITLRHSKENRWSVVECIDGMPLLQNIGQGVENIDLEVVIYPHNLNSLDQLKNMKEAAKDKIPHTLVNSVGNVLGRFVIVRLEEKQTSLLPCGLPKKVEFSLSLKKYS
Tail	Core_prophage	>ASM33_05255 phage tail proteinMTTYYTTKQNEMLDYICWRHYGFTNGVVELVLEFNPGLAEYGSFLPAGLKIKLPVIEEPLEKSILKMWE
Tail	Core_prophage	>ASM33_05250 phage tail proteinMKPEFSIEGIRDNVVSIRLTDGSGIVDDVAEVCVNYIKEDIDVPKELKIALGYRETGVFPMGIYTVSEITVQSPPKTLLIKAHGTNLNTSLKKKVFREWHQITLENLVKEIAQKHGYKYKVAEEFKNVMILHASQTDESDINLLTRIAEEREAIAKPAGGFILFIPKGMAKSATGKALGTTTIRPQDTINWKVHFTIRDKYNSVVAKWHSYEKGEALSETAGSGEPIYAIQTIYPSAELALSAANAKLRQLKRKNESLNMTMPGNPRIFAEAKVNLIGFNQAVDGEWVINRAEHILDSKGYQTTIEAAISKAY
Tail	Core_prophage	>wHa_03740 Phage major tail sheath proteinMAEEFLHGVNVIEVTSGAKTVRTAKSSVIGVIGTAPEADEQKFPLNKPVLIAGSLKEAARLGKSGSLPSATNGIFSQIGATVVVIRVKESENSDSKLKESETIQNIIGGVDKETGEYQGIEAFLSSESIVHIAPRILIAPQFTHQLPEIDGVNPVVSALISIAEKLRAIIVADGPNTNDEEAIKWRKSVGSSRVYVVDPWVKVFIEGKEGTLPASPFVAGLIAKVDSEQGFWHSPSNKEINGIVGTSRPIDFTLGNTNCRANHLNENEVTTIIHQNGYRLWGNRTCSNDSKWAFPSVRRTADLINDSLLRAHLWAVDRNITKTYIDDVIEGVNSYLASLKAQGAIISGKCYATPELN…
Tail	Core_prophage	>wHa_03750 Phage contractile tail tube proteinMLPKILRNFNVFVDGRGYAGKIDEITLPKLTIKTEEYRAGGMDIPINIDMGMEKLEADFTFAEYDTELFRLFGLINGNSVSLTLRGGMQGSGSNDIGAVIINLRGIFKEFDFGNWKPAEKAMLKCTVAAHYYKLTIGGNELIEIDAENMIRKINGVDQMALLQTILGI
Tail	Core_prophage	>wHa_03780 Phage tail tape measure proteinMSTLSIKIGAVLDGSFSTVIKGSSSQLTHLGENIRKLDSSLKSVSKFKQLGHDVLTSKRSWKGFEDQVKSLAKQMKAIEKPSKTLKAEFDKAKTSAIKAKEAYLKKRDALHSFNEEVRKSGRNIKYLVSDQHKLGSSIEVLKGKYGKLGSAIRSHQSFLASKAHFKSQIIETIGLGLTLAAPVKVAIDFESAMADVTKVVDFKKGTDEETKFAKKLKEMSRTIPLSAAELAQIAASGGQLGIKKEDLFMFTETVAKMSTAFDMSAEQAGDSIAKLSNVYGIDVSKMEYVGNVINHLSDNTAAKAKDMVEALAIVGGTAKQFGLDIKETSSLVNAFVSLGKQPAKAATAINALLSKLQ…
Tail	Core_prophage	>wHa_03790 Phage tail protein GpUMLSLGPYKFAPTSLKYSRENRWSTIECIENMPLLQNIGQGVENIDLEGMIYLHNLNGLNQLKSVKEAEKPHILVDSLGNILGQFVITRLEEKQMYFLPNGLPRKVEFSLSLKSYR
Tail	Core_prophage	>wHa_03800 Phage tail protein GpXMTVYYVSKENEMLDLICWKHYGFTDGVVELVLAENLGLAEYGSFLPAGLRIKLPTIKKIVQKSKLKVWE
Tail	Core_prophage	>WD_0567 prophage P2W3, tail protein D, putativeMQPDFIIDKCESIKDRVISLHLTDESGIIDDVVEVCVDYRDEDIDIPNELNIALGYKEFGIFPMGIYTVNEVTIQGPPKTLLIKAHATNLRISLKAKVSKEWRQITIENLVKEIAQKHGYGYKVAEEFKDVLIPHINQADESDISLLTKIATEREAMAKLASGYILFISKNMAKSATGKALGTTTIRPQDTINWKVHFTVRDKYNSVVAKWHSYEKGETIKETVGSGEPSYIMLELYSNAESALSAANAKLKQLKLNNETLDVTMPGNPQIFAEAKLNLLGFNQALDGEWIINRAEHTLNSSGYLTMLSASLSK
Tail	Core_prophage	>WTail_D_0568 prophage P2W3, tail protein X, putativeMTIYYVSKENEMLDLICWKHYGFTDGVVELVLAENLGLAEYGSFLPAGLKIKLPTIKKIVQKSKLKVWE
Tail	Core_prophage	>WD_0569 prophage P2W3, tail protein U, putativeMMLSLGPYKFAPTSLKYSRENRWSTIECIENMPLLQNIGQGVENIDLEGMIYLHNLNVLNQLKSVKETEKPHILVDSLGNILGQFVITRLEEKQMYFLPNGLPRKIEFSLSLKSYR
Tail	Core_prophage	>WD_0570 prophage P2W3, tail tape measure proteinMKAIEKPSKTLKAEFDKAKTSAIKAKEAYLKKRDALHSFNEEVRKSGRNIKYLVSDQHKLGSSIEVLKGKYGKLGSAIRSHQSFLASKAHFKSQIIETIGLGLTFAAPVKVAIDFESAMADVTKVVDFKKGTDEATKFAKKLKEMSRTIPLSAAELAQIAASGGQLGIKKEDLFMFTETVAKMSTAFDMSAEQAGDSIAKLSNVYGIDVSKMEYVGNVINHLSDNTAAKAKDMVEALAIVGGTAKQFGLDIKETSSLVNAFVSLGKQPAKAATAINALLSKLQTAEEQGGDFKAALEQMGITAEEIVQRISENGEEALLYFFQALKKMDNQERSTILMKLFGQEYQDDIA…
Tail	Core_prophage	>WD_0571 hypothetical proteinMSTLSIKIGAVLDGSFSTVIKGSSSQLTHLGENIRKLDSSLKSVSKFKQLGHDVLTSKRSWKGFEDQVKS
Tail	Core_prophage	>WD_0574 prophage P2W3, contractile tail tube proteinMLPKILRNFNVFVDGRGYAGKIDEITLPKLTIKTEEYRAGGMDIPINIDMGMEKLEADFTFAEYDSELFRLFGLIDGNSVSLTLRGGMQGNDIEAVIINLRGIFKEFDFGNWKPAEKATLKCTVAAHYYKLTIGGNELIEIDAENMIRKINGVDQMALLQTILGI
Tail	Core_prophage	>WP1327 Phage major tail sheath proteinMAEEFLHGVNVIEVTSGAKTVRTAKSSVIGVIGTAPEADGQKFPLNKPVLIAGSLKEAAKLGKSGSLPSAVNGIFSQIGVTVIVIRVEESENSDPKLKEEETLKNIIGGVDKETGEYQGIEAFLNSESIVHVAPRILIAPQFTHQLPESKNPVVAALIGVAEKLRSIIVADGPNTNDEEVIKWRKSVGSSRVYVVDPWVKVFIEGKEEILPVSPFVAGLIAKVDSEQGFWHSPSNKEINGIVGTSRPIDFTLGNTNCRANHLNENEVTTIIHQNGYRLWGNRTCSNDSKWAFLSVRRTADLINDSLLRAHLWAVDRNITKTYIDDVIEGVNSYLANLKAQGAIISGKCYATPELNTPANI…
Tail	Core_prophage	>WP1328 phage tail tube proteinMLPKILKNFNVFVDGRGYAGKIDEITLPKLTIKTEEYRAGGMDIPINIDMGMEKLEAEFTFAEYDTELFRLFGLINGNSVSLTLRGGMQGSGSNDIEAVVINLRGVFREFDFGSWKPAEKATLKCTVAAHYYKLTIGGNELIEIDAENMVRKINGVDQMALLQTILGI
Tail	Core_prophage	>WP1331 putative phage related proteinMQAITLNNPITVDGISVSELTVRRPKVRDYLAIERLNGSDLSKEVTLTANLTSVAKEAIEELDIADYVKVQEVLKDFFSPIIQKT
Tail	Core_prophage	>WP1332 Putative phage related proteinMRLEILVLGSIIGGGVEHILDMEISEFISWSKSAKELKCQRYL
Tail	Core_prophage	>WP1333 phage tail tape measure proteinMSTLSIKIGAVLDGSFNTVIKGSSSQLSHLGENIRRLDSSLKSVSKFKQLGSDVLTSKRSWKDFEDQVKSLAKQMKEVEKPSKTLKAEFDRAKFSATKAKEAYLKKRDVLHSFNEEVRKSGRNIKSLVSDQYKLGSSIEVLKGKYGKLGSAIRSHQSFLASKSHFKSQIIETIGLGLTLAAPIKVAIDFESAMADVTKVVDFKKGTDEATKFAKKLKEMSRTIPLSAAELAQIAASGGQLGIKKEDLFMFTETVAKMSTAFDMSAEQAGDSIAKLSNVYGIDVSKMEHVGNVINHLSDNTAAKARDMVETLAIVGGTAKQFGLDIEKTSSLANAFISLGKTPEKAATAINALLSKLQTAE…
Tail	Core_prophage	>WP1334 phage tail protein GpUMLSLGPYKFAPTSLKYSRENRWSTIECIENMPLLQNIGQGVENIDLEGTIYLHNLNGLNQLKSVKEAEKPHILVDSLGNILGQFVITRLEEKQMYFLPNGLPRKVEFSLSLKSYR
Tail	Core_prophage	>WP1335 phage tail protein GpXMTVYYVSKENEMLDLICWKHYGFTDGVVELVLAENLGLAEYGSFLPAGLKIKLPTIKKIVQKSKLKVWE
Tail	Core_prophage	>WP1336 phage late control gene d protein GpDMQPDFIIDKCESIKDRVISLHLTDESGIIDDVVEVCVDYRDEDIDIPNELNIALGYKEIGIFPMGIYTVNEVTIQGPPKTLLIKAHATNLRISLKAKVSKEWHQITIENLVKEIAQKHGYGHKVAEEFKNVLIPHINQADESDISLLTKIATEREAMAKLAGGYILFISKNMAKSATGKALGTTTIRPQDTINWKVHFTVRDKYNSVVAKWHSYEKGETIKETVGSGEPSYIMLEMYSNAESALSAANAKLKQLKRNNAVLDITIPGNPELFAEAKLNLIAFNQAVDGEWIVNRAEHTLNSSGYLTMLSASLSK
Tail	Core_prophage	>N499_1108 phage late control D family proteinMQPEFIIEGYELAKDRLVSMHVTDESGTIEDIAEICVDYRDDNIKVPKELKIALGYRETEVLPIGVYRVNEITVQSPPKTLIIKAHATNLMISLKEKVSREWHQITLGNLVKEIANKHGYGYKVAEEFKDILILHIDQTEESDISLLTRIAIEREAMAKLAGGYILFIPKGAAKSATGKALGTTTIRPQDTINWKVHFTVRNKYNSVIAKWHSYEKGETISERVGSGEPSYAIQTIYPNAESALSAANAKLKQLKRNNAVLDVTMPGNPELFAEAKLNLVGFNQDIDREWVIDRAEHTLNSSGYRTALSASFSNYV
Tail	Core_prophage	>N499_1109 phage Tail Protein X family proteinMTIYYLAKENEMLDYICWKHYGFTSGAVEIVLKENPGLAEHGSFLPVGLRIKLPVIEKPLKRSTLKVWE
Tail	Core_prophage	>N499_1110 phage P2 GpU family proteinMLSFGTYKISPISLKYSKENRWSVIECIGNMPLLQNVGQGVENIDLEGIIYLHSSKNLSQLKNIKEAEEPHTLVDSMGNVLGHFLITRLEEKQTSFFPCGLPKKVEFNLSLKRYS
Tail	Core_prophage	>N499_1111 phage tail tape measure protein, TP901 family,MKAVEKPSKTLKAEFDKAKFSATKAKEAYLKKRDALHSFNEEARKSGRNVQSLIKDQHKLGASVSMLKSRYSKLSTAIKDRDMFLGRKAYFKSQMVETAALALGFATPIKVAIDFESAMADVKKVVRFAKDEAAHNQGAVEFGQILKELSRTIPLSAAELAQIAASGGQLGVPKEDLIGFTTTVAKMSTAFDMSAEEAGDSIAKLANIYGIKVADMERAGNIINHLSDNSAAKAGDMVKALAVVGGSAKQFGLDIKETSSLVNAFISLGKQPAKAATAINALLSKLQTAEGQGKEFKAALEDMGIAAEEMVQRIGENSQDALLYFFETLEKVDKQERSQILL…
Tail	Core_prophage	>N499_1113 hypothetical proteinMFSSVVGGGVEQILDMEINEFILWHEVARKVQCQRYLGENECOMPLEMENT(44953..45210)/LOCUS_TAG=N499_1113
Tail	Core_prophage	>N499_1113 hypothetical protein_0MQAITLNNPITVDGISVSELTVRRPKVRDYLAIERLNGSDLSKEVTLTANLTSVAKEAIEELDIADYVKIQEVLKDFFSPIIQKT
Tail	Core_prophage	>N499_1115 phage major tail tube proteinMLPKILKNFNVFVDGRGYAGKIDEITLPKLTIKTEEYRAGGMDIPVNIDMGMEKLEADFTFSEYDTELFRLFGLINGNSVSLTLRGGLQGSGNNDIEGVIINLRGIFKEFDFGSWKPAEKATLKCTVAAHYYKLTISGNELIEIDAENMMRKINGVDQMALLQTILGI
Tail	Core_prophage	>N499_1116 phage tail sheath family proteinMTEQFLHGVNVIEVTSGTRSVRTAKSSVIGVIGTAPEADEQKFPLNKPVLIAGSLKEAVKLGKKGTLFSAVNGVFSQIGATVVVIRVKESENSDSKLKESETIQNIIGGVDKETGEYQGIEAFLSSESIVHIAPRILIAPQFTHQLPEDGKNSVVSALIPIAEKLRAIIVADGPNTNDEEAIKWRKSVGSSRVYIIDPWVKVLIEEEILPASPFVAGLIAKVDSEQGFWHSPSNKEINGIVGTSRPIDFTLGNTNCRANHLNENEVTTIIHQNGYRLWGNRTCSNDSKWAFLSVRRTADLINDSLLRAHLWAVDRNITKTYIDDVIEGVNSYLAHLKAQGAIISGKCYATPELNTP…
Tail	Core_prophage	>EA652_0642 hypothetical proteinMSILTQSGRAAIAASIKEQPIHLAWGSGDSTWESSYKVEKTFTAGGKISLDHHTIKDVKVYTGQTIYQSSIDYIVDGSSGAIERVENGAIIADSVITIEYTQDTPPELITSATLIKEVGRRVVDEVLFCSGDENGELVTPSGRFKPSNVPINNLYLKFTFDFTDAANQVIRELGVMVGTKIKEGLPEGQRYFEPKDVENPGILLVLEHTVPLIRTSATRETFSFVVTF
Tail	Core_prophage	>EA652_0643 hypothetical proteinMTLNSYYNRFNPDKEYEKSLFLAGRGLQSAELNETQEYALSELKGIGDAIFRDGDVITGSNCIIDRETGKVTLESGKIYLRGAVRKVEEEEFVIPLSTTVRIGIYYVESTITELEDENLRDPAVGTRNYQEVGAARLKVSTTWSYQAEGLSPRFSEGEFYPIYNIENGVLIEHSPPPQANIVTTALARYDKEANGSYVVNGLEVMFLQKEEGEGGKKIFVINEGKAHVDGYEIELPHSIRVSFDEDPDIKAVESEPHTFQPNSQRVMELKVNDFPISEIKKVDITVQKTITVTHGSYSGAVDPIPDSAILELIQAKQGNVIYENSIDYKLNAGNVDWSLPGKEPAPGSSYQITYRCRTHVSPEDISE…
Tail	Core_prophage	>EA652_0644 hypothetical proteinMEKRANNQGKLKGKVKVPANIPAGTKLVQFYGDKGSYGEATYTGKKTITIEERRRVIAARRVDPLAQTFTLNESRHIGGLELWFINKGKKRVVVQIRETAVGMPSQTVIAESYIEPKDIKIDGTATRITWSPVFCHAGEEYAIVLLTDDPGTAVKIAELGKYDAVNSRWVTSQPYQVGVLLSSSNASTWTPHQNLDLTFRLLAAKFSEVSHVVDLGKVTVNNVSDLIVLTNVEKVAFDTNVEFILTDEEGKENFLSDNLPLALRERLSGELTVKANLKGSKEKSPVLYPGLQLVMGNIGEKGDYVTKSITAGTNTKITITYDALIPGTADVKAYVQKNVDWQLVNLTSGKPIGENWVERTHVLTNFN…
Tail	Core_prophage	>EA652_0646 hypothetical proteinMPNDKTSREYPLPHPENIAVEDVVRIRKAIEKIDEDMSKGENKHNQLKSNFERFRFETFLNFWE
Tail	Core_prophage	>EA652_0647 hypothetical proteinMKEAIYQRIKDLAVSSTADQLAYLAKSLELIADKKAISNVVQMTEVKGIIDALQKRLKDLVANSTPDQLAYLAKALESIVDKSAVSEIVQMTDGKLKELLDSAKKHLSDINSNKTNSISSITAVKTESVNEINKLRDNSLNTLKASSDSHISLLDTRKNANIAAINSISNSHKDGLKGLVEDFRAVNNVPSGSSIIREIETRDNQLKTSLINEVKTRDEQLKASLINEIRKRNMAEPGSLPFLFGVLGRKNNYFGHGTFTTELGKWSSDITKTDYMLQLLAGSHTYNTDYVSFYRPRQLSFIEGSKGTFIYGELCTKSFSGSYDEIYYYPYAALGVVFVKNTTNVNINKTIEFIGSSYSSTEYGGAG…
Tail	Core_prophage	>EA652_0648 hypothetical proteinMPIYIRFEHNKQVETTTLKSKPAGNDWYEAPENFEWQKSYCLTEGGEIAQRTKEDIQKELLDNAKLCAFDNIRTHFNNFTSRFSGHSHQKAKSYEIQAKTAENILTTQESIDEKDAAIIEPLARVRGISVVEMAKIIEEKAEKAVKAIIKCEELEDLAKRKIEEAKSEEELEDLLNNFKQKMQRNG
Tail	Core_prophage	>B3gp29 hypothetical proteinMSVLTQSGRAAIAASIKEQSIHLAWGSGDANWESSHKVEKVFVEDEIALDHHTIKDVRVFTGQTTYQPSIDYIVDSSSGVIKRTENSSIRANSAVTIEYSESTPPEPITSQKLLNELGRRTADEVLFCTGDENGELITPSGRFRPSNVPTNNLYLKFTFDFTDAANQVIRELGVMVGTKVKEGLPIGQRYFEPQDIENPGILLILEHTVPLIRTAATRETFSFVVTF
Tail	Core_prophage	>B3gp30 hypothetical proteinMTLNTYYNRFNPDKEYEKSLFLAGRGLQSAELNETQEYALSKLKGIGDAIFRDGDVITGSNCIIDRDTGKATLEGGKIYLRGAVRKVEKEEFVIPLSTTVRIGVYYVESTITELEDENLRDPAVGTRNYQEVGAARLKVSTIWGYQVESVTVNSTNGEFYPIYNIENGVLIEHSPPPQANIVTTALARYDKEANGSYVVNGLEVMFLHKEEKGEEGVKKGKKEIFVINEGKAHVDGYEIELPHSIRVSFDEDPDIKSVESEPHTFQPNSQRVMELKVNDFPINEIKKVDITVQKTITVTHGSYSGAIDPIPDSAVLEIIQIKQGNVIYENSIDYKLNAGNVDWSLPGKEPAPGSSYLITYRCRTHVSPEDI…
Tail	Core_prophage	>B3gp31 hypothetical proteinMLTANNQGKLKGKVKVPANIPAGTKLVQFYGDKGSYGEATYTGKKTITIEERRRVIAARRVDPLAQTFTLNESRHIGGVELWFVNKGKKRVVVQIRETAVGVPSQTVIAESYIEPKDIKIDGTATRITWSPVFCHAGEEYAIVLLTDDPGTAVKIAELGKYDAVNSRWVTSQPYQVGVLLSSSNASTWTPHQNLDLTFRLLAAKFSENSHVIDLGKVTANNTSDLIVLTNVEKVAFDTNVEFILTDEEGKENFLSDNLPLALRERLSGKLTVKANLKGSKEKSPVLYPGLQLVMGNLSEFGDYVTRSITAGSNTKITITYDALIPGTADIKTYVEKNMGEWQLVNLTSGKPIGENWVERTHVLSNFNANET…
Tail	Core_prophage	>B3gp32 hypothetical proteinMTFDQTKRGYPLPYPENIAVEDVVRIRTTIKKIDEDIAKRENEHNQLKKAFERLNFETFLNFWNDHC
Tail	Core_prophage	>B3gp33 hypothetical proteinMTIANEAIDALHQRIKDLAANSTPDQLAYLAKSLESMIGKKAISDIAQMTKVKEIIDALQERLKDLAANSTPDQLAYLAKALESIIDKSAVSEIVQMTDGKLKELLDSAKKHLTDLDNKKASSLAVISESEKQLLKRIDEKGTTNLSLLDTRKNANIAAINSISNSHKDGLKGLVEDFRAVNNVPPGSSIIGEIETRIENISNEVKTRDEQLKASLINEIRKRNMVEPGSLPFLFGVLGRKNNYFGHGTFTTELGKWSSDITKTDCMLQLLAGSHTYDTDYVSFYRPRQLYFIEGNKGTFIYGELCTKSFSGSYDEIYYYPYAALGVVFVKNTTNVNINKTMEFVGSSYSSTEYGGAGLFVGTPDNTNSNK…
Tail	Core_prophage	>B3gp34 hypothetical proteinMPIYIRFEHNKQVETTTLKSKPAGNDWYEAPENFEWQKSYCLTEGGEIAQRTKEDIQKELLDNAKLCAFDNIRTHFNNFTSRFSGHSHQKAKSYEIQAKTAENILTTQESIDEKDAAIIEPLARVRGISVVEMAKIIEEKAEKAVKAIIKCEELEDLAKRKIEEAKSEEELEDLLNNFKQKMQRNG
Tail	Core_prophage	>ASM33_00520 phage tail proteinMTEKFLHGVNVIEVTSGPKTIRTSKSSVIGIIGTAPDSDAEKFPLNKPVLITGSLKEAAKLGNKGTLPSAISSIFSQIGATVVVIRVEESEIIKNIIGGVDSETGEYQGIEAFLSSESIVHVAPRILIAPGFTHQLPEAEDGEGSKNPVVAALIGVAEKLRAIIVADGPNTNDEEAIKWRKSVGSSRVYIVDPWAKVFTNGKEEILPSSPFVAGLIAKIDNEHGFWWSPSNQEINGIVGTSRPVDFTLGDSNCRANHLNENEVATIIHQNGYKLWGNRTCSSDSKWAFLSVRRTADLINDSLLRAHLWAVDRNITKTYMDDVIEGVNSYLASLKAQGAIISGKCYVSPELNTPANIASGRVFFDFEFT…
Tail	Core_prophage	>ASM33_00515 hypothetical proteinMTIYIRFENDKQVETTTLENKPEGIGWHEAPESFDWQKSYCLTEGGEIAERSEKDIEDELLQNAKFSVLSNLDIYFNNYTNQYTGNSHQKAKSYEIQEKAAENILVAEEANQPLHSKDTEIIEPLAKIRGISVIEMAKLIQDKAKKAVKVVAKCEELEDLAKKRIKEAKTKEELQNFLKHFEQEIENSLANL
Tail	Core_prophage	>ASM33_00505 hypothetical proteinMPNDQTNRGYLLPHPENIAFKDVVRIRTTIEKVDDDITKRENEHINLKEAFERFSFETFLNFWSNK
Tail	Core_prophage	>ASM33_07495 hypothetical proteinMTIYIRFENDKQVETTTLENKPEGIGWHEAPESFDWQKSYCLTEGGEIAERSEKDIEDELLQNAKFSVLSNLDIYFNNYTNQYTGNSHQKAKSYEIQEKAAENILVAEEANQPLHSKDTEIIEPLAKIRGISVIEMAKLIQDKAKKAVKVVAKCEELEDLAKKRIKEAKTKEELQNFLKHFEQEIENSLANL
Tail	Core_prophage	>ASM33_07485 hypothetical proteinMPNDQTNRGYLLPHPENIAFKDVVRIRTTIEKVDDDITKRENEHINLKEAFERFSFETFLNFWSNK
Tail	Core_prophage	>ASM33_07480 hypothetical proteinMNTADHQGKIKGRFTVPANIPAGTKLVQFFGEKGSYGEATYTGKKTITIEERRRIIATKRVDPLAQTFTLGENRHIAGIDLWFTTRGTKRVALQIRETVIGVPSQTVIAESFVEPESINTNGTATRIVWSPVFCEAGREYAIVLLTDDKDTAVKIAELGKYDAVNSRWVTSQPYQVGVLLSSSNASTWTPHQNFDLTFRLLAAKFTENISTFNLGKVTANNVSDLIVLANIEKAGFDTNAEFILTDTEGQEHFLSDNLPLALRSRFDGELTVKAALKGSEKRSPVLYPGIQVVLGNIGETADYITRSITAGSNTKITITYDAIIPGTADVKAYIQKNIEKEEWQLVNLTTGKPIGENWVERTHTLT…
Tail	Core_prophage	>ASM33_07475 DUF4815 domaincontaining proteinMTLNSYYNRFNPDKKYERSLFLAGRGLQSAELNELQDYALSKLKGIGDAIFRDGDIITGSDCIIDIETGKTTLEAGKIYLRGSVRGVEKAEFTIPTNTAVRIGVFYAESTITELEDSTLRDPAVGTRNYQEVGAARLKSTITWGYQSEGVTAIDHQANGEFYPIYNVENSVLIQHSAPPQANLVTTALARYDREANGSYVVEGLEVMFLHTEDEEEGGKGVKKQVFVVNEGKAHVDGYEIELPHSLRVYFDEDPDIKSVESEPHTFQPNSQKIMELKVNDFPIKEIKKVDITVQKTITITHGSYSGAVDPIPDSAVLEIIQIKQGNVIYENTTDYKLHAGTVDWSLPGKEPAPG…
Tail	Core_prophage	>ASM33_07470 hypothetical proteinMSILTQSGRAAIAASIKEQPIHLAWGSGDSSWESSHKIEKTFINGEVKLDHYPVKDVKVFQGQTTYQSSVDYIVDSSTGIVKYVENSAIPANGAVTIEYIKSTPPEPITSAKLLSELGRRTADEVLFCTGDENGELITPSGRFHPSNVPTNNLYLKFTFDFTDAANQVIRELGVMVGTRVKKELPEGQRYFEPQDIEDQGILLVLEHTVPLIRTAATRETFSFVVTF
Tail	Core_prophage	>ASM33_05310 hypothetical proteinMSILTQSGRAAIAASIKEQSIHLAWGSGNSSWESSHKIEKVIAQGEIQLEHYPIKDVKVLKGQTTYQSSVDYTVDSNTGIIKRVENSSAPENDVVNIEYIQSTPPETITSTKLLKEVGRRVVDEVLFCTGDENGELITPSGRFKPSTVPTNNLYLKFTFDFTDAANQVIRELGVMVGTRVKKELPEGQRYFEPQDIEDHGILLVLEHTVPLIRTAATRETFSFVVTF
Tail	Core_prophage	>ASM33_05305 DUF4815 domaincontaining proteinMTLNSYYNRFNPDKKYERSLFLAGRGLQSAELNELQDYALSKLQSVGDAVFKDGDVIAGSDCIIDLETGKTTLETGKIYLRGCVRDVEKAEFTIPTNMTVRIGVYYLESTITELEDPTLRDPAVGTRNYQEVGSARLKANIIWGFQAEGITASSINGEFYPIYNIENGVLIQHSAPPQANLVTTALARYDREANGSYVVNGLEVMFLQKEEKEGQKKQVFVVNEGKAHVDGYEIELPHSLRVYFDEDPDIKTVVSESHNFQGNSQRVMELKVNDSPVSEIKRVDITLQRTITMTHGSYSGVKDPIPDSSVLEIIQIKQGNIIYENSAEYKLHAGVVDWSLPGKEPAPGSSYEIT…
Tail	Core_prophage	>ASM33_05300 hypothetical proteinMSTTFIADNRGKIKGKLKIPANIPAGTKLVQFFGDKGSYGEATYTGKKTITIEERRRVIATKRVDPLAQTFTLNESRHIGGIDLWFTNKGSKRVAVQVRETVMGVPSHTVIAESFVEPESININGTATRVVWSPVFCEAGQEYALVLLTDDSDTAVKIAELGKYDSVNSRWVTSQPYQVGVLLSSSNASTWTPHQNLDLTFRLLAAKFTENSTTINLGSVKANNTSDLIALVNVEKVAFDTNAEFILTEKQGEEYHLSDNLPLALRSRISGELTVKVAFKGSEERSPVLYPGLQLVLGNISESADYVTRSISAGSNTKITITYDSIIPGTADVKAYVQKNAEKKEWQLVNLTTGKPIGENWVERTH…
Tail	Core_prophage	>ASM33_05295 hypothetical proteinMPEDRTKRGYLLPHPDNIASKDVVRIRTTIEKVDEDISERKNEHINLKNTFERFSFETFLNLWSNQR
Tail	Core_prophage	>ASM33_05290 hypothetical proteinMTIAKEVVYALHQRIKDLSVEATPDKIAYLAKALESIAGQSTVFDIVQMTDVKLKELLDSATSYLAKLDTSKTSALGAISESEKQSLKKIDEKGVSNLSLLDTRKDANIAAINSASDLGNIKNTLKAINDLPKGSSIMKEIQPRAVIQSGSLPFLFGILSRHNDYSWGHGHFTSELGQWYNDIAKTNNMFCLLTGAHTYDTSYVGFYKPPCIYNLQGSKGTFIYRESYLRRGYTTNMYQYPYALLGVIFVKNTTSSDITRAINFVATSYWSSGYEGAGLFVGTPNESNINKSKISSIAWTTIHGYSSSNSSYSKSENIKIPAGKTVAVLLYTSPYYNENTYSYYVQFMQWGIYNFRSNFLTTGLEV…
Tail	Core_prophage	>ASM33_05285 hypothetical proteinMYMRFENGKQVEITTIPQGEGWYELPKNFDWQKRYCLTEGGEIVERSVEDIQKDLLDNAKLCALDSIRFYFDNYTYKYSGSSHQKAKSYQIQTKAAEKILVAEEAKQQLNSKDVEIIDPLARVRGITIIEMAKLIQGKAQKAVKAIAKCEEIEDLAKKKIKEVKSEKELQEFLNDLKEHMEDSLANYK
Tail	Core_prophage	>wHa_03680 hypothetical proteinMSILTQSGRAAIAASIKKQSIHLAWGSGDSSWESSHKVEKTFVKGEIKFDHQPIKDVKVFTGQTTYQPSIDYTVNGSTGVIKLTENSSIPVSDKVTVEYSESTPPELITSEKLLNELGRRTADEVLFCTGDENGELITPSGRFRPSNVPTNNLYLKFTFDFTNAANQVIRELGVMVGTKVKEELPIGQRYFEPQDIEDPGILLVLEHTVPLIRTSATRETFSFVVTF
Tail	Core_prophage	>wHa_03690 hypothetical proteinMTLNAYYNRFNPDKEYEKSLFLAGRGLQSAELNETQEYALSKLKGIGDAIFRDGDVITGSNCIIDRETGKVTLESGKIYLRGAVRKVEKEEFIIPLSTTVRIGVYYVESTITELEDENLRDPAVGTRNYQEVGAARLKVSTIWGYQAEGLSPRFSEGEFYPIYNIENRVLIEHSPPPQANIVTTALARYDKEANGSYVVNGLEVMFLQKEEGEGGKKIFVINEGKAHVDGYEIELPHSIRVSFDEDPDIKSVESEPHTFQPNSQRVMELKVNDFPISEIKKVDITVQKTITITHGSYSGAVDPIPDSAVLEIIQIKQGNVIYENSIDYKLNAGNVDWSLPGKEPAPGSSYLITYRYRTQVSPEDINEE…
Tail	Core_prophage	>wHa_03700 hypothetical proteinMLIVNNQGQISGKIKIPANIPAGTKLVQFYGDKGSYGEATYTGKKTITIEERRRVIAARRVDPLAQTFTLNESRHIGGLELWFINKGKKRVVVQIRETAVGMPSQTVIAESYIEPKDIKIDGTATRIEWSPMFCHAGEEYAIVLLTDDADTAVKIAELGKYDAVNSRWVTSQPYQVGVLLSSSNASTWTPHQNLDLTFRLLAAKFSEVSHVVDLGKVTVNNVSDLIVLTNVEKVAFDTNVEFILTDEEGRENFLSDNLPLALRERINGELTVKASLKGGREKSPVLYPGLQLVLGNLSEFGDYVTRSITAGANTKITITYDALIPGTADVKAYVQKNVDWQLVNLTSGKPIGENLVERTHVLSNFNGN…
Tail	Core_prophage	>wHa_03710 hypothetical proteinMSDDKTSRGYSLPHPENIAVQDVVRIRTTIKKIDEDITEREDEHNQLKSNFERFNFETFLNFWK
Tail	Core_prophage	>wHa_03720 hypothetical proteinMKEAIYQRIKDLAANSTPDQLAYLAKSLELIADKKAIADIVQMTEVKEIIDALQKRLKDLAANSTPDQLAYLAKALESIIDKSAVSEIVQMTDGKLKELLSAARTHLSDINSNKENSISAITEAKTDSVNEINKLRDNSLNTLKASSDSHISLLDTRKNANIAAINSISNSHKDGLKGLVEDFRAVNNVPSGSSIIREIETRIENISNEVKTRDEQLKVSLINEIRKRNMVEPGSLPFLFGVLGRKNNYFGHGTFTTELGKWSSDITKTDYMLQLLAGSHTYNTDYVSFYRPRQLSFIEGSKGTFIYGELCTKSFSGSYDEIYYYPYAALGVVFVKNTTNVNINKTMEFVGSSYSSTEYGGAGLFVGT…
Tail	Core_prophage	>wHa_03730 hypothetical proteinMTIYIRFENHKQIETTTLENKPTGNDWYEAPKNFDWQKSYCLTEGEKIVERNKEDIELELLENAKLSALRFYFNNYTNEYAGNSHQKAKSYQIQEKAAKSILAAPESIDEKDAEIIEPLAKVRGITVIEMARIIEEKAKKAVKEIIKCEELEDITKKKIAEAKSKNELENLLNDFKQKIQRNG
Tail	Core_prophage	>WD_0576 hypothetical proteinMSIYIRFENDKQVETTTLESKPTENDWYEAPEDFDWQKSYCLTEGGKIAQRTKEDIQKELLDNAKLCAFDSMRFYYDNHTHQYAGHSHQKAKSYEIQAEAAKSILADQDEKDKEIIEPLAKVRGITVIEMARIIEEKVKKAVKAIIKCEELEDLAKRKIEEAKSENELQTLLDDFRKKIQRNG
Tail	Core_prophage	>WD_0577 hypothetical proteinMIADKKAISDIAQMTKVKEIIDALQKRLKDLAENSTPDQLAYLAKALESIIDKSAVSEIVQMTDGKLKELLDSAKKHLTDLDNKKASSLAVISESEKQLLKRIDEKGTTNLSLLDTRKNANIAAINSISNSHKDGLKGLVNNFRTVNDVPSGSSIIREIETRIENILNEVKTRDEQLKASLINEIRKRNMVEPGSLPFLFGVLGRKNNYFGHGTFTTELGKWSSDITKTDYMLQLLAGSHTYNTDYVSFYRPRQLSFIEGSKGTFIYGELCTKSFSGSYDEIYYYPYAALGVVFVKNTTNVNINKTMEFVGSSYSSTEYGGAGLFVGTPDNTNSNKSSISKIVWKNVYQYTSSDSKLAGSGNVEIPAGKT…
Tail	Core_prophage	>WD_0578 hypothetical proteinMPNDETRRGYPLPHPENIAVEDVVRIRRAIEKVDEDMSNRENKHNQLKSNFERFRFETFLNFWE
Tail	Core_prophage	>WD_0579 hypothetical proteinMENQGRISGKIKIPANIPAGTKLVQFYGDKGSYGEATYTGKKTITIEERRRVIAARRVDPLAQTFTLNESRHIGGVELWFVNKGKKRVVVQIRETAVGMPSQTVIAESYIEPKDIKIDGTATRITWSPVWCESSREYAIVLLTDDADTAVKIAELGEYDVVNSRWVTSQPYQVGVLLSSSNASTWTPHQNLDLTFRLLAAKFSENSHVIDLGKVTANNVSDLIVLTNVEKVAFDTNVEFILTDEEGKENFLSDNLPLALRERLSGELTVKANLKGAKEKSPVLYPGLQLVLGNLSESGDYVTRSITAGANTKITITYDALIPGTADVKAYVEQSVKGWQLVNLTSGKPIGENWVERTHVLTNFNSNETRV…
Tail	Core_prophage	>WD_0580 hypothetical proteinMTLNAYYNRFNPDKEYEKSLFLAGRGLQSAELNETQEYALSKIKGIGDAIFRDGDVITGSNCIIDRETGKVTLEGGKIYLRGAVRKVEKEEFVIPLSTTVRIGVYYVESTITELEDENLRDPAIGTRNYQEVGAARLKVSTIWGYQAEGLSPRFSEGEFYPIYKIENGVLIEHSPPPQANIVTTALARYDKEANGSYVVNGLEVMFLQKEEGEGGKKIFVINEGKAHVDGYEIELPHSIRVSFDEDPDIKSVESEPHTFQPNSQRVMELKVNDFPISEIKKVDITVQKTITVTHGSYSGAIDPIPDSAVLEIIQVKQGNVIYENSIDYKLNAGNVDWSLPGKEPAPGSSYQITYRCRTHVSPEDISEQGC…
Tail	Core_prophage	>WD_0581 hypothetical proteinMSILTQSGRAAIAASIKKQSIHLAWGTGDSSWESSHKVEKTFVKGEIKFDHQPIFDRQPIKDVKVFTGQTTYQPSIDYTVNGSTGVIKLTENSSIPVSDKVTVEYSESTPPELITSEKLLNELGRRTADEVLFCTGDENGELITPSGRFRPSNVPTNNLYLKFTFDFTDAANQVIRELGVMVGTKIKEELPEGQRYFEPQDVEEHGILLILEHTVPLIRTAATRETFSFVVTF
Tail	Core_prophage	>WP1321 putative phage related proteinMSILTQSGRAAIAASIKEQSLHLAWGSGDANWESSHQVEKVFVEDEIALDHHTIKDVRVFTGQTTYQPSIDYIVDSSSGVIKRTENSSITANSAVTIEYTESTPPELITSEKLLNELGRRTADEVLFCTGDENGELITPSGRFKPSNVPTNNLYLKFTFDFTNAANQVIRELGVMVGTKVKEKLPPGQRYFEPQDIEDPGILLVLEHTVPLIRTSATRETFSFVVTF
Tail	Core_prophage	>WP1322 putative phage related proteinMTLNAYYNRFNPDKEYEKSLFLAGRGLQSAELNETQEYALSKLKGIGDAIFRDGDVITGSNCIIDRETGKVTLEGGKIYLRGAVRKVEKEEFTIPLSTIVRIGVYYVESTITELEDENLRDPAIGTRNYQEVGAARLKVSTIWSYQAEGVTTNASGEFYPIYNIENGVLIEHSPPPQANIVTTALARYDKEANGSYVVNGLEVMFLQKKEGEGGKKIFVINEGKAHVDGYEIELPHSIRVSFDEDPDIKSVESEPHTFQPNSQRVMELKVNDFPISEIKKVDITVQKTITVTHGSYSGAIDPIPDSAVLEIIQVKQGNVIYENSIDYKLNAGNVDWSLPGKEPAPGSSYQITYRCRTHVSP…
Tail	Core_prophage	>WP1323 Putative phage related proteinMLTANNQGKLQGKVKVPANIPAGTKLVQFYGDKGSYGEATYTGKKTITIEERRRVIAARRVDPLAQTFTLNESRHIGGVELWFVNKGKKRVVVQIRETAVGVPSQTVIAESYIEPKDIKIDGTATRIEWSPVFCHAGEEYAIVLLTDDSGTAVKIAELGKYDAVNSRWVTSQPYQVGVLLSSSNASTWTPHQNLDLTFRLLAAKFSENSHVIDLGKVTATNTSDLIVLTNVEKVAFDTNVEFILTDEEGKENFLSDNLPLALRERLSGKLTVKANLKGSKEKSPVLYPGLQLVLGNLLESGDYVTRSITAGANTKITITYDALIPGTADVKAYVQKNVDWQLVNLTSGKPIGENLVERTHV…
Tail	Core_prophage	>WP1324 Putative phage related proteinMSDDKTSRGYSLPHPENIAVQDVVRIRTTIEKIDEDITEREDEHNQLKNNFKRFRFETFLNFWE
Tail	Core_prophage	>WP1325 Putative phage related proteinMKEAIYQRIKDLAANSTPDQLAYLAKSLELIADKKAISDIVQMAKIKEIIDALQKRLKDLAENSTPDQLAYLAKALESIIDKSAVSEIVQMTDGKLKELLDSAKKHLTDLDNKKASSLAVISESEKQLLKRIDEKGTTNLSLLDTRKNANIAAINSVGNDHKDGLKGLVNNFRTVNDVPSGSSIMKEVRNRHMIEPGALPFLFGVLSRKNNYFGHGTFTTELGQWSSDVTKTDYMLQLLAGTHTYESYVSFYRPRQLSFLEGSKGTFIYGESYPRFMYDGFSEQFNMLKYPYAALGLIFVKNTSNVDISKTLNFVGSAMWYKDEVNYGGAGLFIGTPDKTNTRKSEISRITWTRIYQHEIN…
Tail	Core_prophage	>WP1326 Putative phage related proteinMPIYIRFEHNKQVETTTLESKPIGNDWYEAPKNFDWQKSYQLTEGGEIAQRSQEDIELELLQNAKFSALSNLRAYYDNYTNQYTGVSHQKSKSYQIQEKAAKSILADQDEKDKEIIEPLAKVRGITVIEMARIIEEKAKKAVKEIIKCEELEDITKKKIAEAKSKNELENLLNDFKQKIQRNG
Tail	Core_prophage	>N499_1117 hypothetical proteinMKEAIYQRIKDLAATSTPDQLAYLAKSLELIADKKAIANVVQMTEVKGIIDTLQKRLKDLAVNSTPDQLAYLAKALESIVDKSAVSEIVQMTDRKLKELLDSARKHLTDLDNKKASSLAVISESEKQLLKRIDEKGTTNLSLLDTRKNANIAAINSVGNDHKDGLKGLVNNFRTVNDVPSGSSIMKEVRNRHMIEPGALPFLFGVLSRKNNYFGHGTFTTELGQWSSDITKTDYMLQLLAGTHTYDTSYVSFYRPRQLCFLEGSKGTFIYGESYPRFMYDGFSEQFNMLKYPYAALGVIFVKNTSNVDISKTINFVGSAMWYKDEVNYGGAGLFIGTPDRTNTRKSEISRITWTRIYQHEISSSEFIG…
Tail	Core_prophage	>N499_1118 hypothetical proteinMPNNQSKRGYTLPHPENIAVEDVVRIRRAIEKIDEDITEREDKHNQLKNNFKRFRFETFLNFWE
Tail	Core_prophage	>N499_1120 hypothetical proteinMTLNSYYNRFNPDKEYEKSLFLAGRGLQSAELNETQEYALSKLKGIGDAIFRDGDVITGSNCIIDRETGKVTLESGKIYLRGAVRKVEKEEFVIPLSTTVRIGVYYVESTITELEDENLRDPAIGTRNYQEVGAARLKISTIWGYQAEGLSPRFSEGEFYPIYNIENGVLIEHSPPPQANIVTTALARYDKEANGSYVVNGLEVMFLQKEEGEGGKKIFVINEGKAHVDGYEIELPHSIRISFDEDPDIKSVESEPHTFQPNSQRVMELKVNDFPISEIKKVDITIQKTITITHGSYSGAIDPIPDSAVLEIIQAKQGNVIYENSVDYKLNAGNVDWSLPGKEPAPGSSYQITYRCRTHVSPEDISEE…
Tail	Core_prophage	>N499_1121 hypothetical proteinMSILTQSGRAAIAASIKEQSLHLAWGSGDTSWESSHQVEKVFIEGEIALDYHTIKDVRVFTGQTVYQSSIDYIVESSSGIIKRTENSSIPASDKVTIEYIQSTPPEPINSIKLLNELGRRTADEVLFCTGDENGELITPSGRFKPSNVPTNNLFLKFTFDFTDAANQVIRELGVMVGTQVKKKAPPGQRYFEPKDVEDPGILLVLEHTVPLIRTAATRETFSFVVTF
Replication and repair	Core_prophage	>WRi_010310 Holliday junction resolvasome, endonucleaseMSILTLDLGKQTGWAILTDGIIESGSKSFHGSRFSGGGMCFLNFCNWLNSLKDISAVYFEEVRRHLGTDAAHCYGGFLAVLSAWCEENNIPYQGVNVKTIKRFIAGKGNASKSEVIEAIREKSFSPRDDNEADALALMFYISKDINKTKNP
Replication and repair	Core_prophage	>N499_1133 leucine Rich Repeat family proteinMNFSEYVHDKVLTISDINAKIDVRELANFLQNKKGINELNLINVEIDSKDVKELTKLTHLTSLTLRNNKLGFQGAGYIGLGNLINLTSLEISNNNIGDRGFAFLIGSKRFTKLTSLNVENNNIVGVWRHHYGGDIALKNLTSLYVEGNGKKFLDDEVVILRNVTRQNTKVPICSGVEGEVKSEGATQKLLARRKKAVKTTLTVALSKQREIVLDTETTGLSVKFGHRIIEIGCVEPYSNRQSIPLVHQSRTAYRQRGI
Replication and repair	Core_prophage	>EA652_1023 hypothetical proteinMEKITQTEWAREIGVSKQYVCYLVKKGIIELENGLVNREQANEAVAAIRDPSQPLRRKNPENENTSNLSTMLLKTRIKNEMERGKLLEAKAKAEIGELVAVEEVKRDAFNVARVVRNNLLNIPNRVSALLASLSDTEKIHMALTEEITNSLQELSNIKF
Replication and repair	Core_prophage	>EA652_1025 hypothetical proteinMSILTLDLGKQTGWAILTDGIIESGSKSFHGSRFSGGGMCFLNFCNWLNSLKDISAVYFEEVRRHLGTDAAHCYGGFLAVLSAWCEENNIPYQGVNVKTIKRFIAGKGNASKSEVIEAIREKSFSPRDDNEADALALMFYISKDINKTKNP
Replication and repair	Core_prophage	>EA652_1028 AAA domain proteinMVQDFLTDVKQKNTLNDEYYDFNNTVEPLEQFDVEEIKRQLLLNIRSCLSYLFPRGTFHGDEFRIGDVHGNKGQSLRVALTGGKAGLWQDFATGQKGDVLDIWAGAQGKDTKRDFCEVMASISECLGYNKKCAKADEDFEKFITHSWNYYDENGQVIVKIYRSDPPKGKKQYKPFDVKQSRYGAPKVRPLYNIPSILKSDKVVLVEGEKCAEALIEQGITATTAMSGANAPIDKTDWSPLKGKHIIIWPDNDEAGNKYAKNAEKKLLEIGVASLAVLEIPRGKPEKWDAADCVEEGIDVKEFLASTPLLTIDTPATDTSNMKSLERSTKQPLNILDWSAERFVGPVPEQKFLVEGLFPLGVTSIIAAMG…
Replication and repair	Core_prophage	>EA652_0750 AAA domain proteinMVELKTQLLQNIRSCLFHLLPRGTFRGDKFYVGDVQGNKGKSTVIELTGERAGLWKDFATGEGGDIIDLWATVHGKNAKIEFPEVMASISEWLGLKKQNNIRNLEQYLTCSWNYYDENNQLIVIVYRYDPPLEKKQFKPFDVKRQKFKEPEIRPLYNIPGILKSDKVILVEGEKCAEALIEKGITATTAMFGANAPIDRTDWTPLRGKHVIIWPDNDEAGNKYAKNVEKKLLELGVASLAMLKIPPNKPKSWDAADCLLEGINIEEFIEKNSRKIIIKPPLDIFSWSVERFVGPVPKQRFLVEGLFPLGVTSILAAMGDTGKGMLLLDLALKVAGSVDQVCGFGQLVTEHGSVVVFSAEDDTNEIHRRL…
Replication and repair	Core_prophage	>EA652_0751 AAA domain proteinMKYDEEKLWSAVVTRGIQDAVGKNPKLREEAINWLNSKSFETVCELANLNFTRMKNMYGSFMSKKQEKIKALLIDNIKECVSYLLPNGEFYRDKTYIGNLNGNTITVKIVGKEAGDWRNFTEGTGGDIIDLWILIKGDIYSARKWLNKKSKSGEKKGGKREEKIFSVKQYLSDQSPIPEDIIAPRILTPGGLLVIGGTPKVGKSYFLLSLLAHLAAGVSFLKMKSARPLKIIYLQNEMEYNYIRERIQQIITNQRLPNLAEENLIVTTKMRLTLNDEGIERIKEIIGEKFKTIDLIVLDSLDYENMFSGLQSRVEKLRSIINPMAGIIITRHTRKVSTATLAKSPFQALIGANALRSFYTSGMVMFQPS…
Replication and repair	Core_prophage	>EA652_0752 hypothetical proteinMLEDLLTDFNTVKPQSRLIPKCTIVKVKMTIKPGGYENWFTKSYATGSIYLNAEFIVTEGPYAKRKIFQVIGIKSGKASVEGDTWGESGRSMLRSILESARNIHAHDTSEKAVIARKINSIADFNGLEFTAKVGIEADSRYGDRNRITAVVTPEQNNSIESDWVPF
Replication and repair	Core_prophage	>EA652_0753 AAA domain proteinMVLKILNNNERLQTISTVKMVIFGPYGIGKTSLLKTIDEPTLCLDFEAGLLAVQDWKGDSTEIRTWNEARDIACLIGGPNPALKSDQAYSQRHYEHVSSKYKDFSSEFSKYRCIFVDSITVASRLCLLWAKMQPEAFSERSGKQDMRVAYGLLAQEMMAWLNQFQHIRDKDIIIVGTLGQYLDDCNRPVWLPQCEGTKTASEIPGIVDEVISMVGIKKDDGTEKRSFVCHTLNPWGYPAKDRSGRLSMVEEPHLGKLLTKIKSKF
Replication and repair	Core_prophage	>EA652_0754 RNA polymerase sigma factor, sigma70 familyMKLQNYHIVIKNVKYQAYRLKLAKCFINEAHEDLEQELFCEIWPCLDQYDEDKSSFNTFVARLTENKAINLLKKQRCAKRDINNYISTDVTELLESEITKRIDVDYMISVLPKEWQNICEQLKFFNLHEVAKMNNVSRTTLNNIIKKIRAKLSSIYYAGKKKN
Replication and repair	Core_prophage	>EA652_0755 hypothetical proteinMLTLDLGKQTGWTILNDGIVQSGSKSFHVSRFSGGGMQFLNFRNWLNSLKYKFPGIEVVYFEEVRRHLGTDAAHIYGGFLAHLSAWCEESNIPYQGVSVKTIKRFITGKGNASKADVIEAVQKKGFCPTDDNEADSLALMFYVMNFSKDFNTLEIS
Replication and repair	Core_prophage	>EA652_0756 hypothetical proteinMRITQAEWAREKGFSRQYVCSLVKKGIVELEDGLIDREQANEAVAAIRDPSQPLRRKERGETLSTILLKTRIKNETERGKLLEAKVKAEIGKFVSIEEVKTEAFNVARVVRNNLLNIPNRVSALLASLSDTEKIHMVLTEEITNSLQELSNTKFQI
Replication and repair	Core_prophage	>WPAU_0665 Putative phage related proteinMRERFSDIEAVYFEEVRRHLGTDAAHCYGGFLAHLTAWCEENNIPYQGVPVKTIKRFITGKGNASKSEVIEAVKGKGFIPQDDNEGDALALMFYVNNFSKDFNMLDST
Replication and repair	Core_prophage	>WPAU_0669 regulatory protein RepAMGRDRLERIVQELLQAKQLVKGMSTGAKEDKWLDIPTGPFACGIGKFTLGAEDFSYRQNLMLG
Replication and repair	Core_prophage	>WPAU_0670 regulatory protein RepA,hypothetical protein,DNAMVQDFLTDVKQKNTLNDEYYDFNNTVEPLEQFDVEEIKRQLLLNIRSCLSYLFPRGTFHGDEFRIGDVHGNKGQSLRVALTGGKAGLWQDFATGQKGDVLDIWAGAQGKDTKRDFCEVMASISECLGYNKKCAKADEDFEKFITHSWNYYDENGQVIVKIYRSDPPKGKKQYKPFDVKQSRYGAPKVRPLYNIPSILKSDKVVLVEGEKCAEALIEQGITATTAMSGANAPIDKTDWSPLKGKHIIIWPDNDEAGNKYAKNAEKKLLEIGVASLAVLEIPRGKPEKWDAADCVEEGIDVKEFLASTPLLTIDTPATDTSNMKSLERSTKQPLNILDWSAE…
Replication and repair	Core_prophage	>B3gp4 putative regulatory protein RepAMLELKTQLLQNIRSCLFHLLPRGTFRGDKFYVGDVQGNKGKSTVIELTGERAGLWKDFATGEGGDIIDLWATVHGKNARIEFPEVMLSISEWLGKTNFKEQRNLEQYLTCSWNYYDENNQLIVIVYRYDPPLEKKQFKPFDVKKQRFKEPEIRPLYNIPGILRSDKVVLVEGEKCAEALIEKGITATTAMFGANAPIDRTDWTPLRGKHVIIWPDNDEAGNKYAKNAEKKLLELGVASLATLKIPSDKSRSWDAADCVLEGINIEEFIEKNSRKIIIKPPLDIFSWSVERFVGPVPKQRFLVEGLFPLGVTSILATMGDTGKGMLLLDLALKVASSIDQVCGFGPPVTEHGSVVVFSAED…
Replication and repair	Core_prophage	>B3gp5 hypothetical proteinMKYDEEKLWSAVVTRGIQDAVGKNPKLRKEAINWLNSKSFETVCELANLNFKRIKNMYGSFMSKKQEKIKALLIDNIKECVSYLLPNGEFYRDKTYIGDLNGNTITVKIVGKEAGDWRNFTEGTSGDIIDLWILIKGDIYSARKWLNKKSKSEEKNGGKREEKIFSVKQYLSDQSPIPEDIIAPRILTPGGLLVIGGTPKVGKSYFLLSLLAHLAAGVSFLKMKSARPLKIVYLQNEMEYNYIRERIQQIITNQRLPNLAEENLIVTTKMRLILNDEGIERIKDIIGEKFKTIDLIVLDSLDYENIFSDLQNRIEKLRSIINPMAGIIITRHTRKVSTATLAKSPFQALIGANALRSFYTSGIVMFQPNKRT…
Replication and repair	Core_prophage	>B3gp6 putative phage related proteinMLQNLLTDFNTVKPQSRLIPKGTIVKVKMTIKPGGYEHWFTKSPTTGSIYLNTEFTVIEGLYEKHKIYQIIGIKSSKAEDTWGEMGRSMLRSILESARDIHPHDNSENAILARKLNSVAELNGLEFTVKVGVITDEYGEKNKIASVEYRKNYEIDRVPF
Replication and repair	Core_prophage	>B3gp8 hypothetical proteinMVLKILNNNERLQTISTVKMVIFGPYGIGKTSLLKTVDEPTLCLDFEAGLLAVQDWQGSLRTWNEARDIACLIGAALKSDQAYSQRHHEHVSGKYKDLFSEFSKYRCIFVDSITVASRLCLLWATEASSERSGKQDMRAAYGLLAQEMMA
Replication and repair	Core_prophage	>B3gp9 sigma70 region 2 domain proteinMIKNIAIIVKNVKYQAYRLKLAKCFIDENNEDLEQELFCEIWPCLDQYDEDKSSFNTFVARLTENKAINMLKKQQCAKRNINNHISIDVTELFESEITKRIDVDYMISVLPKKWQNICEQLKFFNLHEVAKMNNVSRTTLNNIIKKIRAKLSPIYYEGKKKN
Replication and repair	Core_prophage	>B3gp12 hypothetical proteinMLTLDLGKQTGWTILNDGIVQSGSKSFHVSRFSGGGMQFLNFRNWLNSLKYKFPGIEVVYFEEVRRHLGAHIYGGFLAHLSAWCEESNIPYQGVSVKTIKRFITGKGNASKADVIEAVQEKGFCPTDDNEADSLALMFYVMNFSKDFNTLEIS
Replication and repair	Core_prophage	>B3gp13 hypothetical proteinMRITQAEWAREKGFSRQYVCSLVKKGIVELEDGLIDREQANEAVAAIRDPSQPLRRKERGETLSTILLKTRIKNETERGKLLEAKVKAEIGKFVSIEEVKTEAFNVARVVRNNLLNIPNRVSALLASLSETEKIHMALTEEITNSLEELSNTNIKKILNIQ
Replication and repair	Core_prophage	>ASM33_00810 hypothetical proteinMVENFSTDIKQENTLTNEYCNFNNAISHLEPLQKLNSEEIKRKLLSSIRQCLSYLFPNGTFHGDEFRVGNIQGDRGQSLRVALSGEKAGLWYDFATNDGGDIIDLWAAVHGKNAKTEFLEVISSIGEWLGDSKKYTKKQSAIKNLKQFITYSWNYLDENGQIIVKVSRYDTPDGKKYLPFDIKQSDYVAPKIRPLYNIPGVLKSDKVILVEGEKCAEALINQGITATTAMSGANALIDKTDWTPLKDKHIVIWPDNDEPGKKYAENAAMKLTSLGIASLSILKVPQDKPKGWDVADGIIEGFNVQEFINTGKSYTPTIDDKLITDMISLPESDKIPPKREWIIQDWLPSGYVAALYGDGGVGKSLL…
Replication and repair	Core_prophage	>ASM33_00700 hypothetical proteinMEILNITNTNTKEILVQMINKAIDDNKWSSKETAHILQTALSDISRIRRSKAANFSLARLLTFLVRLDYRVTISINIKEAIKQVEYFELTATSALA
Replication and repair	Core_prophage	>ASM33_07460 hypothetical proteinMGIYCDFNTAAPQKNGHFPSLLEKEQLKAQLLLNIRSCLSYLLPRGVFRGDKFYVGDVQGNKGKSMVVELTGSKVGLWHDFSSGEGGDIIDLWAAVTGKNQFTETIEDIAKWIGYSREHKTNEMLGQPTSSWNYYDENDQIIATVYRYDTGKGKRYLPFDAKKSSFTAPEIRPLYNIPGILKSDRVVLVEGEKCAETLIEQGITATTAMSGANAPIEKTDWSPLKGKHIIIWPDNDEPGKQYSEKVVKKFSSLGVSSLAILNIPCDKPQGWDAADCVEDITNFIENNSKKIIIKPQLNILDWRADRYIGSVPEQKFLVEGLFPLGVTSIVAAMGDTGKGMLLLDLALKVADNIDQACGFGPLVTEH…
Replication and repair	Core_prophage	>ASM33_07455 hypothetical proteinMKYDEGKLWNAVVTRAIKDATGKNHTLREEALKWIHSSESFETVCELANLDLIRLTNMLNKIGITNMGDFMSKIKALLIDNIKECVSYLIPDSKFCQERTYLGSLNEDTIMVKIVGKKAGNWRNFTKGTSGDIIDLWTLVKGNIDSAKKWLNAKEPQQNTNEHKITSFSVRHYLNDKSPMPQDIIGPRILTPGGLLVIGGTPKIGKSNFLLSLLVHMAAGVSFLGMKPAKPLKILYLQNEMEYDYIRERLQQLKVNKKVLDIATENLTITPKTKLTLNLEGIERIKSIIAEKFDSRTVDLIVIDSLYNIRDYGSSRAMLSFLQDGIEKLRSITNSAAGIILTHHTKKVSTTMLEKNPFQSLSGAGV…
Replication and repair	Core_prophage	>ASM33_07445 hypothetical proteinMTQSFLNIDLNIGQKIPFFSVKEYLNDQSPIPEDIVHPRILTQRGLLVLGGPPKIGKSDFLISWLTYMAAGISFLGMTPSRPLKILYLQTEIEYHYMKERLQQLQLDKELLDIAAGNLIITPKVQLSFNHEEINEIKDAVDKKSFRLDVIAIDPLRNIFSGEYGNENDNSAMLLFLQKTLEKLRNAINPDAGIIITHHTKKLSKKMLEEDPFQSLSGAGSLRGFYSTGMVMFAQDEEGAARQIVFELRNGERVPSKTVDKLNGHWRLVDQWNR
Replication and repair	Core_prophage	>ASM33_07440 hypothetical proteinMELISRTERLKMQTGTKIVVFGSYGIGKTSLLKTIDEPTLCLDFEAGLLAVQDWEGDSISIRTWNEARDIACLIGGPNPALKADQAYSQRHYEHVSSKYKELSSKLSKYRCIFIDSITIASKLCLTWAKSQPEAFSDKTGRPDNRAAFGSLASEMMNWLYQFQHIPDKDIIIVGTLGQYLDDFNRPTWLPQCEGAKTASEIPGIVDEVISMVGIKKDDGTEKRSFVCHTLNSWGYPAKDRSGCLDMVEEPHLGKLLTKIKTKFSTATQFAAHN
Replication and repair	Core_prophage	>ASM33_07435 sigma70 family RNA polymerase sigma factorMKSKNSYSGIDPIIVKYVRYHAYYLKYINYFAHESLEDIEQELFCEVLPFLDQYDEKRSSYNTFIAKVTQCRARNLLRSQSSAKHQITFGVDDSLPDCKHLESGMIARIDVSEMMSRLPKSYRNICELLKIFNISEISKMTGIPKTTIYNVIRQIRSRFSSCK
Replication and repair	Core_prophage	>ASM33_07410 hypothetical proteinMINAIDILKWDNLPTEKEFIVQDWLAVGEVSFLKGECEVGKSLLAQQLMTAVIIGKPWLNMDVKRVKAYGVFCEDEREDLIRKQRAINRLFQLDEPLVESQIQMLARAGEDNVLMTFSNNGVGELTPFFHELFEDIKLF
Replication and repair	Core_prophage	>ASM33_07405 hypothetical proteinMLDTASDLFGGDKKNPYHLQFVEGCCAYLARTLNCAVLICEHDSGMAICNDRVCFLSRSEEIKDERMLYCGKSSHLLRYQDNVFVI
Replication and repair	Core_prophage	>ASM33_07400 Holliday junction resolvaseMSILALDLGKQTGWAILHDGIIHSGSESFHGNRFSGGGMHFLNFRSWLNSLKQKLGNISAVYFEEVRRHLGTDAAHCYGGFLAHLTAWCEENSIPYEGVPVKTIKRFITGKGNASKAEVIEAVKNKGFVPQDDNEADALAIMFFAQRNFSSNSNHEDINKYP
Replication and repair	Core_prophage	>ASM33_05390 Holliday junction resolvaseMSILSLDLGKQTGWAILYDGIIQSGSESFHGSRFSGGGMHFLKFRSWLNLMKEKFPDIRTVYFEEVRRHLGTDAAHCYGGFLAHLTAWCEENHIPYQGMSVKTIKRFITGKGNASKADVIDAVQGRGFFPIDDNEADALALLFLAQRNLSSNSNYEDINKYS
Replication and repair	Core_prophage	>ASM33_05370 hypothetical proteinMSQTLNCKELKEELLNNLRSCLEYLLPNGTVHGNEFRVGSIHGEKGESLRVELTGDRKGLWRDFATNDKGDIIDLWATVKGKNARTEFIEVMASIAEWLGKTHIKEYKNVEYLEKYLTCSWNYYDENNQVIVIVSRFDSPGRKKEYRPFDIKTLSYGAPDIRPLYNIPGILKSDKVVLVEGEKCAEALIKQGITATTAMSGANTDVKKTDWTPLKSKHIIIWPDNDEAGKKYAENAARKLFEIGVASLAVLEIPQGKPEKWDAADCIQEGINAEEFLASTPRVNLSASEILATSTKSSISFLVRHYLNDKSPMPEDIIAPRILTPEGLLVFAGAPKVGKSDFLISWLFHMAAGVPFLDMVPKRPLR…
Replication and repair	Core_prophage	>ASM33_05365 sigma70 family RNA polymerase sigma factorMKSKNSYSGINPIIVRYVRYYAKCIKRLKCFAHESIEDVEQELFCMIWPTVEKYDEAKSSFPTFVCQLVKCRAINLIRKQSCKKRGGKEGVSYIDPDVLDGMIDERYHFSDEVADRIDADYVISTLPPEWQTLCKQLEVLSIPEAAEVNQMSRTTVYNTLDRVKRRTKKFF
Replication and repair	Core_prophage	>ASM33_05360 hypothetical proteinMTLKIINSEERVKLVTGVKIVIFGPYGIGKTSLLKTLNEPTLCLDFEAGLLAVQEWKGDSISLRTWNQARDIACLIGGPNPALKSDSAYSQRHYEHVSSKYNELLPELSKYRCIFIDSITVASRLCLLWAKMQPEAFSERNGKQDMRAAYGLLAQEMMAWLNQFQHIPNKDIVTVGTLGQYLDDFNRPTWLPQCEGAKTASEIPGIVDEVISMVAIKKEDGTEKRSFVCHTINNWGYPAKDRSGSLDMVEEPHLGQLLTKIKTKALSTSTQFTAHN
Replication and repair	Core_prophage	>ASM33_05355 hypothetical proteinMLQDFLTTGQKIPFFSMKEYLNDQSPTPEDLISPRILTKRGLLVMGGPPKIGKSDFLISWLIHMAAGAPFLGMTPSRPLKIFYMQTEIEYEYMKERLQCLQLDEELLAIAANNLIITPKVHLSFCHEEINYIKEIVKERFKPDILAIDPLRNIFSSEYGNENDNSAMLFFLQKTLEKLRSAINPDAGIILTHHTKKLSKKMLEEDPFQGLSGAGSLRGFYSTGMVMFSHDEESSVRQIVFELRNGERVPNKLVDKVNGCWRLVDQWNS
Replication and repair	Core_prophage	>ASM33_05335 hypothetical proteinMDFWNITENFLWKDSEHVLGIRSLLLHNIKPCLSHLLPNGKFYKKKLCIADVEKDQIIVDMKAGNWSSLVTGKSGDIINLWALITGETKLPKVVSSILEWLNAETFIYFNESGKDTIHVYSYNAYWSSETCYYAWSSKTQSSNITFTKPLFNIPEIIESERVVVVKGEKCAKKLTHQGITATTVMFGANESIDETDFSPLNGKHVIIWPDNNEVGKQHADRIANKLGNITCSILNIPEGKKDGWNVLDAIVEGIDINQLLTSNNAVVKDNISAFSIKQYLSDKSPIPRDIIFPRILTPGGLLVFGGTPKVGKTDFLLSWLAHMSAGVSFFDMVPTKPLKIFYLQTDVGYHYMRERLQQIKIDHKLL…
Replication and repair	Core_prophage	>wHa_02180 Regulatory protein RepA, putativeMVQDFLTDVKQKNTLNDEYYDFNNTVEPLEQFDVEEIKRQLLLNIRSCLSYLFPRGTFHGDEFRIGDVHGNKGQSLRVALTGGKAGLWQDFATGQKGDVLDIWAGAQGKDTKRDFCEVMASISECLGYNKKCAKADEDFEKFITHSWNYYDENGQVIVKIYRSDPPKGKKQYKPFDVKQSRYGAPKVRPLYNIPSILKSDKVVLVEGEKCAEALIEQGITATTAMSGANAPIDKTDWSPLKGKHIIIWPDNDEAGNKYAKNAEKKLLEIGVASLAVLEIPRGKPEKWDAADCVEEGIDVKEFLASTPLLTIDTPATDTSNMKSLERSTKQPLNILDWSAERFVGPVPEQKFLVEG…
Replication and repair	Core_prophage	>wHa_02220 Putative holliday junction resolvase RuvCMSILTLDLGKQTGWAILTDGVIQSGSKNFHGSRFSGGGMHFLNFRRWLNEMRERFSDIEAVYFEEVRRHLGTDAAHCYGGFFAILTAWCEEHHIPYKGVPVKTIKRFIAGKGNASKGEVIEAVRGKGFFPQDDNEADALALMFYVNNFSKDFNMLDNT
Replication and repair	Core_prophage	>wHa_02370 Putative holliday junction resolvase RuvCMSILTLDLGKQTGWAILTDGVIQSGSKNFHGSRFSGGGMHFLNFRRWLNEMRERFSDIEAVYFEEVRRHLGTDAAHCYGGFFAILTAWCEEHHIPYKGVPVKTIKRFIAGKGNASKGEVIEAVRGKGFFPQDDNEADALALMFYVNNFSKDFNMLDNT
Replication and repair	Core_prophage	>wHa_02390 hypothetical proteinMEGGKITQTEWARELGVSKQYVCYLVKKGIVELEDGLIDREQANEAVAAIRDPSQPLRRKNPEGEEVGNNKLSMMLLKTRIKNEMERGRLLEAKAKAEIGELISVEEVKTEAFNVARVVRNNLLNIPDRVSALLASINDTEKIHETLTEEIRTALEELTQSVF
Replication and repair	Core_prophage	>wHa_03580 hypothetical proteinMKITQTEWAREIGVSKQYVCYLVKKGIVELEDGLINREQANEAVAAIRDPSQPLRRKNPENENTNNLSTMLLKTRIKNEMERGRLLEAKAKAEIGELVAVEEVKSEAFNVARVVRNNLLNVPNRVSALLASLSDTEKIHETLTEEITNSLEELSNAKFKI
Replication and repair	Core_prophage	>wHa_03620 RNA polymerase sigma70 domain proteinMKNSYQGIDSTIVKHVRFQASRLKSKSCFINESLEDIEQELFCQVWQYLNQHDEKRSSFSTFVARLANYCARNMLRNQLCLKRNITFDDINDDIPDHRNSEIEAIIRTDINNIISTLSEKDSNLCQLLKVFTITEVSVITKIPKTTIYRTLERIRNKFSVLEKL
Replication and repair	Core_prophage	>wHa_03630 hypothetical proteinMKIMNSNERLKVQTGIKMVIFGPYGIGKTSLLKTINEPTLCLDFEAGLLAVQDWQGDSVSIRTGNEARDIACLIGGPNPALKSDSAYSQRHYEHVSSKYKELASEFLKYRCVFIDSITVASRLCLLWSKMQPEAFSERSGKQDMRAAYGLLAQEMMAWLNQFQHIPNKDIITVGTLGQYLDDFNRSTWLPQCEGAKTASEIPGIVDEVISMVGIKKDDGTEVRSFVCQTINSWGYPAKDRSGCLNMVEEPHLGKLLTKIKTKAFAIQPVTPNI
Replication and repair	Core_prophage	>wHa_03640 hypothetical proteinMLQNFLTIGQKIPFFSVKEYLDDRSPIPEDIISPRILTKRGLLVLGGPPKIGKSDFLISWLVHMAAGVPFLGMVSNRPLKIFYMQTEIEYEYMKERLQQLDNELLNVAANNLIITPKVHLSFNHDEISEIKEIVNERFKPDVLAIDPLRNIFSSEYGNENDNSAMLFFLQKTLEKLRSAVNPDACIVLTHHTKKLSKKMLEEDPFQGLSGAGSLRGFYSTGMVMFAHDEESSARQIVFELRNGERVPNKLVDKINGHWQLME
Replication and repair	Core_prophage	>wHa_03660 hypothetical proteinMKYDEGKLWAAVITRAIQDAAGKNPKLKKEACQWIRSRSFETVCELANLDFKRLKNMLNKFGINKENFMDFSSKNALKIKSLLINNIKDCLSYLLPEGKSYQNKFYIGSRNGNKIIVEMEGENAGNWYNLIEEKKGNIIDLWTLVKGNIDSAETWLNGKDERSSILQEKQNEGKAFSVNHYLNDKSPMPQDIIGPRILTPGGLLVIGGTPKIGKSHFLLSLLVHLAAGRSFLGMKPTRPLKIFYLQNEMEYDYIRERIQQLNKLPHLATENLVVTNKMNLTLNEEGIEKIKNMVEEKFDLVVIDSPYNYVNYGLQHAIEKLRSKINTMAGIIITNHTKKVSTSTLEKNPFQALVGANALRSFYTSGIV…
Replication and repair	Core_prophage	>wHa_03670 Regulatory protein RepA, putativeMDIYCSQRNGHYKLLGKKEQLRTQLLSNIRSCLSYLLPRGTFRGDKFYVGDLQGNKGQSMIVELTGSKAGLWHDFSTGEGGDIFDLWAAVTGKNQFTDTIEDIAKWIGYSEKNNTLGQPTASWNYYDKSDQVIVTVYRYNTDSGKRYLPFDVKRSSFTLPETRPLYNIPGIMKSDKVILVEGEKCADALIEQGMTATTAMLGANAPIEKTDWSPLKGKHVIIWPDNDEPGKQYAEKVVKKLTFLGVLSLTLLEIPENKPKGWDAADGIQANIDISEFIESNSRKVIVKQLLNIQEWSIERFIGPVPEQKFLVEGLFPLGVTSILAAMGDTGKGMLLLDLALKVASRKDQPCGFGP…
Replication and repair	Core_prophage	>WD_0264 conserved hypothetical proteinMEGGKITQTEWARELGVSKQYVCYLVKKGIVELEDGLIDREQANEAVAAIRDPSQPLRRKNPEGEEVGNNKLSMMLLKTRIKNEMERGRLLEAKAKAEIGELISVEEVKTEAFNVARVVRNNLLNIPDRVSALLASINDTEKIHETLTEEIRTALEELTQSVF
Replication and repair	Core_prophage	>WD_0582 regulatory protein RepA, putativeMDIYCSQRNGHYKLLGKKEQLRTQLLSNIRSCLSYLLPRGTFRGDKFYVGDLQGNKGQSMIVELTGSKAGLWHDFSTGEGGDIFDLWAAVTGKNQFTDTIEDIAKWIGYSEKNNTLGQPTASWNYYDESDQVIVTVYRYNTDSGKRYLPFDVKRSSFTLPETRPLYNIPGIVKSDKVILVEGEKCADALIEQGMTATTAMLGANAPIEKTDWSPLKGKHVIIWPDNDEPGKQYAEKVVKKLTFLGVLSLTLLEIPENKPKGWDSADGIEEKMNIPEFIENNSKKIIVKQLLNIQEWSVERFIGPVPEQKFLVEGLFPLGVTSILAAMGDTGKGMLLLDLALKVASRKDQPCGFGPLV…
Replication and repair	Core_prophage	>WD_0583 hypothetical proteinMPQDIIGPRILTPGGLLVIGGTPKIGKSHFLLSLLVHLVAGRSFLGMKPTRPLKIFYLQNEMEYDYIRERIQQLNKLPHLATENLVVTNKMNLTLNEEGIEKIKNMVEEKFDLVVIDSPYNYVNYGLQHAIEKLRSKINTMAGIIITNHTKKVSTSTLEKNPFQALVGANALRSFYTSGIVIFQPNKRTNILQVVYELRNGRSIPTKFINKINGCWKSANVIART
Replication and repair	Core_prophage	>WD_0589 hypothetical proteinMLQNFLTIGQKIPFFSVKEYLDDRSPIPEDIISPRILTKRGLLVLGGPPKIGKSDFLISWLVHMAAGVPFLGMVSNRPLKIFYMQTEIEYMKERLQQLDNELLNVAANNLIITPKVHLSFNHDEISGIKEIVNERFKPDVLAIDPLRNIFSSEYGNENDNSAMLFFLQKTLEKLRSAVNPDACIVLRGCPETSKRL
Replication and repair	Core_prophage	>WD_0590 conserved hypothetical proteinMKIMNSNERLKVQTGIKMVIFGPYGIGKTSLLKTINEPTLCLDFEAGLLAVQDWQGDSVSIRTGNEARDIACLIGGPNPALKSDSAYSQRHYEHVSSKYKELASEFLKYRCVFINSITVASRLCLLWSKMQPEAFSERSGKQDMRAAYGLLAQEMMAWLNQFQHIPNKDIITVGTLGQYLDDFNRSTWLPQCEGAKTASEIPGIVDEVISMVGIKKDDGTEVRSFVCQTINSWGYPAKDRSGCLNMVEEPHLGKLLTKIKTKAFAIQPVTPNI
Replication and repair	Core_prophage	>WD_0591 conserved hypothetical proteinMKNSYQGIDSTIVKHVRFQASRLKSKSCFINESLEDIEQELFCQVWQYLNQHDEKRSSFSTFVARLANYCARNMLRNQLCLKRNITFDDINDDIPDHRNSEIEAIIRTDINNIISTLSEKDSNLCQLLKVFTITEVSVITKIPKTTIYRTLERIRNKFSVLEKL
Replication and repair	Core_prophage	>WD_0609 regulatory protein RepA, putativeMVQDFLTDVKQKNTLNDEYYDFNNTVEPLEQFDVEEIKRQLLLNIRSCLSYLFPRGTFHGDEFRIGDVHGNKGQSLRVALTGGKAGLWQDFATGQKGDVLDIWAGAQGKDTKRDFCEVMASISECLGYNKKCAKADEDFEKFITHSWNYYDENGQVIVKIYRSDPPKGKKQYKPFDVKQSRYGAPKVRPLYNIPSILKSDKVVLVEGEKCAEALIEQGITATTAMSGANAPIDKTDWSPLKGKHIIIWPDNDEAGNKYAKNAEKKLLEIGVASLAVLEIPRGKPEKWDAADCVEEGIDVKEFLASTPLLTIDTPATDTSNMKSLERSTKQPLNILDWSAERFVGPVPEQKFLVEGLF…
Replication and repair	Core_prophage	>WP1309 Putative phage related proteinMKLITQTEWAREQGFSKQYVCYLVKKGIVELENGLINREQANEAVAAIRDPSQPLRRKNYSENGEKLSTMLLKTRIKNEMERGKLLEAKAKAEIGELVAVEEVKNEAFNVARVVRNNLLNIPNRVSALLASLSDTEKIHMELTEEITNSLEELSNTKF
Replication and repair	Core_prophage	>WP1311 putative phage related proteinMSILTLDLGKQTGWAILTDGVIESGSESFHTSRFSGGGMCFLNFRNWLNSLKEISVVYFEEVRRHLGTDAAHCYGGFLAVLSAWCEEHHVPYKGVNVKTIKRFIAGNGNASKSEVIEAVKEKGFLPRDDNESDALALIFYVMNFSKDFNTLKIP
Replication and repair	Core_prophage	>WP1312 putative phage related proteinMRKQKKSLISFNGEFMNISCDFNNTISQSYLPSSEETANIKLRLLADLRSCLSYLLPNGVFHGNRFYVGDVHGNRGKSLVVELTGSKAGLWKDFATNQGGDIIDLWAEVHSKTEFHEIMASIAEWLGYNKKYTEKQYIDEDFEKFITYSWNYYDENGQVIVKVYRSDFPGKKKVYKPFNVKTLSYKAPDTRPLYNIPGILKSDKIILVEGEKCAEALIEKGITATTTMSGANADADKTDWSQLKGKHIVIWPDNDEPGKQYAENATTKLLSLGIASLSIVKIPEGKPKGWDAADYVQENTNVSDFIENNLKKVIIRPPLNILDWSADRFVGPVPEQKFLVEGIFPLGVTSIVAAMGDTGKG…
Replication and repair	Core_prophage	>WP1314 putative phage related proteinMQSKNKYPGIDPSIIKQIRKRARQIKSYKCCVNSDIEDIKQQLLCETWSDLSQYNGEESGRNAFIHSVIKNHAISLLRKQSCAKRGSKAGVAFVDITDLDDVIDENSNFADKVAASVDINEAISKLPKLWQDICYQLESHSISEIAEIHGISRTTIYDIREQIRAKLAHLKIYL
Replication and repair	Core_prophage	>WP1315 putative phage related proteinMTLKIINSEQRVKMVTGVKIVIFGPYGIGKTSLLKTLNEPTLCLDFEAGLLAVQDWQGDSISIRTWNQARDIACLIGGPNPALKSDSAYSQRHYEHVFSKYKDLEFSKYSCIFIDSITVASRLCLLWAKMQPEAFSDRNGKQDMRAAYGLLAQEMMAWLNQFQHIPNKDIITVGTLGQYLDDFNRPTWLPQCEGAKTASEIPGIVDEVISMVSIKKDDGTEVRSFVCHTINSWGYPAKDRSGCLDMVEEPHLGKLLTKIKTKTFSTSTQFMPHN
Replication and repair	Core_prophage	>WP1316 putative phage related proteinMLQDFLTTGQKIPFFSMKEYLNDQSSIPKDIVSPRILTQRSLLVLGGPPKIGKSDFLISWLVHMAAGVSFLGMTPSRPLKIFYMQTEIEYEYMKERLQCLQLDPELLAIAANNLIITPKVHLSFCHEEINYIKEIAKERFKPDILAVDPLRNIFNSEYGNENDNSAMLFFLQKTLEKLRNAINPNAGIILTHHTKKLSKKMLEEDPFQGLSGAGSLRGFYTTGMVMVAYDEESTRRQIVFELRNGERVPNKLIDKINGSWQLLDQWNN
Replication and repair	Core_prophage	>WP1318 putative phage related proteinMEFCITESRQEIKMLLAHNIKECLSYLLPGGKFGYGFYSGNINKDHLMVVAEGKQTGTWYNCDKKTNGDIIELWSIITNKTDFSEITSLITKWLSERIIAKYSYLDKNNEAIAYVYLYKNNYRHIWNLRTSRNGLKPLYNIPGIIKSDEVIIVKGENRADSLIKRGFTATTAIDDDIEKTDWSMLTDKHIIIWPEKDEQYVKKVAVELDNLGMSCENPESLGISSENRESLSVLSEKKAFPASHYLNDKSPSPEDIILPRILTPGGLLLLGGAPKVGKTDLLLSWLAHLSAGLPFLSMVPIRPLKIFYLQTDLEYPYIKERLQQLKFDDKSLELISKNLIITPKTSLLLNSQGVEEVKDII…
Replication and repair	Core_prophage	>WRi_005630 hypothetical proteinMEKITQTEWAREIGVSKQYVCYLVKKGIIELENGLVNREQANEAVAAIRDPSQPLRRKNPENENTSNLSTMLLKTRIKNEMERGKLLEAKAKAEIGELVAVEEVKRDAFNVARVVRNNLLNIPNRVSALLASLSDTEKIHMALTEEITNSLQELSNIKF
Replication and repair	Core_prophage	>WRi_005650 Putative Holliday junction resolvasome MSILTLDLGKQTGWAILTDGIIESGSKSFHGSRFSGGGMCFLNFCNWLNSLKDISAVYFEEVRRHLGTDAAHCYGGFLAVLSAWCEENNIPYQGVNVKTIKRFIAGKGNASKSEVIEAIREKSFSPRDDNEADALALMFYISKDINKTKNP
Replication and repair	Core_prophage	>WRi_005670 RNAdirected DNA polymerase (ReverseMQGKLNQIAVRAKQDKRVKFTSLVHLINEENLAECYKELKRNKACGIDRVTVEAYGENLEEKLKTLVDSMKRKQYQPLPVKRVYIPKAGSKEKRGLGIPSTEDKLVQVMLKKILENIYEANFMDSSYGFRPGRNCHQAINALDKAVMHKPINYIVEVDIKKFFDNVQHKWLMNCLRERIADPNLLWLIKRFLKAGIVEVGCYKATDQGTPQGGIVSPVLANIYLHYVLDLWFEKKFKPKARGYLQLIRFCDDFVVGCEREEDAKEFLELLKQRLSKFGLEIAENKTKIVKFGKKEWYQAEREKRRTASFNFLGFTHYCGKSRNGKLMMKQKTSKISLARKIKEIKEWLKMVR…
Replication and repair	Core_prophage	>WRi_005700 regulatory protein RepA, putativeMVQDFLTDVKQKNTLNDEYYDFNNTVEPLEQFDVEEIKRQLLLNIRSCLSYLFPRGTFHGDEFRIGDVHGNKGQSLRVALTGGKAGLWQDFATGQKGDVLDIWAGAQGKDTKRDFCEVMASISECLGYNKKCAKADEDFEKFITHSWNYYDENGQVIVKIYRSDPPKGKKQYKPFDVKQSRYGAPKVRPLYNIPSILKSDKVVLVEGEKCAEALIEQGITATTAMSGANAPIDKTDWSPLKGKHIIIWPDNDEAGNKYAKNAEKKLLEIGVASLAVLEIPRGKPEKWDAADCVEEGIDVKEFLASTPLLTIDTPATDTSNMKSLERSTKQPLNILDWSAERFVGPVPEQKFLVE…
Replication and repair	Core_prophage	>WRi_010290 hypothetical proteinMEKITQTEWAREIGVSKQYVCYLVKKGIIELENGLVNREQANEAVAAIRDPSQPLRRKNPENENTSNLSTMLLKTRIKNEMERGKLLEAKAKAEIGELVAVEEVKRDAFNVARVVRNNLLNIPNRVSALLASLSDTEKIHMALTEEITNSLQELSNIKF
Replication and repair	Core_prophage	>WRi_010330 RNAdirected DNA polymerase (ReverseMQGKLNQIAVRAKQDKRVKFTSLVHLINEENLAECYKELKRNKACGIDRVTVEAYGENLEEKLKTLVDSMKRKQYQPLPVKRVYIPKAGSKEKRGLGIPSTEDKLVQVMLKKILENIYEANFMDSSYGFRPGRNCHQAINALDKAVMHKPINYIVEVDIKKFFDNVQHKWLMNCLRERIADPNLLWLIKRFLKAGIVEVGCYKATDQGTPQGGIVSPVLANIYLHYVLDLWFEKKFKPKARGYLQLIRFCDDFVVGCEREEDAKEFLELLKQRLSKFGLEIAENKTKIVKFGKKEWYQAEREKRRTASFNFLGFTHYCGKSRNGKLMMKQKTSKISLARKIKEIKEWLKMVR…
Replication and repair	Core_prophage	>WRi_010360 regulatory protein RepA, putativeMVQDFLTDVKQKNTLNDEYYDFNNTVEPLEQFDVEEIKRQLLLNIRSCLSYLFPRGTFHGDEFRIGDVHGNKGQSLRVALTGGKAGLWQDFATGQKGDVLDIWAGAQGKDTKRDFCEVMASISECLGYNKKCAKADEDFEKFITHSWNYYDENGQVIVKIYRSDPPKGKKQYKPFDVKQSRYGAPKVRPLYNIPSILKSDKVVLVEGEKCAEALIEQGITATTAMSGANAPIDKTDWSPLKGKHIIIWPDNDEAGNKYAKNAEKKLLEIGVASLAVLEIPRGKPEKWDAADCVEEGIDVKEFLASTPLLTIDTPATDTSNMKSLERSTKQPLNILDWSAERFVGPVPEQKFLVE…
Replication and repair	Core_prophage	>So0019 hypothetical proteinMEEGKITQTEWAREQGFAKQYVCYLVKKGIVELKDGLIDREQANRAIEAIRDPSQPLRRKGGEEGEKRGNNDLSTMLLKTRIKNEMERGKLLEAKAKAEIGELISVEEVKTEAFNVARVVRNNLLNIPDRVSALLASINNTEKIHETLTEEIRTALEELTQSVF
Replication and repair	Core_prophage	>So0021 putative holliday junction resolvasomeMSILTLDLGKQTGWAILTDGVIQSGSENFHGSRFSGGGMHFLNFRRWLNEMRERFSDIEAVYFEEVRRHLGTDAAHCYGGFLAHLTAWCEENNIPYQGVPVKTIKRFITGKGNASKSEVIEAVKGKGFIPQDDNEADALALMLCVNNFSKDFNMLDNT
Replication and repair	Core_prophage	>N499_1123 RNA polymerase sigma factor, sigma70 familyMKSKNSFSGIDPIIVKYIKYYASCLNHTNCFIDKSLEDIELELFCEVWPCLSLYDKTRSSFNTFVANLTRRRARNLLRNQLCTKRQINFGIDDNIPDSKYLEDDIMVYIDVKNIISKLPKSHRKICELLKVSTITEAAKITGIPKTTVYNILKQIRDKFSSLK
Replication and repair	Core_prophage	>N499_1124 methylaccepting chemotaxis proteinMIFGPYGIGKTSLLKTLDESTTLCLDFEAGLLAVQDWKGDSTEIRTWNEARDIACLIGGPNPALRSDQAYSQKHYEHVCSKHKDLLSEVSKYRSIFIDSITVASRLCFSWARMQPEAFSDRSGREDKRAAYGLLAQEMMAWLNQFQHIRDKDIIIVGTLGQYLDDCNRSTWLPQCEGAKTASEIPGIVDEVISMVGIKKDDGTEVRSFVCQTINTWGYPAKDRSGCLNMVEEPHLGKLLTKIKAKAFATAA
Replication and repair	Core_prophage	>N499_1125 hypothetical proteinMLQDFFTITQKIPFFSVKEYLDDQSPIPEDIVSPRILTKRGLLVFGGPPKIGKSDFLISWLVHMAAGRSFLGMMPSRPLKIFYMQTEIEYDYMKERLQQLQLDKELLDIAANNLIITPRVQLSLSSEEIDEIKNTVKERFKPDIIAIDPLRNIFNSSEYGNENDNSAMLFFLQKTLEKLRNVINPDASVVLTHHTKKLSKKMLEEDPFQGLSGAGSLRGFYSTGMVMFAHDEESSVRQVVFELRNGERVPNKLVDKINGHWELVDQWS
Replication and repair	Core_prophage	>N499_1127 hypothetical proteinMVAILKYDEEKLWIAVIERAIKDAAGKNLELKKEAIKWFDSESFETVCELANLSSKRMKSMYGGFMQRKEIKGLLIDNIKKCVPYLIPNGHFYRERTYVGNCDEDTITVKIVGKEAGNWRNFTKGISGDIIDLWTLVKGDINSAKKWLNTKENTTEHKITSFSARHYLNDKSPMPKDIIGPRILTPGGLLVIGGTPKIGKSNFLLSMLVHLAAGVSFLGMKPAKPLKIFYLQNEMEYDYIRERLQKLRISKKTLDAGTENLVITKKVQLTLNVEKIKEIMSENLDVKTVDLIVIDSLFDYRSMISFLQNGIDELRSITNPTAGVIATHYTKKVSTTTLKKNPFQALSGANVLRSLYTSGVMIFRPERN…
Replication and repair	Core_prophage	>N499_1128 ATPaseMVIYCDFNTVDSKKNGSYKLSEKKEQLKAQLLLNIRSCLSYLLPRGIFRGDKFYVGNVQGDKGKSLVVELSGNEAGLWHDFATGEGGDIIDLWAGVNRKSTRIEFPEVMASIAEWFGKKHTRKYKNLEQFLTCSWNYYDENNQVIVIVNRYDLPGGKEYRPFDVKRSKFAAPEIRPLYNIPGILKSDKVVLVEGEKCAEVLIEKGITATTIMSGANALIEKTDWTPLKGKNIIIWPDNDEPGKKYAENAKKKLLEIGVASLVVLNIPQNKPKGWDAADCVLEGMNVEEFVLNNKSPRKSKTIDTTAWTNTAPERKWIIKDWLPVGSVTALYGDGGVGKSLLAQQLMTAAGIGKSWLGIDIQQMRTYGVFCEDEEEELWRRQC…
Replication and repair	Core_prophage	>N499_1132 DNA polymerase III subunit epsilon domainMELGKLNAKLISSNRVLDTLPLARKKFPKSPASLNELCKRFDISLNDRTSHGALIDAQLLAKVYAQLSGYNYAA
Replication and repair	Core_prophage	>N499_1135 holliday junction resolvasomeMSILTLDLGKQTGWAILTDGVIESGSKSFHGSRFSGGGMHFLKFRSWLNEMKEKFSNIEAVYFEEVRRHLGTDAAHCYGGFLAVLSAWCEEHHVPYQGVNVKTIKRFITGKGNASKSEVIEAVKKKGVSPRDDNEGDALALMFYLSKDFNSLKMP
Replication and repair	Core_prophage	>N499_1137 hypothetical proteinMKITQTEWAREIGVSKQYVCYLVKKGIVELEDGLIDREQANEAVAAIRDPSQPLRRKNPESTSNLSTMLLKTRIKNEMERGKLLEAKAKAEIGELVAVEEVKREAFNVARVVRNNLLNIPNRVSALLASLSDTEKIHMALTEEITNSLQELSNAKF
Replication and repair	Core_prophage	>N499_0471 ATPaseMVQDFLTDVKEKNTLNYDFNNAVSHLEPLEQFDVEEIKRQLLLNIRSCLSYLFPRGTFHGDKFQIGDVQGNKGKSLKVELAYGKVGLWIDFATGDGGDIIDLWAAAHGKNAKIEFVEVISSISEWIGCNKRPTKEQKRITQWDYLDRDNQLIASKYRYGTASGKSYQPFDAKKSTFTAPEIRPLYNIPGITKSDRVILVEGEKCAELLIEQGITATTAMFGAKAPIEKTDWTPLKGKHIIIWPDNDDPGKDYAQEAAKKLSGFGVASLSILKIPQDKPKSWDAADSVLEGMNVEEFILNNKSPYSSRKSKRIDTTVWTNIPPERKWVIKDWLPVGSVTALYGDGGVGKSLLAQQLMTAAAFGKPWLGIDLEKIKTYGVFCED…
Connector/ Baseplate	Core_prophage	>EA652_1006 phage tail family proteinMLLPPNATKKEKALVDAIDYKVDPGCIRGFKFSQGEKVLPWIIEEYGLGEILHWVKDKRKAIKKGIKFQRLRGTPASLKIALKWANIEDITIIEEPSGKHFFELQIGIKDVPNDFFVDAVVELAKLSLPARSRLMRIFNDYYNISRFILDESFFGSLLSDYSGVKIEKDGPVLSFGRVNFFRSHGPVIRIVENYLRDHYERALSNDIYRLDVAILGETEPHTKNYNGIYERNHVWYNFKALYPLPQSLLPKIKFAKAQIVLSDSWNLGEINACFPVTSGEEKGSKFLLGSDKLSEQLWNLKHKPILERFSVTHHYKVEDFTNQKVIIFGVAEHNIHFERDLNSEQKDSIHEPENYVLVFYPG…
Connector/ Baseplate	Core_prophage	>EA652_1007 baseplate Jlike family proteinMQQTNIIEPLNFEEIFSRMKEELISRDESFTALVESDSAMKVLEVAAWRELLLRQRINEAVKSNLLKFATGEDLDNLAEFYGVERQKEEDDERFRKIIKAKIIGWSTGGSKEHYRYHALSADSRVKDALVESPIPGKVQVSILSTELSTLQEELLEIVKNQLNREDVRILTDTVEVVSCNMIEIDIHSKISIKRPDIIETVKKKFIEKFGTTKRLGWKVTRSWIIANLFMEGVENVELIEPREDIVVKGNECAFLKSLNVELN
Connector/ Baseplate	Core_prophage	>EA652_1008 lysozyme family proteinMKGMDGKTGKALEGIEHLKQSIIDILTTPIGSRIMMRNYGSRLFELLDKPVNRDLTLEIYAATAEALEKWEKRFKLEKVKMTEVKEGKVTLDLEGLYVPMGKKIRFDEVVV
Connector/ Baseplate	Core_prophage	>EA652_1009 PAAR motif family proteinMNKSVVRVGDYCGEATPHFCISGSNNVFVNDFPVCRKGDNFNEGKVMIQGSKTVFANGHGVGRVGDSVSCGLKVIKGSKSVFAK
Connector/ Baseplate	Core_prophage	>EA652_1010 phage baseplate assembly V family proteinMLESNFAISELQRKLANIVRIGLVKEVDYEKARVKVQIGEFLTDWLPWITSKAGKDRNWSPPDIDEQVIILSALGELSLGVVLAGIYQEKYPAPENKKEINSVKIQDGTRLLYDKEKHHLEIEVVDKITLKAGESSIEMTRSEIKLKADRIELN
Connector/ Baseplate	Core_prophage	>EA652_1011 hypothetical proteinMILIELHKAICRMLKKEIPAIQTCEIYPMIRREIVAPAVFVELSSLEQGKDSGTEELALKARFEARIVIDSTIENAAIIVRELAAEVARVVNKNTWNVKNVSPGEFISAEIDGFRPELDAYLVWMVDWVHEVHLGRSIWEEGKFMPHKIEIGEINVGK
Connector/ Baseplate	Core_prophage	>EA652_1012 prophage minor tail Z family proteinMSINIEVTDNINKVIENVNAERKKVEKAAVRALNKTALWLKTQAAKEISEEKKIKLTVMRKRLRIFKAKTSRLDVLMRANLYDIRVSAIGKMRQTRKGAKVGKHKFIGGFMATMPRGNSGVFRREGRTALPIQEVKLGLEPEASKIIKELVNYETEGIFEKYFERELNYIVKV
Connector/ Baseplate	Core_prophage	>EA652_1013 hypothetical proteinMQENIKRLLQDCFAHLGKVALYESKDKSYMVQVLKQQPDKLYEIGEGQFVGEILLLEVSVFDVLKPMVGDTFSIGSCRYRVHTPPLRDNSGMVWKIQASGV
Connector/ Baseplate	Core_prophage	>EA652_0634 hypothetical proteinMQENIKRLFKDCFAHLGEVACYKSKDKSYMVQVLKQQPDKLYEIGEGQFVGEMLFLEVSIFDVLRPMVGDIFVIDDRKYKVYSPPLRDNSGVVWNIKCTVFGEKDV
Connector/ Baseplate	Core_prophage	>EA652_0635 prophage minor tail Z family proteinMFNIEVNENIERIIHNIDANKAKIELAAVRALNKTALWLKSQAVREISEEKQIRLKVIRKRLRIIKARKSTLKVLIRAYLYDVRMRNIKQAKIRTAFNDAFMATMPRGYRGIFKREGKTALPIQEVKLPLEPEASRIIENLVNYEVERIFEKYFTHELFYDGILD
Connector/ Baseplate	Core_prophage	>EA652_0636 hypothetical proteinMTAFWTNLHEVICNTLKAEIPAIQTCEVYPAIRKELAAPAVFIELSSLEQGKDPGTEELALRAKFEARIVIDSTIENAPIIVRSLAAEVARVVNKNTWNVKNVSPGEFISGGGDDFRPELDAYLVWMVDWAHELHVGRSIWEVSKIKPHLIDVNVGK
Connector/ Baseplate	Core_prophage	>EA652_0637 phage baseplate assembly V family proteinMLESNFAISELRRKLANIVRIGIVEKIDYEKAKVKVKIGELVTDFLPWITNRAENWLPPNIDEQVIVLSPLGELSLGVVLPAIYQEKYPPPENKKEVNSIKFQDGTKFTYDKGKHHLEIEVVDKITLKVGESSIEIAKNEIKLKAKRINLN
Connector/ Baseplate	Core_prophage	>EA652_0638 PAAR motif family proteinMNKSVVRLGDHCEEALPHFCISGSRDVFINGRPVCRQGDSLSEGKVMTQGSKAVFANSKAIARTGDLISCGAVAEQGSNDVFAG
Connector/ Baseplate	Core_prophage	>EA652_0639 lysozyme family proteinMRGMNSETGKTISGIEHLKQSIVDILTTPIGARVMRRDYGSRLFELIDHPIVPGFAQELYAAVAEALEKWERRFKLKRVQITEIKEGKVTLILEGIYLPNGKLIRLDGIIV
Connector/ Baseplate	Core_prophage	>EA652_0640 baseplate Jlike family proteinMKTPNIVETLKFEEIFSRMKEELVRRNASFSALTESDPAIKILEVAAWRELLLRQRINDAAQANLLAFARGNDLDHLAEFYGVLRKESENDESLRKRVKAKIVGWSTAGSKEHYRYHALSADTRVKDAQVVSPIPGSVQISILSTENDGVPSEELLEIVRNHVIRDDIRVLTDTLTVIGCGIIPITIHAKVHIYPTASKDVIEAVKEQFIKDLESAKGLGWNVTRSWIIAHLFIEGMQNIELTEPIEDIVVQDNECVTLNNLSVR
Connector/ Baseplate	Core_prophage	>EA652_0641 phage tail family proteinMILPPNASKQEQILTDIINYSLDANSLRGFKFNPQTEMLPWLVAEYGLGEILSWGKKATKSALKEWVLAKQNGIRFQRLRGTPQSLKMALKWANIDNITIQEEPPGEHFAEFQIGISDVPNDFFVDSVIALAKLSAPARSRLMRIFNDYYNAQRFMLDESIFGDLLSDYSGVRIAKEGPVLSFGRKNSFELKIGNPRFKFSTFRSHYDRSYSNDLYRLDVAVLGETEPHTKNYNGIYERSHEWYNLKALYPLPQGLLPEIKFAKALIVLSDSWNLGDINACFAPTAYKEIEHTFYLSEDKLSEQIWNFRRTPILERFSITYYYEAKSFTDQRIIESNLREYHIDCQNDSDLKQKDPIHELEN…
Connector/ Baseplate	Core_prophage	>WPAU_0640 Putative phage related proteinMDAVVELAKLSLPARSRLMRLFNDHYNIGRFILDESFFGSLLSDYSGTKIEKDGPVLSFGRVNFFRSSGPVVRIIENYLRNHYEQALSNDIYRLDVAILGETEPHTKNYNGIYERNHVWYNFKALYPLPQSLLPAIKFAKAQIVLSDSWNLGEINACFPVTSIEEEGDKFLLGSSKLSEQLWNLKYKPVLERFSVTHHYKVEDFTNQKVIRFGLAEHNVHFESDLDSEQKDSIHELERYILVFYPGVLTWHEHRHLNRSWEEKQVVCLMS
Connector/ Baseplate	Core_prophage	>WPAU_0641 Putative phage related protein Phage tailMLLPPNSTKEERAIVEAIDYKVDPSRIKGFKFNSKDEILPWIIEEYGLGEILRWVKDKGKAIREGIKFQRLRGTPASLKIALKWANIEDITIIEEPPGKHFLSCR
Connector/ Baseplate	Core_prophage	>WPAU_0642 prophage LambdaW1 baseplate assembly proteinMEQPNIIEPLNFEEIFSRMKEELVSRDESFTALVESDPAIKILEVAAWRELLLRERINEAARSNLLKFARGEELDNLAEFYGAERQDGEEDERFRKRIKAKIKGWSTGGSKEHYRYHALSADRRVKDALVESKVPGSVEISILSTELSTNGIASEELLDIVRKRVTRDDIRVLTDTITVVGCNIIEIDIHSKISIKRPDIIETVKKKFIEKFEATKRLGWKVTKSWIIANLFVEGVENVELIEPRKDVVVLGNECVCLGKLEIELMGKS
Connector/ Baseplate	Core_prophage	>WPAU_0643 prophage LambdaW1 baseplate assembly proteinMRGMNASTGKELEGLNHLKQSIVDILTTPIGSRVMRRDYGSRLLELVDKPINRDLTLEIYAAVAEALQKLEQRFKLEKVKITEVKEGKVNISLDGIYLPNGKNIHFDGIMV
Connector/ Baseplate	Core_prophage	>WPAU_0644 Putative phage related protein Uncharacterized MAKAVVCIGDYCSGIPAHVCMSGSSDVFVNGRSVCRKGDILTLGEKLTQGSNSVFVNDIGITRTGDLVSCGFHVMGDSKNVFAE
Connector/ Baseplate	Core_prophage	>WPAU_0645 baseplate assembly protein V Phage P2 baseplateMLEHNFAISELNRKLANIIRIGLVKEVDYEKARVRVKIGEFLTDWLPWVTARAGEDRSWFAPNIDEQVIVLSPYGELSLGVVLPAIYQEKYPPPENKKEMNSVKFQDGTKLSYEQEKHHLKIDVVDKITLKVGESSMKITKRGIKLKAKRIDLN
Connector/ Baseplate	Core_prophage	>WPAU_0646 Putative phage related proteinMFWRDLHQKICKTLKEEIPAIQTCEMYPAIRREIIAPAAFVELASLEPGKDPGTEELALGARFEVRVVVDGTVEDSQVVVRSLAAEIARVVNKNTWDVENVSAGEFISAGGDDFKPELDAYLVWLVEWVHELHTGQSMWLETGIIPHTISVGENVRA
Connector/ Baseplate	Core_prophage	>WPAU_0647 prophage LambdaW1 minor tail protein Z Prophage MRINIEVTGSIIQSIDAERKKVEKATVRALNKTALWVRSQTVKQVSEEKQIPKKAMRKKLSVDKANRKRLWSVVKLSSQWIGVAKLGSIKQTKIGAKVGSRTYEGAFIATMKNGHIGIFRRRYTTSLPIDEIKINTHARETMKELVSNEVERVFEKYFDHELNFI
Connector/ Baseplate	Core_prophage	>WPAU_0648 Putative phage related proteinMLKLKTSDAFDKIQGDIQSSSLLHLMLKLKTSDAFDKIQGDIFIIDKRKYKVYSPPLRDNSGMLWKIQASGV
Connector/ Baseplate	Core_prophage	>B3gp21 hypothetical proteinMQENIKRLFKDCFAHLGKVALYESKDKSYMVQVLKQQPDKLYEIGEGQFVGEMLFLEVSVFDVLRPMVGDIFVIDGCKYKVYSPPLRGNSGIVWNINCTVLGEKDV
Connector/ Baseplate	Core_prophage	>B3gp22 hypothetical proteinMFKIEVNENIERITHDIKAKVELAAVRALNKTALWLKSQAVREISEEKQIRLKVIRKRLRIIKARKSTLKVLIRAYLYDINIKQAKIRTAFNDEFMATMPRGYRGIFKRVGRTALPIQEVKLPLEPEASRIIENLVNYEVERIFEKYFTHELFYDGILD
Connector/ Baseplate	Core_prophage	>B3gp23 hypothetical proteinMTAFWTNLHEAICNTLKAEIPAIQTCEVYPAIRKELIAPAVFIELSGFEKGHDPGTEELALRAKFEARIVIDSTIENAPIIVRALAAEVARVVNKNTWKVEKISPGEFISGGGDDFRPELDAYLVWMVEWVHEVHLGDSVWAESSIPPSTVYIGFTPDIGVANKHKYVKVGKNDE
Connector/ Baseplate	Core_prophage	>B3gp24 baseplate assembly protein GpVMNSFEDANLLIKLNNLIRVGTVEEVGCGTAKVRVKMIGNILTDWLPWVTARAGEDRSWSAPSIGEQVIVLSPSGEIAKGIVLPAIYYKKYPIPEGSKEEVSGFVFKDGTVIYYDRNGHKFTISVKEEGALVFAVKETQMEVTSKEVILKTGKSSSNITDEKIVLQVGNSSLEITESGIKLNAKKIDLN
Connector/ Baseplate	Core_prophage	>B3gp25 hypothetical proteinMIGDIEYTSQTSELSGYESGCEDESRREEETRGSLLGQKRLSESDKDLSLAKQGKVVRFGDMCNQHGDYLQSPGIGGSSNVFVNGRPVHRQGDEWSQHASTDPYKPPHTSQSLLEGSDSVFVNGKAIARTGDLISCGAVAEQGSNDVFAG
Connector/ Baseplate	Core_prophage	>B3gp26 baseplate assembly protein GpWMRGMNSETGKTISGIEHLKQSIVDILTTPIGARVMRRDYGSRLFELIDHPIVPGFAQELYAAVAEALEKWERRFKLKRVQITEIKEGKVTLILEGIYLPNGKPIRLDGIIV
Connector/ Baseplate	Core_prophage	>B3gp27 baseplate Jlike proteinMKTPNIVETLKFEEIFSRMKEELVRRNASFSALTESDPAIKILEVAAWRELLLRQRINDAAQANLLAFARGNDLDHLAEFYGVLRKESENDESLRKRVKAKIVGWSTAGSKEHYRYHALSADTRVKDAQVVSPIPGSVQISILSTENGGVPSEELLEIVRNHVIRDDIRVLTDTLTVIGCGIIPITIHAKVHIYPTASKDVIEAAKEQFIKGLESTKGLGWNVTRSWIIAHLFTEGIQNIELTEPIEDIIVQNNECVALSDLSVR
Connector/ Baseplate	Core_prophage	>B3gp28 hypothetical proteinMILPPNASKQEQILTDIINYSFDANSLRGFKFNPQTEMLPWLVAEYGLGEILSWGKKATKSALKEWVSAKQNGIRFQRLRGTPQSLKMALKWANIDNITIQEEPPGEHFAEFQIGISDVPNDFFVDSVIALAKLSAPARSRLMRIFNDYYNAQRFMLDESIFGDLLSDYSGVKIAKEGPVLSFGRKNSFELKIGNPRFKFGTFRSHYDRSYSNDLYRLDVATLGETEPHTKNYNGTYERNHEWYNLEALYPLPQSLLPEIKFAKALIVLSDSWNLGDINACFASTTYEEIEHTFHLSEDKLSEQIWNFQRTPILERFSITYYYEAKNFTDQKIIESNLVEYHVDCQNDSDSKQKDPIHELENYVAAFYSGM…
Connector/ Baseplate	Core_prophage	>ASM33_07340 hypothetical proteinMNKNTKKLFMDCFEYLGQQALYQSKDKSYAVQILKRQPDKLYGVGEGHFVGKTLTLEVSVFDVLQPVIGDVFVVNGCKYRIHSPPLRDNSGMVWEINAMIMDN
Connector/ Baseplate	Core_prophage	>ASM33_07335 phage tail proteinMLTISNDTNQTIKDINATEQQVRLAAVRALNKTALWLKSQAAKEISEEKQIKLTVVRKRLRIIKARASTLEVIIKANLYAARASSLGSMRQTKMGTKAGKYMFDNAFIATMPEGHRGIFKRKGRAALPIQEVKLPLEPEASKIVKELVNYEVEAIFEKFLQRELNYIAKV
Connector/ Baseplate	Core_prophage	>ASM33_07330 hypothetical proteinMNWNNLHKAICDTLKAEIPEIQTCEIYPAVRTTIVAPAVFVELASLEAGKDAGTEELALRARFEARIVIDSTIENAPLVVRTLAAEVARVINKNTWGMNVSPAEFLSGESDGFRPELDAYFVWLIEWIHEVHLGQSVWEGGKIKPHSINVGDVNVGK
Connector/ Baseplate	Core_prophage	>ASM33_07325 phage baseplate assembly protein VMLESNFAISELQRKLANIIRIGLVKEIDYENARARVQIGEFLTDWLPWITSRAGEDRNWAPPNVNEQVVVLSPLGELSLGIVLPAIYQQKYLPSEHQENADIFEFKDGTKLLYDKENHNLEILVADKITLKVGKSEIEMTKNGIKLKGNRIDLN
Connector/ Baseplate	Core_prophage	>ASM33_07320 hypothetical proteinMSKSVVRIGDYCMEAIPHFCITGSMNVSINNKPICCQGDSFTEARVLTNGSKTVFVNGYGVGRVGDQVSCGSKITSGSPNVFCS
Connector/ Baseplate	Core_prophage	>ASM33_07315 baseplate assembly protein WMRGMDSKTGKELEGIDHLKQSIIDILTTPIGSRIMRRNYGSRLFELVDKPMNRDFTLEVYSAVAEALEKWEKRFKVEKVKITEVKEGKVILNLEGVYLPEGEFVNISGITV
Connector/ Baseplate	Core_prophage	>ASM33_07310 baseplate assembly protein JMQLPEIIEPLDFEQILSRMKEELIRCDANFTALVESDLTMKILEIAAWRELLIRQRINEAAKANLLMFAKGSDLDYLAKFYGVERKNEEDDECFRKRIKAKIVGWSTGGSREYYRYHALSSDICVKDALVESPIPGKVQISVLSTNLSTTGIPSEELLQIVRKQLNREDIRVLTDTIEVVSCNIIAIDIHSRITAQSEEIIEVAKKQFIEKFEASKRLGWNVTKSWIIANLFVEGVSNVELIEPKEDIAIRGNECSTLGNLKIELVGKI
Connector/ Baseplate	Core_prophage	>ASM33_07305 hypothetical proteinMLLPPNSTKQERAIVEAIDYKTVDPSCIRGFKFNLKNEILPWLIEEYGLEEILFWVKDKKKAVKEGIKFQRLRGTPASLKIALKWANIDDIIIIEEPPGKHFFELQVGIKDVPNNFFVDAVVELAKLSLPARSRLMRIFNDYYNAQRFILDESLFGDLLSDYSGVKVEKNGPVLSFGRKNSFELKISNPTFKFSTFRFHYQQSSYDCCQL
Connector/ Baseplate	Core_prophage	>ASM33_05495 hypothetical proteinMRELNKRLRELLKNSFEDINSKDENGNTILHLAAQFSSYKTVKLLIEKGANINIENNEGEVPLHRAALARKVRNVRALIEAEADVHCTNYNGSTPLHLASGSVWLFREKGGNAKGTVKELLKAGANVNAIDRFGTSPLFRAKDQPELAELIKKYGGKIIDRIGTGVQEFANFYGDHLIKEISSAVKNLYAEEIEELKQKKYKEPDVEDDKEPSVKDDKDKKYH
Connector/ Baseplate	Core_prophage	>ASM33_05475 baseplate assembly protein JMQLPEIIEPLDFEQILSRMKEELIRCDANFTALVESDLTMKILEIAAWRELLIRQRINEAAKANLLMFAKGSDLDYLAKFYGVERKNEEDDECFRKRIKAKIVGWSTGGSKEHYRFHALSVDPRVKDALVESPIPGKVQISVLSTNLSTGGVPSEELLQIVRKQLNSEDIRVLTDTVEVVSCNIIAIDIHSRIIAQSEEIIEVAKKQFIEKFEASKRLGWNVTKSWIIANLFVEGVSNVELIEPKEDIAIRGNECSTLGNLKIELVGKI
Connector/ Baseplate	Core_prophage	>ASM33_05470 baseplate assembly protein WMRGMDSKTGKELEGIDHLKQSIIDILTTPIGSRIMRRNYGSRLFELVDKPMNRDFTLEVYSAVAEALEKWEKRFKVEKVKITEVKEGKVILNLEGVYLPEGEFVNISGITV
Connector/ Baseplate	Core_prophage	>ASM33_05465 hypothetical proteinMSKSVVRIGDYCMEAIPHFCITGSMNVSINNKPICCQGDSFTEARVLTNGSKTVFVNGYGVGRVGDQVSCGSKIISGSPNVFCS
Connector/ Baseplate	Core_prophage	>ASM33_05460 phage baseplate assembly protein VMLESNFAISELQRKLANIIRIGLIKEVDYEKARVKVKISEFLTDWLPWITSRAGKDSSWVPPSIDEQVVVLSPLGELSLGVVLPAIYQQKYLPSEHQENADIFEFKDGTKLSYNKNDHHLEVTVADKITLKVGESEIEMTKNGIKLKGNRIDLN
Connector/ Baseplate	Core_prophage	>ASM33_05455 hypothetical proteinMNWANLHKAICDTLKTEIPEIQTCEIYPSIRTTIAAPAVFVELSSLGSGKDPGTEEFALRARFEARVIIDSTIENAPIMVRSLAAEVAKVINKNTWGMSVSPAEFLSGEVDGFRPELDAYLVWLVEWIHEVHVGKSVWKEDKIKPHEINVGETNVGK
Connector/ Baseplate	Core_prophage	>ASM33_05450 phage tail proteinMLNIKANNINQVTKDINAQESKIRLAAVRALNKTALWLKSQAAKEISKEKQIKLTVIRKKLRIIKARASTLEVIVKANFYNVKAHLLGGMKQTKVGAKAGKHMFTNAFIATMPMGHRGIFKRKGRASLPIQEVKLPLEPEATKIIEELVIHEVEAVFKKFFQRELNYIAKV
Connector/ Baseplate	Core_prophage	>ASM33_05445 hypothetical proteinMFRDIKRLFVDCFEYLGVEATYCNKNKGAICEIKALVKRPDTTYSLGNDGTLTNQIASIEIHIQDVTCPSVADYIKIGNKFYRIFEQPLKDSSNNLWEIRAIEVEDA
Connector/ Baseplate	Core_prophage	>wHa_02520 Minor tail protein Z putativeMRINIEVTGSIIQSIDAERKKVEKATVRALNKTALWVRSQTVKQVSEEKQIPKKAMRKKLSVDKANRKRLWSVVKLSSQWIGVAKLGSIKQTKIGAKVGSRTYEGAFIATMKNGHIGIFRRRYTTSLPIDEIKINTHARETMKELVSNEVERVFEKYFDHELNFI
Connector/ Baseplate	Core_prophage	>wHa_02530 hypothetical proteinMFWRDLHQKICKTLKEEIPAIQTCEVYPAIRREIIAPAAFVELASLEPGKDPGTEELALRARFEVRVVVDGTVEDSQVVVRSLAAEIARVVNKNTWDVENVSAGEFISAGGDDFKPELDAYLVWLVEWVHELHTGQSMWLETGIIPHTISVGENVRA
Connector/ Baseplate	Core_prophage	>wHa_02540 Baseplate assembly protein VMLEHNFAISELNRKLANIIRIGLVKEVDYEKARVRVKIGEFLTDWLPWVTARAGEDRSWFAPNIDEQVIVLSPYGELSLGVVLPAIYQEKYPPPENKKEINSVKFQDGTKLSYEQEKHHLKIDVVDKITLKVGESSMKITKRGIKLKAKRIDLN
Connector/ Baseplate	Core_prophage	>wHa_02550 hypothetical proteinMAKAVVCIGDYCSGIPAHVCMSGSSDVFVNGRSVRRKGDILTLGEKLTQGSNSVFVNDIGITRTGDLVSCGFHVMGDSKNVFAE
Connector/ Baseplate	Core_prophage	>wHa_02560 Baseplate assembly protein W putativeMRGMNASTGKELEGLNHLKQSIVDILTTPIGSRVMRRDYGSRLLELVDKPINRDLTLEIYAAVAEALQKLEQRFKLEKVKITEVKEGKVNISLDGIYLPNGKNIHFDGIMV
Connector/ Baseplate	Core_prophage	>wHa_02570 Baseplate assembly protein J putativeMEQPNIIEPLNFEEIFSRMKEELVSRDESFTALVESDPAIKILEVAAWRELLLRERINEAARSNLLKFARGEELDNLAEFYGAERQDGEEDERFRKRIKAKIKGWSTGGSKEHYRYHALSADRRVKDALVESKVPGSVEISILSTELSTNGIASEELLDIVRKRVTRDDIRVLTDTITVVGCNIIEIDIHSKISIKRPDIIETVKKKFIEKFEETKRLGWKVTKSWIIANLFVEGVENVELIEPRKDVVVLGNECVCLGKLEIELMGKS
Connector/ Baseplate	Core_prophage	>wHa_02580 Putative phage tail proteinMLLPPNSTKEERAIVEAIDYKVDPSRIKGFKFNSKDEILPWIIEEYGLGEILRWVKDKGKAIREGIKFQRLRGTPASLKIALKWANIEDITIIEEPPGKHFFELQVGIRDVPNDFFVDAVVELAKLSLPARSRLMRLFNDHYNIGRFILDESFFGSLLSDYSGTKIEKDGPVLSFGRVNFFRSSGPVVRIIENYLRNHYEQALSNDIYRLDVAILGETEPHTKNYNGIYERNHVWYNFKALYPLPQSLLPAIKFAKAQIVLSDSWNLGEINACFPVTSIEEEGDKFLLGSSKLSEQLWNLKYKPVLERFSVTHHYKVEDFTNQKVIRFGLAEHNVHFESDLDSEQKDSIHELERYILVFYP…
Connector/ Baseplate	Core_prophage	>wHa_03420 Putative phage tail proteinMLLPPNATKQEKALVDAIDYKVDPSCIRGFKFRLEEETLPWIIEEYGLEEILRWVKDRRKAVVEGVKFQRLRGTPKSLKIALKWANIEDITIIEEPPGKHFFELQVGIKEVPNDFFVDAVVELAKLSLPVRSRLMRIFNDYYNVQRFILDESLFGDLLSDYSGVKIEKDGPVLSFGRVNFFRSSGPVIRIIENYLRDHYERALSNDIYRLDVAILGKTEPHTKNYNGIYERNHLWYNLKALYPLPQSLLPSIKFAKAQIVLSDSWDLGDINTCFPVSSVEERGNKFVLGSDKLSGQYWNLKHKPILERFSVTHNYKVENYTDQKVRKYVLAEHNVYYKNDLDSEQKDSIHELEKHILVFYP…
Connector/ Baseplate	Core_prophage	>wHa_03430 Baseplate assembly protein J putativeMEQPNIIEPLNFEEIFSRMKEELVSRDESFTALVESDPAIKILEVAAWRELLLRERINEAARSNLLKFARGEELDNLAEFYGAERQDGEEDERFRKRIKAKIKGWSTGGSKEHYRYHALSADRRVKDALVESKVPGSVEISILSTELSTNGIASEELLDIVRKRVTRDDIRVLTDTITVVGCNIIEIDIHSKISIKRPDIIETVKKKFIEKFEETKRLGWKVTKSWIIANLFVEGVENVELIEPREDVVVLGNESANLKNLKVELN
Connector/ Baseplate	Core_prophage	>wHa_03440 Baseplate assembly protein W putativeMRGMNASTGKELEGLNHLKQSIVDILTTPIGSRVMRRDYGSRLLELVDKPINRDLTLEIYAAVAEALQKLEQRFKLEKVKITEVKEGKVNISLDGIYLPNGKNIHFDGIMV
Connector/ Baseplate	Core_prophage	>wHa_03450 hypothetical proteinMAKAVVCIGDYCSGIPAHVCMSGSSDVFVNGRSVRRKGDILTLGEKLTQGSNSVFVNDIGITRTGDLVSCGFHVMGDSKNVFAE
Connector/ Baseplate	Core_prophage	>wHa_03460 Baseplate assembly protein VMLEHNFAISELNRKLANIIRIGLVKEVDYEKARVRVKIGEFLTDWLPWVTARAGEDRSWFAPNIDEQVIVLSPYGELSLGVVLPAIYQEKYPPPENKKEINSVKFQDGTKLSYEQEKHHLKIDVVDKITLKVGESSMKITKRGIKLKAKRIDLN
Connector/ Baseplate	Core_prophage	>wHa_03470 hypothetical proteinMFWRDLHQKICKTLKEEIPAIQTCEVYPAIRREIIAPAAFVELASLEPGKDPGTEELALRARFEVRVVVDGTVEDSQVVVRSLAAEIARVVNKNTWDVENVSAGEFISAGGDDFKPELDAYLVWLVEWVHELHTGQSMWLETGIIPHTISVGENVRA
Connector/ Baseplate	Core_prophage	>wHa_03480 Minor tail protein Z putativeMRINIEVTGSIIQSIDAERKKVEKATVRALNKTALWVRSQTVKQVSEEKQIPKKAMRKKLSVDKANRKRLWSVVKLSSQWIGVAKLGSIKQTKIGAKVGSRTYEGAFIATMKNGHIGIFRRRYTTSLPIDEIKINTHARETMKELVSNEVERVFEKYFDHELNFI
Connector/ Baseplate	Core_prophage	>WD_0277 conserved hypothetical protein truncationMLKLKTSDAFDKIQGDIFIIDKRKYKVYSPPLRDNSGMLWKIQASGV
Connector/ Baseplate	Core_prophage	>WD_0278 prophage LambdaW1 minor tail protein Z MRINIEVTGSIIQSIDAERKKVEKATVRALNKTALWVRSQTVKQVSEEKQIPKKAMRKKLSVDKANRKRLWSVVKLSSQWIGVAKLGSIKQTKIGAKVGSRTYEGAFIATMKNGHIGIFRRRYTTSLPIDEIKINTHARETMKELVSNEVERVFEKYFDHELNFI
Connector/ Baseplate	Core_prophage	>WD_0279 conserved hypothetical proteinMFWRDLHQKICKTLKEEIPAIQTCEVYPAVRREIIAPAAFVELASLEPGKDPGTEELALRARFEVRVVVDGTVEDSQVVVRSLAAEIARVVNKNTWDVENVSAGEFISAGGDDFKPELDAYLVWLVEWVHELHTGQSMWLETGIIPHTISVGENVRA
Connector/ Baseplate	Core_prophage	>WD_0281 hypothetical proteinMAKAVVCIGDYCSGIPAHVCMSGSSDVFVNGRSVCRKGDILTLGEKLTQGSNSVFVNDIGITRTGDLVSCGFHVMGDSKNVFAE
Connector/ Baseplate	Core_prophage	>WD_0282 prophage LambdaW1 baseplate assembly protein W MNASTGKELEGLNHLKQSIVDILTTPIGSRVMRRDYGSRLLELVDKPINRDLTLEIYAAVAEALQKLEQRFKLEKVKITEVKEGKVNISLDGIYLPNGKNIHFDGIMV
Connector/ Baseplate	Core_prophage	>WD_0283 prophage LambdaW1 baseplate assembly protein J MEQPNIIEPLNFEEIFSRMKEELVSRDESFTALVESDPAIKILEVAAWRELLLRERINEAARSNLLKFARGEELDNLAEFYGAERQDGEEDERFRKRIKAKIKGWSTGGSKEHYRYHALSADRRVKDALVESKVPGSVEISILSTELSTNGIASEELLDIVRKRVTRDDIRVLTDTITVVGCNIIEIDIHSKISIKRPDIIETVKKKFIEKFEATKRLGWKVTKSWIIANLFVEGVENVELIEPRKDVVVLGNECVCLGKLEIELMGKS
Connector/ Baseplate	Core_prophage	>WD_0284 conserved hypothetical proteinMRLFRQARNRINGQKLMLLPPNSTKEERAIVEAIDYKVDPSRIKGFKFNSKDEILPWIIEEYGLGEILRWVKDKGKAIREGIKFQRLRGTPASLKIALKWANIEDITIIEEPPGKHFFELQVGIRDVPNDFFVDAVVELAKLSLPARSRLMRLFNDHYNIGRFILDESFFGSLLSDYSGTKIEKDGPVLSFGRVNFFRSSGPVVRIIENYLRNHYEQALSNDIYRLDVAILGETEPHTKNYNGIYERNHVWYNFKALYPLPQSLLPAIKFAKAQIVLSDSWNLGEINACFPVTSIEEEGDKFLLGSSKLSEQLWNLKYKPVLERFSVTHHYKVEDFTNQKVIRFGLAEHNVHFESDLDSE…
Connector/ Baseplate	Core_prophage	>WD_0638 conserved hypothetical proteinMLLPPNATKKEKALVDAIDYKVDPGCIRGFKFSQGEKVLPWIIEEYGLGEILHWVKDKRKAIKKGIKFQRLRGTPASLKIALKWANIEDITIIEEPSGKHFFELQIGIKDVLNDFFVDAVVELAKLSLPARSRLMRIFNDYYNISRFILDESFFGSLLSDYSGVKIEKDGPVLSFGRVNFFRSHGPVIRIVENYLRDHYERALSNDIYRLDVAILGETEPHTKNYNGIYERNHVWYNFKALYPLPQSLLPKIKFAKAQIVLSDSWNLGEINACFPVTSGEEKGSKFLLGSDKLSEQLWNLKHKPILERFSVTHHYKVEDFTNQKVIIFGVAEHNIHFERDLNSEQKDSIHEPENYVLVFY…
Connector/ Baseplate	Core_prophage	>WD_0639 prophage LambdaW5 baseplate assembly protein J MQQTNIIEPLNFEEIFSRMKEELISRDESFTALVESDSAMKVLEVAAWRELLLRQRINEAVKSNLLKFATGEDLDNLAEFYGVERQKEEDDERFRKIIKAKIIGWSTGGSKEHYRYHALSADSRVKDALVESPIPGKVQVSILSTELSTLQEELLEIVKNQLNREDVRILTDTVEVVSCNMIEIDIHSKISIKRPDIIETMKKKFIEKFGTTKRLGWKVTRSWIIANLFMEGVENVELIEPREDIVVKGNECAFLKSLNVELN
Connector/ Baseplate	Core_prophage	>WD_0640 prophage LambdaW5 baseplate assembly protein MDGKTGKALEGIEHLKQSIIDILTTPIGSRIMMRNYGSRLFELLDKPVNRDLTLEIYAATAEALEKWEKRFKLEKVKMTEVKEGKVTLDLEGLYVPMGKKIRFDEVVV
Connector/ Baseplate	Core_prophage	>WD_0641 hypothetical protein MNKSVVRVGDYCGEATPHFCISGSNNVFVNDFPVCRKGDNFNEGKVMIQGSKTVFANGHGVGRVGDSVSCGLKVIKGSKSVFAK
Connector/ Baseplate	Core_prophage	>WD_0642 prophage LambdaW5 baseplate assembly protein VMLESNFAISELQRKLANIIRIGLVKEVDYEKARVKVQIGEFLTDWLPWITSKAGKDRNWSPPDIDEQVIILSALGELSLGVVLAGIYQEKYPAPENKKEINSVKIQDGTRLLYDKEKHHLEIEVVDKITLKAGESSLEMTRSEIKLKADRIELN
Connector/ Baseplate	Core_prophage	>WD_0643 conserved hypothetical proteinMILIELHKAICRMLKKEIPAIQTCEIYPMIRREIVAPAVFVELSSLEQGKDSGTEELALKARFEARIVIDSTIENAAIIVRELAAEVARVVNKNTWNVKNVSPGEFISAEIDGFRPELDAYLVWMVDWVHEVHLGRSIWEEGKFMPHKIEIGEINVGK
Connector/ Baseplate	Core_prophage	>WD_0644 prophage LambdaW5 minor tail protein Z MEKAAVRALNKTALWLKTQAAKEISEEKKIKLTVMRKRLRIFKAKTSRLDVLMRANLYDIRVSAIGKMRQTRKGAKVGKHKFIGGFMATMPRGNSGVFRREGRTALPIQEVKLGLEPEASKIIKELVNYETEGIFEKYFERELNYIVKV
Connector/ Baseplate	Core_prophage	>WP1297 baseplate assembly protein GpVMLENNFAIAELQRKVANIIRIGVVKEVDYEKAKVRVKIGELLTDFLPWITSRAGEERSWLPPSINEQVVILSPLGELSLGVVLAGIYQQKYSAPENKKEVSSLTFQDGTKLSYDKDKHHLEIEVVDKITLKAGESSIEMTKSGIKLKADKINLN
Connector/ Baseplate	Core_prophage	>WP1298 Putative phage related proteinMNFKDLHNAICTTLKREIPAIQTCEIYPSIRKELLAPALFVELVSLESGKDPGTEELALRAKFEARIVVDGTVEDSSVVVRSLAAEVARVVNKNTWNVKNISPAEFLSAEPDGFRPELDAYLVWMVDWSHQLHLGKSVWEEGKIKPHKIAVGEMYVGK
Connector/ Baseplate	Core_prophage	>WP1299 Putative minor tail protein zMSVHIEVEVIENVNAKRKKIELAIVRALNRTALWLKLKTAKEISEEKKSLIRKRLRIFKAKTSRLEVLIRANLYDIRASTIGKIQKTRRGSKVGKHEFIGGFAAVMPKGNSGIFKREGRTALPIKEVKLPLEPEASRIIGNLVNYEVEEVFTKFFERDITESV
Connector/ Baseplate	Core_prophage	>WP1300 Putative phage related proteinMQENIKRLLKDCFAHLGEVALYKSKDKSYMVQVLKQQPDKLYEIGEGQFVEETLALEVSAFDVLKPIVGDVFVIGDRRYKVHSPPLRDKSGITWKIKASGV
Connector/ Baseplate	Core_prophage	>WRi_005470 baseplate assembly protein J putativeMQQTNIIEPLNFEEIFSRMKEELISRDESFTALVESDSAMKVLEVAAWRELLLRQRINEAVKSNLLKFATGEDLDNLAEFYGVERQKEEDDERFRKIIKAKIIGWSTGGSKEHYRYHALSADSRVKDALVESPIPGKVQVSILSTELSTLQEELLEIVKNQLNREDVRILTDTVEVVSCNMIEIDIHSKISIKRPDIIETVKKKFIEKFGTTKRLGWKVTRSWIIANLFMEGVENVELIEPREDIVVKGNECAFLKSLNVELN
Connector/ Baseplate	Core_prophage	>WRi_005480 baseplate assembly protein W putativeMKGMDGKTGKALEGIEHLKQSIIDILTTPIGSRIMMRNYGSRLFELLDKPVNRDLTLEIYAATAEALEKWEKRFKLEKVKMTEVKEGKVTLDLEGLYVPMGKKIRFDEVVV
Connector/ Baseplate	Core_prophage	>WRi_005490 hypothetical proteinMNKSVVRVGDYCGEATPHFCISGSNNVFVNDFPVCRKGDNFNEGKVMIQGSKTVFANGHGVGRVGDSVSCGLKVIKGSKSVFAK
Connector/ Baseplate	Core_prophage	>WRi_005500 baseplate assembly protein VMLESNFAISELQRKLANIVRIGLVKEVDYEKARVKVQIGEFLTDWLPWITSKAGKDRNWSPPDIDEQVIILSALGELSLGVVLAGIYQEKYPAPENKKEINSVKIQDGTRLLYDKEKHHLEIEVVDKITLKAGESSIEMTRSEIKLKADRIELN
Connector/ Baseplate	Core_prophage	>WRi_005510 hypothetical proteinMILIELHKAICRMLKKEIPAIQTCEIYPMIRREIVAPAVFVELSSLEQGKDSGTEELALKARFEARIVIDSTIENAAIIVRELAAEVARVVNKNTWNVKNVSPGEFISAEIDGFRPELDAYLVWMVDWVHEVHLGRSIWEEGKFMPHKIEIGEINVGK
Connector/ Baseplate	Core_prophage	>WRi_005520 minor tail protein Z putativeMSINIEVTDNINKVIENVNAERKKVEKAAVRALNKTALWLKTQAAKEISEEKKIKLTVMRKRLRIFKAKTSRLDVLMRANLYDIRVSAIGKMRQTRKGAKVGKHKFIGGFMATMPRGNSGVFRREGRTALPIQEVKLGLEPEASKIIKELVNYETEGIFEKYFERELNYIVKV
Connector/ Baseplate	Core_prophage	>WRi_005530 hypothetical proteinMQENIKRLLQDCFAHLGKVALYESKDKSYMVQVLKQQPDKLYEIGEGQFVGEILLLEVSVFDVLKPMVGDTFSIGSCRYRVHTPPLRDNSGMVWKIQASGV
Connector/ Baseplate	Core_prophage	>WRi_010120 hypothetical proteinMLLPPNATKKEKALVDAIDYKVDPGCIRGFKFSQGEKVLPWIIEEYGLGEILHWVKNKRKAIKKGIKFQRLRGTPASLKIALKWANIEDITIIEEPSGKHFFELQIGIKDVPNDFFVDAVVELAKLSLPARSRLMRIFNDYYNISRFILDESFFGSLLSDYSGVKIEKDGPVLSFGRVNFFRSHGPVIRIVENYLRDHYERALSNDIYRLDVAILGETEPHTKNYNGIYERNHVWYNFKALYPLPQSLLPKIKFAKAQIVLSDSWNLGEINACFPVTSGEEKGSKFLLGSDKLSEQLWNLKHKPILERFSVTHHYKVEDFTNQKVIIFGVAEHNIHFERDLNSEQKDSIHEPENYVLVFYPGVLTWH…
Connector/ Baseplate	Core_prophage	>WRi_010130 baseplate assembly protein J putativeMQQTNIIEPLNFEEIFSRMKEELISRDESFTALVESDSAMKVLEVAAWRELLLRQRINEAVKSNLLKFATGEDLDNLAEFYGVERQKEEDDERFRKIIKAKIIGWSTGGSKEHYRYHALSADSRVKDALVESPIPGKVQVSILSTELSTLQEELLEIVKNQLNREDVRILTDTVEVVSCNMIEIDIHSKISIKRPDIIETVKKKFIEKFGTTKRLGWKVTRSWIIANLFMEGVENVELIEPREDIVVKGNECAFLKSLNVELN
Connector/ Baseplate	Core_prophage	>WRi_010140 baseplate assembly protein W putativeMKGMDGKTGKALEGIEHLKQSIIDILTTPIGSRIMMRNYGSRLFELLDKPVNRDLTLEIYAATAEALEKWEKRFKLEKVKMTEVKEGKVTLDLEGLYVPMGKKIRFDEVVV
Connector/ Baseplate	Core_prophage	>WRi_010150 hypothetical proteinMNKSVVRVGDYCGEATPHFCISGSNNVFVNDFPVCRKGDNFNEGKVMIQGSKTVFANGHGVGRVGDSVSCGLKVIKGSKSVFAK
Connector/ Baseplate	Core_prophage	>WRi_010160 baseplate assembly protein VMLESNFAISELQRKLANIVRIGLVKEVDYEKARVKVQIGEFLTDWLPWITSKAGKDRNWSPPDIDEQVIILSALGELSLGVVLAGIYQEKYPAPENKKEINSVKIQDGTRLLYDKEKHHLEIEVVDKITLKAGESSIEMTRSEIKLKADRIELN
Connector/ Baseplate	Core_prophage	>WRi_010170 hypothetical proteinMILIELHKAICRMLKKEIPAIQTCEIYPMIRREIVAPAVFVELSSLEQGKDSGTEELALKARFEARIVIDSTIENAAIIVRELAAEVARVVNKNTWNVKNVSPGEFISAEIDGFRPELDAYLVWMVDWVHEVHLGRSIWEEGKFMPHKIEIGEINVGK
Connector/ Baseplate	Core_prophage	>WRi_010180 minor tail protein Z putativeMSINIEVTDNINKVIENVNAERKKVEKAAVRALNKTALWLKTQAAKEISEEKKIKLTVMRKRLRIFKAKTSRLDVLMRANLYDIRVSAIGKMRQTRKGAKVGKHKFIGGFMATMPRGNSGVFRREGRTALPIQEVKLGLEPEASKIIKELVNYETEGIFEKYFERELNYIVKV
Connector/ Baseplate	Core_prophage	>WRi_010190 hypothetical proteinMQENIKRLLQDCFAHLGKVALYESKDKSYMVQVLKQQPDKLYEIGEGQFVGEILLLEVSVFDVLKPMVGDTFSIGSCRYRVHTPPLRDNSGMVWKIQASGV
Connector/ Baseplate	Core_prophage	>So0005 tail IMLLPPNATKQEKALVDAVDYKVDPGCIRGFKFSPGEKVLPWIIEEYGLGEILHWVTDKRKAIKEGIKFQRLRGTPESLKIALKWANIEDITIIEEPPGKHFFELQVGIRDVPFVDAVVELAKLSLPARSRLMRLFNDHYNIGRFILDESFFGSLLSDYSGVKIEKDGPVLSFGRVNFFRSSGPVIRIIENYLRDHYERALSNDIYRLDVAILGETEPHTKNYNGIYERNHVWYNFKALYPLPQSLLPAIKFAKAQIVLSDSWNLGEINACFPVTGIEEEGDKFLLGSSKLSEQLWNLKYKPILERFSVTHHYKVEDFTNQKVIRFGLAEHNVHFESDLNSEQKDSIHEPENYILVFYPGVLTWHEHRHLNRSWEEKQVICLMS
Connector/ Baseplate	Core_prophage	>So0006 baseplate assembly protein JMEQPNIIEPLNFEEILSRMKEELVRRESSFTALVENDPAIKVLEVAAWRELLLRERINEAVKSNLLKFAGGEDLDRLAEFYGVEREKEEDDERFRKRIKARIVGWSTGGNYRFQALSADRRVKDALVESKVPGSVEISILSTELSTNGIASEELLDIVGKQVTRDDIRVLTDTITVVGCNIIEINIHSRISIKRPDIIETVKKKFIEKFETTKRLGWKVTRSWIIANLFVEGVENVELIEPREDVVVLGNECAALRSLNVELN
Connector/ Baseplate	Core_prophage	>So0007 prophage LambdaW1 baseplate assembly protein WMKGMSKETGKELEGIEHLKQSIIDILTTPIGSRVMRRDYGSRLLELVDKPINRDLTLEIYAAVAEALQKLEQRFKLEKVKITEVKEGKVNISLDGIYLPNGKNIHFGGIVV
Connector/ Baseplate	Core_prophage	>So0008 baseplate assembly protein GpVMLEHNFAISELNRKLANIIRIGLVKEVDYEKARVRVKIGEFLTDWLPWVTARAGEDRSWFAPNIDEQVIVLSPYGELSLGVVLPAIYQEKYPPPENKKEINSAKFQDGTKLSYDKDKHHLEIDVIDKITLKVGESSIEMTKKGIKLKAKRIYLN
Connector/ Baseplate	Core_prophage	>So0009 hypothetical proteinMILTELHKAICRMLKKEIPAIQTCEVYPTIRREIVAPAVFVELSSLEQGKDPGTEELALRARFEARIVVDGTVEDSSVVVRELAAEVARVVNKNTWDVENVSAGEFISAGGDDFRPELDAYLVWMVEWVHEIHVWKSVWSETGTYNKCWRKC
Connector/ Baseplate	Core_prophage	>So0011 hypothetical proteinMQGNIKRLLKDCFTHLGQQALYESKDKSYMVQVLKQQPDKLYGIGEGQFVGEMVFLEVSIFDVLQPVVGDTFIIDKRKYKVYSPPLRDNSGMLWKIQASGCV
Connector/ Baseplate	Core_prophage	>N499_1145 hypothetical proteinMNIGKLLKDCFEHLGVEAIYCNKNKEAIRKIKVLIKRPETTYSLGADGALTQQIASIEICSEDVTSFSIGSYIKIEKRFYKIFELPLKDSSGKILKIEAIESV
Connector/ Baseplate	Core_prophage	>N499_1146 hypothetical proteinMFDIKTNNNINEIISNIERKEQKIRLAAIKALNKTAIWLKSKAAKEISEEKRIKLSLIRKRLRIFKVKTSRLEVLIRANLYDIRASTIGKIQKTRRGSKVGKHEFIGGFAAVMPKGNSGMFKREGRAALPIKEVKLPLEPEASKVIRDLVNYEVEKVFEKFFERDITENV
Connector/ Baseplate	Core_prophage	>N499_1147 hypothetical proteinMNFKDLHQAICTKLKEEISAIQTCEIYPSIRKELLAPAVFVELSSLEKGNDPGTEELALKARFEARIVIDSTIENAPIIVRTLAAEIAKVVNKNTWKVKNVSPGEFISAEIDGFRPELDAYLVWLVEWSHQLHLGKSIWTENKIKPHTIIIGENVRE
Connector/ Baseplate	Core_prophage	>N499_1148 phage baseplate assembly protein V familyMLESNFAISELQRKLANIVRVGLVKEVDYEKAKVRVKIGDIVTDYLPWTTSKAGKDRDWSPPDIDEQVLVLSPLGELSLGIVLPGIYQEKYPAPENKKEINSIKFQDGTKFTYDKGKHHLEIEVADKITLKAGKSSIEMTKGSIKLKARRIDLN
Connector/ Baseplate	Core_prophage	>N499_1149 PAAR motif family proteinMSKAVVCIGDHCTGMPIHVCVSGSEDVFVNGRPACRKGDILTIGEIVTQGSNSVFVNGIGIARVGDTVSCGFKVIGGSSSVFSG
Connector/ Baseplate	Core_prophage	>N499_1150 baseplate assembly protein WMNAKTGKALEGIEHLKQSIIDILTTPIKSRIMRRDYGSRLFELVDKPINRDLTLEIYAATAEALGKFEKRFKLEKVKVEGVKEGRVTLNLEGVYLPEGKFININGVVV
Connector/ Baseplate	Core_prophage	>N499_1151 baseplate Jlike family proteinMQQPNIIEPLNFEEIFSRMKEELVKSFTALVESDPAIKVLEVAAWRELLLRQRINESVKSNLLKFATGEDLDNLAEFYGVERQKEEEDERFRRRIKAKIVGSSKGGSKEYYRYHALSADRRVKDALVESPIPGKVQISILSTQLSTTDIASEELLEIVKKQVTRDDIRVLTDTVTVIGCNITEIDIHSRMSISPVISEEEIKKQFIKKFELAKRLGWSVTRSWIIANLFVDGVENVELIEPKEDVVVLGNECANLRNLKIE
Connector/ Baseplate	Core_prophage	>N499_1152 phage tail protein IMLLPPNATKQEQALVKAIDYKVDPNCIRGFKFSPGEKVLPWIIEEYGLEEILRWAKEKRRAIKEGVEFQRLRGTPASLKIALKWANIEDITIIEEPPGKHFFELQIGIRDVPNDFFVDAVVELAKLSLPVRSRLMRIFNDHYNISRFILDESLFGSLLSDYSGIKIEKDGPVLSFGRVNFFRFSGTSIKVIESYLRNHYEQAFSNDIYRLDVAVLGETEPHTKDYKGIYERNHQWYNSKALHPLPQSLLPEIKFAKAQIVLSDSWRLGEINACFPVGSVEERGNKFVLGNDKLSGQRWNLKHKPILERFGVTHFYQTKNFIDQKIVGYVIAEHNIRYENDLDSEQKDSIHELENYILVFYPGVLKWHE…
Head	Core_prophage	>EA652_1014 phage major capsid E family proteinMQNPFTNTAFSMTALTNAINILPINYGRVENLNLFPSRSVRFRHITIEEQNGVLSLLPTQLPGAPATVGKRGKRKIRTFTIPHIPHDDVVLPEEVQGIRAFGSESELKALADVITDHLQLMRNKHAITLEHLRMGALKGIILDADGSELLNLYNEFEITPKVVNFALGTATTDVKRKCLEVLRHVEDNLSGEYMTGIHALVSPEFFDALISHSKVKEAYERWQEGAALRNDMRSGFTFCGITFEEYRGQATDPEGTVRRFIERESGNCFPLGTASTFTTYFAPADFNETVNTLGQPLYAKQEPRRFDRGTDLHTQSNSLPMCHRPGVLVKVVVT
Head	Core_prophage	>EA652_1015 bacteriophage lambda head decoration D familyMISITEGNNLGDLLKYEVSNLYSRDQITVAKGQNLKLGKVVGYDTKDGFIKALNPTATDGTQTAIGVIASDVNAKENSKGVIIARGAILADHAVVWPANIIEEQKTAAIKHLEGRGIIIRKGA
Head	Core_prophage	>EA652_1016 clp protease family proteinMVEPRSFELLSLQTGKQPIFKNIKHAVRNSERGIIPIHGILTKKSEVFDDVLGMTSYEKISEEIEEALIDKEVETIILDIDSPGGEVNGLFDLSDFIYQARRKKRIVAIANDDAYSAAYAIASSAEKVLVTRTSGVGSIGVIASHIDQSGFDEKQGIKYTTVFAGSRKNDLNPHEPITSESLESLKSEVNRLYGMLVELIARNRNLSVEAIKSTEAGLYFGEKAVEIGLADGITILSEFKSINKKGDITMNEKTTNDLETDNLTKYRTEVLELIRLCNLSRMPEKIGEFIEQSVSVEQAREVLMELLAERTKKTEILSAIPQNSGEELMMQVAKSRAQSNI
Head	Core_prophage	>EA652_1017 phage portal protein lambda familyMLLKSFKQLFNKPKIKSSAWDAAGSGRRFFHFQPELGSINNLLSQNLETLRSRSRDMVRKNPYAANIIDTIVSNSIGTGIKPQSKARDGEFRKRVQELWLRWTDEADSNGVSDFYGLQALVCRSMIEGGECFVRLRTRKLEDRFSVPLQLQVLESEHLDNKTNQTLGNGNVIRNGIEFNKLGQREAYYLFKEHPGEGSFGESVRVPANDVLHIYRPLRPGQIRGEPWLSSILLKLYELDQYDDAELVRKKTAAMFAGFITRLDPEANILGEGESNEQGVALSGLEPGTMQLLDPGEDIKFSEPSDVGGSYEAFMRQQLRAIAIGTGITYEQLTGDLTGVNYSSIRAGLIEFRR…
Head	Core_prophage	>EA652_1020 phage headtotail joining family proteinMYNEDYLIQVEEAIKKLQNGERVVSIAYGDHVVRYAEVDINDLLSLRQRIKAELKIAGMKPKRKIVFSTNKGVDKIM
Head	Core_prophage	>EA652_1021 phage terminase large subunit family proteinMIYATSFSEGLKPDPLLKVSEWANEYRVLAPTAASEPGKWRTERTPYLKEIMDSLSPSSPAEKVVFMKGAQIGGTEAGNNWIGYIIDQTPGPMLVVQPTVEMGKRWSKGRFAPLIESTPCLKSKVKDPRSRDSGNTVQSKEFPGGIVVITGANSSVALRSMPVKYLFLDEIDAYPGDSGGEGDPVLLSIARTNTFARRKIFLVSTPTIHGISRIEKEFEATDKQYFFVPCPYCNYYQVLKWSQIKWENNDSRTAHYVCTECSGKIENHQKTEMLERGEWRPTNRVKGEKKGFHLSSLYSPVGWYSWTQAVEDFLHAKESEQLLKVWINTTLGETWVDKGEVPD…
Head	Core_prophage	>EA652_0627 phage terminase large subunit family proteinMIYARAFSEGLRPDPQLKVSEWANEYRVLAPTAASEPGKWRTERTPYLKEIMDSLSPSSQAEKVVFMKGAQIGGTEAGNNWIGYIIDQTPGPMLVVQPTVEMGKRWSKGRFAPLIESTPCLKSKVKDPRSRDSGNTVQSKEFPGGIVVITGANSSVSLRSMPVKYLFLDEIDAYPGDSGGEGDPVLLSIARTNTFAHRKIFLVSTPTIHGISRIEKEFEATDKRYFFVPCPHCNYYQVLKWSQIKWENNDSRTAHYVCTECSGKIENHQKTEMLDRGEWRATNQVHNSKVIGFHLSSLYSPVGWYSWQQAVEDFLHAKESEQLLKVWINTTLGETWVDKGEVP…
Head	Core_prophage	>EA652_0628 phage headtotail joining family proteinMYNEEYLIQVEEAIKKLQSGERVVSIAYGDHVVRYAEVQINDLLNLRQRIKAELKVAGMKPKRKIVFSTSKGII
Head	Core_prophage	>EA652_0630 phage portal protein lambda familyMLLKSFKQLFNKPKIKSSAWDAAGSGRRFLHFQPELGSINNLLSQSLETLRSRSRDMVRKNPYAANIIDTIVSNSIGTGIKPQSKARDGEFRKKVQELWLKWTDEADSNGISDFYGLQALVCRSMIEGGECFVRLRTRKLEGYVPLQLQVLESEHLDSKSNQKLANGNVIRNGIEFNRLGQREAYYLFREHPGEGSFGESVRVPANDVLHIYRPLRPGQIRGEPWLSNILLKLYELDQYDDAELVRKKTAAMFAGFITRLDPEANIMGESESNEQGVALSGLEPGTMQLLDPGEDIKFSEPSDVGGSYEAFIRQQLRAIAIGTGITYEQLTGDLTGVNYSSIRAGLIEFRRRC…
Head	Core_prophage	>EA652_0631 putative capsid proteinMLVELIARNRSLSVEAIKNTEAGLYFGEKAIEMGLADGMTILSSINKNRSITMNEQTTNDLETDNLTKYRTEVLELIRLCNISKMPEKIGEFIEQSVSVEQAREVLMELLAERTKKTEILSAVPQNSGEELMMQVAKSRRS
Head	Core_prophage	>EA652_0632 bacteriophage lambda head decoration D familyMSCISEQNNLGDLLKYEVSSLYSRDQITVAKGQNIKLGAVVAKKTEDGLIRVLNPAGTDGTQTAIGVIVSDVNAIENTKAVIVTRVAILADHAVVWPANITEEQKAEVIKQLEGRGIIIRKGV
Head	Core_prophage	>EA652_0633 phage major capsid E family proteinMQNPFTNTAFSMTALTNAMNILPINYGRVENLNLFPSRSVRFRHITIEEHNGVLSLLPTQVPGAPATVGKRGKRKVRTFTIPHIPHDDVVLPEEVQGIRAFGSESELKALADVITDHLQLMRNKHAITLEHLRMGALKGIILDADGSELLNLYNEFEITPKVVNFALGTATTDVKRKCLEVLRHIEDNLSGEYMTGIHALVSPEFFDALTSHAKVKEAYERWQEGAALRNDMRSGFTFCGITFEEYRGQATDPEGTVRRFIERDTGHCFPLGTASTFTTYFAPADFNETVNTLGQPLYAKQGPRRFDRGTDLHTQSNPLPMCHRPATLIKIVAT
Head	Core_prophage	>WPAU_0651 Putative phage related proteinMTELTKAINILPINYGRTESLNLFPSRSVRFRHITIEEQNGVLSLLPTQVPGAPATVGKRGKRKIRTFTIPHIPHDDVVLPEEVQGIRAFGSENELKALANVVTDHLELMRNKHAITLEHLRMGALKGIILDADGSELLNLYNEFEITPKVVNFVLGIATTDVKRKCMEVLRHIEDNLSGEYMTGVHALVSPEFFDALTSHSKVKEAYERWQEGAALRNDMRSGFTFCGITFEEYRGQATDPEGTVRRFIEKDTGHCFPLGTASTFTTYFAPADFNETVNTLGQPLYAKQEPRRFDRGTDLHTQSNPLPMCHRPGILVKLAA
Head	Core_prophage	>WPAU_0652 putative phage related proteinMSCITEQNNLGDLLKYEASNLYSRDQITVAKGQNLSLGTVVGCNIEDNVIKIINPTATDGTQTAIGVIASDVNVKENTKAVIITRIAMLADHAVVWPANITEEQKAAAIKQLEARGIIIRKGV
Head	Core_prophage	>WPAU_0654 minor capsid protein C putative ProbableMTTQINWMNKPMMIEQRSFELLSLHAGKHPTFKNIKHTAENNVEKIAIIPVHGILTKKPGAFDDMLGMTSYEKIREEIEKALIDEEVETIILDIDSPGGEVNGLFDLSDFIYEARGLKKIVAIANDDAYSAAYAIASSAEKVLVTRTSGVGSIGVIASHIDQSGFDEKQGIKYTTVFAGKRKNDLNPHEPITSESVESLQDEVDRLYEMFVELVARNRNLSTEKIKSTEAGLYFGEKAIEIGLADEVITYSEFIDRRNNMSKAEFNYKGHTIDADELMEESKRIGYERCRKEVLEVIRLCNLSKMPEKIGEFIEQDVNAKQAQEILMSILAERTKKTEILSTIPQSSS…
Head	Core_prophage	>WPAU_0655 portal protein lambda family phage portalMIEGGECFVRLRTRKREDGLCVPLQLQVLESEHLDNKSNQTLANGNVIRNGIEFNRLGQREAYYLFREHPGEGSFGESVRVPANDVLHIYRPLRPGQIRGVPWLSSVLLKLYELDQYDDAELVRKKTAAMFAGFITRLDPEANIMGEGESNEHGVALSGLEPGTMQLLDPGEDIKFSEPSDVGGSYEAFMKQQLRAIAVGTGITYEQLTGDLSGVNYSSIRAGLIEFRRKCAMLQHNVVVFQLCRPVWNRWLELALLSGELDIGENWAKETAKEVKWIPQGCAYVDPLKDQQAQQMAVRNGFKSRSEVVSELGYDVEEIDQEIAEDQRRASELGLSFDSDVNSNAEMI
Head	Core_prophage	>WPAU_0656 portal protein lambda family phage portalMHFQPEVGSINSLLSQSLEHLRSRSRDMVRKNSYAANIIDTIVSNCVGTGIKPQSKAKDGEFRKKVQELWLRWTDEADSSGVSDFMGYKLWFVGA
Head	Core_prophage	>WPAU_0660 Putative phage related protein gpWMYNQEYLTQVKEAIKKLQSGERVVSIAYGDHVVRYGEVQINDLLSLRQRIKAELKVAGVKRKIVISTNKGIDK
Head	Core_prophage	>WPAU_0661 prophage LambdaW1 terminase largeMIYSSSFYTGLKPDPLLKVSEWADRNRQLSTIASSEPGKWRTERTPYLKEIMDSLSSSSPAEKVVFMKGAQIGGTEAGNNWIGYIIDQTPGPMLVVQPTVEMGKRWSKGRFAPLIEDTPCLRSKIKDPRSRDSGNTVQSKEFPGGTVVVTGANSPVGLRSMPVRYLFLDEVDAYPGDSGGEGDPVLLSIARTNTFTRRKIFLVSTPTVHGISRIEKEFESSDKRYFFVPCPHCDHYQVLKWPQIKWKDKDPSTAHYVCIECSGKIENHQKTEMLARGEWRATREEGKKEAKIGFHLSSLYSPVGWYSWKQAVEDYLHAKENEQLLKVWINTTLGETWVDKGEVPDWKQLFERREN…
Head	Core_prophage	>B3gp15 phage terminase large subunit GpAMIYARAFSEGLRPDPELKVSEWANEYRVLAATAASEPGKWRTERTPYLKEIMDSLSPSSPIEKVVFMKGAQIGGTEAGNNWIGYIIDQTPGPMLVVQPTVEMGKRWSKGRFAPLIESTPCLKSKVKDPRSRDSGNTVQSKEFPGGIVVITGANSSVGLRSMPVKYLFLDEIDAYPGDSGGEGDPVLLSIARTNTFARRKIFLVSTPTIHGISRIEKEFEATDKRYFFVPCPHCNYYQVLKWSQIKWENNDSRTAHYVCTECSGKIENHQKTEMLERGEWRATEAKEGEKKGFHLSSLYSPVGWYSWQQAVENFLHAKESEQLLKVWINTTLGETWVDKGEVPDWKQLFNRREFFQIGT…
Head	Core_prophage	>B3gp16 hypothetical proteinMYSEKYLTQVEKAIQKLQSGERVVSIAYGDHVVRYGEVQIKDLLELRQRIKAGLKVAGMRPKRKIVFSTSKGIL
Head	Core_prophage	>B3gp17 phage portal protein lambda familyMLLKTFKQLFNKPKIKSSAWDAAGSGRRFFHFQPELGSINNLLSQSLGHLRSRSRDMVRKNPYAANIIDTIVSNSIGTGIKPQSKAKNAEFRKKVQELWLRWTDEADSSGVSDFYGLQALVCRSMIEGGECFVRLRTRKLEDRFSVPLQLQVLESEHLDNKTNQTLANGNVIRNGIEFNRLGQREAYYLFKEHPGESMFGESVRVPANDVLHIYRPLRPGQIRGEPWLSNILLKLYELDQYDDAELVRKKTAAMFAGFITRLDPEANIMGESESNEQGVALSGLEPGTMQLLDPGEDIKFSEPSDVGGSYEAFIRQQLRAIAIGTGITYEQLTGDLTGVNYSSIRAGLIEFRRRCAM…
Head	Core_prophage	>B3gp18 putative minor capsid protein cMVEPRSFELLSLQAGKQLIFKNIKHAVRNSERGIIPIHGILTKKSETFDGLLGMTSYEKIHEEIESALEDKSIETILLDIDSPGGEVNGVFDLADFIYESRAKKRIIAIANDDAYSAAYAIASSAEKIFLTRTSGVGSIGVIASHIDQSGFDEKQGIKYTTVFAGSRKNDLNPHEPITSESLENLKSEVNRLYGMLVELIARNRSLSVEAIKNTEAGLYFGEKAIEMGLADGMTILSSINKNRSITMNEQTTNDLETDNLTKYRTEVLELIRLCNISKMPEKIGEFIEQSVSVEQAREVLMELLAERTKKTEILSAVPQNSGEELMMQVAKSRRS
Head	Core_prophage	>B3gp19 hypothetical proteinMSCISEQNNLGDLLKYEVSSLYSRDQITVAKGQNIKLGAVVAKKTEDGLIRVLNPAGTDGTQTAIGVIVSDVNAIENTKAVIITCVAILADHAVVWPANITEEQKAEAIKQLEGRGIIIRKGV
Head	Core_prophage	>B3gp20 hypothetical proteinMQNPFTNTAFSMTALTNAMNILPINYGRVENLNLFPSRSVRFRHITIEEQNGVLSLLPTQVPGAPATVGKRGKRKVRTFTIPHIPHDDVVLPEEVQGIRAFGSESELKALADVITDHLQLMRNKHAITLEHLRMGALKGIILDADGSELLNLYNEFEITPKVVNFALGTATTDVKRKCLEVLRHIEDNLSGEYMTGIHALVSPEFFDALTSHTKVKEAYERWQEGAALRNDMRSGFAFCGITFEEYRGQATDPEGTVRRFIDKDTGHCFPLGTASTFTTYFAPADFNETVNTLGQPLYAKQEPRRFDRGTDLHTQSNPLPMCHRPAILVKIVAT
Head	Core_prophage	>ASM33_07380 phage terminase large subunit family proteinMIYATAFYAGLKPDPLLKVSEWSDEYRVLSQTASSEPGKWRTERTPYLKEVMDSLSPSSPVEKVIFMKGAQIGGTEAGNNWIGYIIDQTPGPMLVVQPTVEMGKRWSKGRFAPLIENTPCLKDKVKDPRSRDSGNTVQSKEFPGGIVVITGANSSVGLRSMPVKYLFLDEIDAYPGDSSGEGDPVLLSIARTNTFTRRKIFLVSTPTVHGISRIEKEFESSDKRYFFVPCPQCNYYQVLKWPQIKWENNDPKTAHYVCIECKGKIENHQKIDMLAKGEWRATDSTKDGKTAGFHISSLYSPVGWYSWSQAVAEFLHSKDNEQLLKVWINTVLGETWVDRGEV…
Head	Core_prophage	>ASM33_07375 hypothetical proteinMYTEEYLLQVEKAIKKLQRGERVVSIGYGDHVVRYAEVQINDLLNLRQRIKAELKVAGVKPKRKIVFSTNKGIDKIV
Head	Core_prophage	>ASM33_07360 phage portal proteinMLLKSFKQLFNKPKTKSSAWDAAGSGRRLCYWQPERSSINSLLSDSIETLRSRSRDMVRKNPYAANIIDTIVSNSVGTGIKPQSKAKDAEFRKKVQELWLRWTDEADSNNISDFYGLQALVCRSMIEGGECFVRLRTRKQEDGFSVPLQLQVLESEHLDNKSNQTLSNGNIIRNGIEFNRLGQREAYYLFKEHPGESSLGESVRVPANDVLHIYKPLRPGQIRGEPWLSNVLLKLYELDQYDDAELVRKKTAAMFAGFITRLDPEANIMGENEANEHGVALSGLEPGTMQLLDPGEDIKFSEPSDVGGNYEAFMRQQLRAIAIGMGITYEQLTGDLTNVNYSSIRAGLIEFRRRCAMLQHNIMVFQ…
Head	Core_prophage	>ASM33_07355 S49 family peptidaseMEILQTSWLNKPMMIEQKSFDLLSLYNGKQPIFKNVKHAVTHSVAKIAVVAIHGILTKSPGAFDDFLGMTSYERVQTQIEEALMDEKVETILLDIDSPGGEVSGIFDLSDFIYNARSRKSIIAIANDDAYSAAYAIASSAKKVFITRTSGVGSIGVIASHIDQSGFDEKQGIKYTTVFAGSRKNDLNPHEPITSESLESLQEEVNRLYEMFSQLIARNRNLSIKTIKDTEAGLYFGQKAIEIGLADGITTFSEFINNYRSTTMTTAEFNCKEHTDDLIEEAKRNGYNNCRTEVLEVIRLCNLSRMPEKIAEFIEQNVSSKQAQEILIEALAERTTKAEIFSALPQNSSEDLMMKAAKARQNI
Head	Core_prophage	>ASM33_07350 head decoration proteinMTCITEQNNLGDLLKYEASNLYSRDQITVAKGQNLTLGTVVGLDKDNLIKILNPAATDGTQTAIGVIANNVDAKAADTKAVIITRIALLADHSVVWPANITEEQKTAAIKQLESRGIIIRKGA
Head	Core_prophage	>ASM33_07345 major capsid proteinMQNPFSNPAFNMTALTAAINILPINFGRTESLKLFPSKSVRFRHITIEEQNGVLNLLPTQVPGAPATVGKRGKRKVRTFTIPHIPHDDVVLPEEVQGIRSFGSENELLALADVVTDHLQSMRNKHAITLEHLRMGALKGIILDADGSELLNLYNEFGITPKTVNFALGTTTTDVKRKCMEVLRHIEDSLSGEYMTGIHALVSSEFFDALTSHAKVKEAYERWQEGAALRDDMRSGFTFCGITFEEYRGQATDMDGNVRRFIEKDTGHCFPIGTAGTFTTYFGPADFNETVNTLGQPLYAKQEPRRFDRGTDLHTQSNPLPMCHRPGVLVKITI
Head	Core_prophage	>ASM33_05440 major capsid proteinMQNPFSNSAFSMIELTNAINIMEINYGRTESLKLFPSESVSVRHIAIEEQNGVLSLLQTQVPGAPATVGKRGKRKVRTFTIPHIPHDDVVLPEEAQGIRPFGSDDELITLAKVVNKHLQSMRNKHAITLEHLRMGALKGIILDADGSELLNLYNEFGITPKAVNFALGTATTDVKRKCMEVLRHIEDSLSGEYMTGIHALVSPEFFDALTGHSKVKEAYERWQEGAALRNDMRSGFTFCGITFEEYRGQASDVDGNVRRFIEKDTGHCFPLGTANTFTTYFGPADFNETVNTLGQPLYAKQEPRRFDRGTDLHTQSNPLPMCHRPGVLIKVTA
Head	Core_prophage	>ASM33_05435 head decoration proteinMSCITEQNNLGDLLKYEASNLYSRDQITVAKGQNLSLGTVVGCESKDNLIKILNPTAIDGTQTAIGVITSDVNAKENTKAVIIARVALLADHTVVWPANITEEQKTTAVKQLGIRGIIIRKGV
Head	Core_prophage	>ASM33_05430 S49 family peptidaseMETIRTSWLGRPMMIEQKSFDLLSLYNGKQPIFKNLKHSFKSNVENIAVIPIHGILTKSPGAFDDFLGMTSYERVQAQIEEALADREIETILLDIDSPGGEVSGIFDLADFIYESRAKKRIVAIANDDAYSAAYAIASSAEKVFVTRTSGIGSIGVIASHIDQSAFDEKQGIKYTTIFAGSRKNDLNPHEPINSEGLEGLKGEIDRLYGMFVQLIARNRNLSVKTIKDTEAGLYFGQNAIDIGLADGITTFSEFINNYRSTTMTTAEFNCKEHTDDLIEEAKRNGYNNCRTEILEVIRLCNLSKMPEKIGEFIEQNVSSKQAQEILIEALAERTMKTEIFSALPQNSSEGLLTRLAKTQQTIK
Head	Core_prophage	>ASM33_05425 phage portal proteinMLLKTFKQLFHKPPKPKSSAWDGAGYGRRVMYWQPGSGSINSLLSHSIETLRSRSRDMVRKNPYAANIIDTIVSNSVGTGIKPQSKAKDAEFRKKVQELWLKWTDEADSNNISDFYGLQALVCRSMVEGGECFVRLRTRKFEDGFSVPLQLQVLESEHLDNKNNQTLANGNIIRNGIEFNRLGQREAYYLFREHPGESTFGESVRVPANDVLHIYKPLRPGQIRGEPWLSNVLLKLYELDQYDDAELVRKKTAAMFAGFITRLDPEANIMGESESNEHGVALSGLEPGTMQLLDPGEDIKFSEPSDVGGSYEAFMRQQLRAIAIGIGITYEQLTGDLTNVNYSSIRAGLIEFRRRCAMLQHNIMVF…
Head	Core_prophage	>ASM33_05415 hypothetical proteinMYTEEYLLQVEKAIKKLQRGERVVSIGYGDHVVRYAEVQINDLLNLRQRIKAELKVAGMKPKRKIVFSTNKGII
Head	Core_prophage	>ASM33_05410 phage terminase large subunit family proteinMIYSSSFYAGLKPDPLLKVSEWSDEYRVLSQTASSEPGKWRTERTPYLKEIMDSLSPSSKVEKVIFMKGAQIGGTEAGNNWIGYIIDQTPGPMLVVQPTVEMGKRWSKGRFAPLIENTPCLKDKVKDPRSRDSGNTVQSKEFPGGIVVITGANSSVGLRSMPVKYLFLDEIDAYPGDSSGEGDPVLLSIARTNTFTRRKIFLVSTPTVHGISRIEKEFEASDKRYFFVPCPHCNHYQVLKWSQIKWEDKDLRTAHYVCIECKGKIENHQKIDMLAKGEWRATDSTKDGKTAGFHISSLYSPVGWYSWSQAVAEFLHSKDNEQLLKVWINTVLGETWVDKGEV…
Head	Core_prophage	>wHa_02400 Phage terminase large subunitMIYSSSFYTGLKPDPLLKVSEWADRNRQLSTIASSEPGKWRTERTPYLKEIMDSLSSSSPAEKVVFMKGAQIGGTEAGNNWIGYIIDQTPGPMLVVQPTVEMGKRWSKGRFAPLIEDTPCLRSKIKDPRSRDSGNTVQSKEFPGGTVVVTGANSPVGLRSMPVRYLFLDEVDAYPGDSGGEGDPVLLSIARTNTFTRRKIFLVSTPTVHGISRIEKEFESSDKRYFFVPCPHCDHYQVLKWPQIKWKDKDPSTAHYVCIECSGKIENHQKTEMLARGEWRATREEGKKEAKIGFHLSSLYSPVGWYSWKQAVEDYLHAKENEQLLKVWINTTLGETWVDKGEVPDWKQLFERRENFPIG…
Head	Core_prophage	>wHa_02410 Putative phage head stabilizing protein GpWMYNQEYLTQVKEAIKKLQSGERVVSIAYGDHVVRYGEVQINDLLSLRQRIKAELKVAGVKRKIVISTNKGIDK
Head	Core_prophage	>wHa_02460 Minor capsid protein C putativeMTTQINWMNKPMMIEQRSFELLSLHAGKHPTFKNIKHTAENNVEKIAIIPIHGILTKKPGAFDDMLGMTSYEKIREEIEKALIDEEVETIILDIDSPGGEVNGLFDLSDFIYEARGLKKIVAIANDDAYSAAYAIASSAEKVLVTRTSGVGSIGVIASHIDQSGFDEKQGIKYTTVFAGKRKNDLNPHEPITSESVESLQDEVDRLYEMFVELVARNRNLSTEKIKSTEAGLYFGEKAIEIGLADEVITYSEFIDRRNNMSKAEFNYKGHTIDADELMEESKRIGYERCRKEVLEVIRLCNLSKMPEKIGEFIEQDVNAKQAQEILMSILAERTKKTEILSTIPQSSSEDLMMQVAR…
Head	Core_prophage	>wHa_02480 hypothetical proteinMSCITEQNNLGDLLKYEASSLYSRDQITVAKGQNLKLGTVVALDKDSMVKIINPTATDGTQTAIGAVVSDVNATENAKAVIITRCAILADHAVVWPANITEEQKAAAIKQLEARGIIVRKGI
Head	Core_prophage	>wHa_03530 Putative minor capsid protein CMLLGKPLMLEPRSFELLSLNNQKHPTFKNIKHSIKSNVERTAIIAIHGILTKKPGAFDEMLGMTSYEQIEEQIKQALADSSIETIMLEIDSPGGEVNGIFDLADFIYESRAKKRIIAIANDDAYSAAYAIASSAEKVFVRRTSGVGSIGVIASHIDQSGFDEKQGIKYTTIFAGSRKNDLNPHEPITSESLESLQKEVGRLYEMFLQLIARNRGLSIEKIRSTEAGLYFGEKAVEIGLADGMTILSSINKNRSITMNEQTTNDLETDNLTKYRTEVLELIRLCNLSKMPEKIGEFIEQSVSVEQAREVLMELLAERTKKTEILSAIPQNSGEELMMQVAKSRRS
Head	Core_prophage	>wHa_03540 Putative phage portal protein lambda familyMLLKTFKQLFNKPKIKSSAWDAAGSGRRFFHFQPELGSINNLLSQSLETLRSRSRDMVRKNPYAANIIDTIVSNSIGTGIKPQSKARDGEFRKKVQELWLRWTDEADSSGVSDFYGLQALVCRSMIEGGECFVRLRTRKLEDRFSVPLQLQVLESEHLDNKTNQTLANGNVIRNGIEFNKLGQREAYYLFREHPGEGSFGESVRVPANDVLHIYRPLRPGQIRGEPWLSSILLKLYELDQYDDAELVRKKTAAMFAGFITRLDPEANIMGEGEASEQGVALSGLEPGTMQLLDPGEDIKFSEPSDVGGSYEAFMRQQLRAIAIGTGITYEQLTGDLTRVNYSSIR…
Head	Core_prophage	>wHa_03560 Phage terminase large subunitMIYATSFSEGLRPDPQLKVSEWANEYRVLAPTAASEPGKWRTERTPYLKEIMDSLSPSSPAEKVVFMKGAQIGGTEAGNNWIGYIIDQTPGPMLVVQPTVEMGKRWSKGRFAPLIESTPCLKSKVKDPRSRDSGNTVQSKEFPGGIVVITGANSSVGLRSMPVKYLFLDEIDAYPGDSGGEGDPVLLSIARTNTFARRKIFLVSTPTIHGISRIEKEFEATDKRYFFVPCPYCNYYQVLKWSQIKWEDKNPSTAHYICIECGEKIENHQKTEMLERGEWRATNQVHNSKVIGFHLSSLYSPVGWYSWQQAVEDFLHAKESEQLLKVWINTTLGETWVDKGEVPDWKQLFNRREFFQIGT…
Head	Core_prophage	>WD_0265 prophage LambdaW1 terminase large subunit MIYSSSFYTGLKPDPLLKVSEWADRNRQLSTIASSEPGKWRTERTPYLKEIMDSLSSSSPAEKVVFMKGAQIGGTEAGNNWIGYIIDQTPGPMLVVQPTVEMGKRWSKGRFAPLIEDMPCLRSKIKDPRSRDSGNTVQSKEFPGGTVVVTGANSPVGLRSMPVRYLFLDEVDAYPGDSGGEGDPVLLSIARTNTFTRRKIFLVSTPTVHGISRIEKEFESSDKRYFFVPCPHCDHYQVLKWSQIKWKDKDPSTAHYVCIEYSGKIENHQKTEMLARGEWRATREEGKKEAKIGFHLSSLYSPVGWYSWKQAVEDYLHAKENEQLLKVWINTTLGETWVDKGEVPDWKQ…
Head	Core_prophage	>WD_0266 hypothetical proteinMMYNQEYLTQVKEAIKKLQSGERVVSIAYGDHVVRYGEVQINDLLSLRQRIKAELKVAGVKRKIVISTNKGIDK
Head	Core_prophage	>WD_0273 conserved hypothetical proteinMSCITEQNNLGDLLKYEASNLYSRDQITVTKGQNLSLGTVVGCNIEDNVIKIINPTATDGTQTAIGVIASDVNVKENTKAVIITRIAMLADHAVVWPANITEEQKAAAIKQLEARGIIIRKGV
Head	Core_prophage	>WD_0274 conserved hypothetical proteinMQNPFTNSAFSMTELTKAINILPINYGRTESLNLFPSRSVRFRHITIEEQNGVLSLLPTQVPGAPATVGKRGKRKIRTFTIPHIPHDDVVLPEEVQGIRAFGSENELKALANVVTDHLELMRNKHAITLEHLRMGALKGIILDADGSELLNLYNEFEITPKVVNFALGIATTDVKRKCMEVLRHIEDNLSGEYMTGVHALVSPEFFDALTSHSKVKEAYERWQEGAALRNDMRSGFTFCGITFEEYRGQATDPEGTVRRFIEKDTGHCFPLGTASTFTTYFAPADFNETVNTLGQPLYAKQEPRRFDRGTDLHTQSNPLPMCHRPGILVKLAA
Head	Core_prophage	>WD_0275 conserved hypothetical protein degenerateMFRDIKRLFADCFAHLGQQALYESKDKSYMVQILKQQPDKLYEIGEGQFVGEILILEVSIFDVLQPVVDTVLQVNKKITKIVQAVS
Head	Core_prophage	>WD_0597 prophage LambdaW4 terminase large subunit MIYATSFSEGLKPDPLLKVSEWANEYRVLAPTAASEPGKWRTERTPYLKEIMDSLSPSSPAEKVVFMKGAQIGGTEAGNNWIGYIIDQTPGPMLVVQPTVEMGKRWSKGRFAPLIESTPCLKSKVKDPRSRDSGNTVQSKEFPGGIVVITGANSSVALRSMPVKYLFLDEIDAYPGDSGGEGDPVLLSIARTNTFARRKIFLVSTPTIHGISRIEKEFEATDKQYFFVPCPYCNYYQVLKWSQIKWENNDSRTAHYVCTECSGKIENHQKTEMLERGEWRPTNRVKGEKKGFHLSSLYSPVGWYSWTQAVEDFLHAKESEQLLKVWINTTLGETWVDKGEVPDWKQLF…
Head	Core_prophage	>WD_0598 hypothetical proteinMYNEDYLIQVEEAIKKLQNGERVVSIAYGDHVVRYAEVDINDLLSLRQRIKAELKIAGMKPKRKIVFSTNKGVDKIM
Head	Core_prophage	>WD_0602 prophage LambdaW4 minor capsid protein C MKNQAIWLNRCVMVEPRSFELLSLQTGKQPIFKNIKHAVRNSERGIIPIHGILTKKSEVFDDVLGMTSYEKISEEIEEALIDKEVETIILDIDSPGGEVNGLFDLSDFIYQARRKKRIVAIANDDAYSAAYAIASSAEKVLVTRTSGVGSIGVIASHIDQSGFDEKQGIKYTTVFAGSRKNDLNPHEPITSESLESLKSEVNRLYGMLVELIARNRNLSVEAIKSTEAGLYFGEKAVEIGLADGITILSEFKSINKKGDITMNEKTTNDLETDNLTKYRTEVLELIRLCNLSRMPEKIGEFIEQSVSVEQAREVLMELLAERTKKTEILSAIPQNSGEELMMQVAKSRA…
Head	Core_prophage	>WD_0603 conserved hypothetical proteinMISITEGNNLGDLLKYEVSNLYSRDQITVAKGQNLKLGKVVGYDTKDGFIKALNPTATDGTQTAIGVIASDVNAKENSKGVIIARGAILADHAVVWPANIIEEQKTAAIKHLEGRGIIIRKGA
Head	Core_prophage	>WD_0604 conserved hypothetical proteinMQNPFTNTAFSMTALTNAINILPINYGRVENLNLFPSRSVRFRHITIEEQNGVLSLLPTHLPGAPATVGKRGKRKIRTFTIPHIPHDDVVLPEEVQGIRAFGSESELKALADVITDHLQLMRNKHAITLEHLRMGALKGIILDADGSELLNLYNEFEITPKVVNFALGTATTDVKRKCLEVLRHVEDNLSGEYMTGIHALVSPEFFDALISHSKVKEAYERWQEGAALRNDMRSGFTFCGITFEEYRGQATDPEGTVRRFIERESGNCFPLGTASTFTTYFAPADFNETVNTLGQPLYAKQEPRRFDRGTDLHTQSNSLPMCHRPGVLVKVVVT
Head	Core_prophage	>WP1301 Putative phage related proteinMQNPFTNTAFSMTALTNAMNILPINYGRVENLNLFPSRSVRFRHITIEEHNGVLSLLPTQVPGAPATVGKRGKRKVRTFTIPHIPHDDVVLPEEVQGIRAFGSESELKALADVITDHLQLMRNKHAITLEHLRMGALKGIILDADGSELLNLYNEFEITPKVVNFALGTATTDVKRKCMEVLRHIEDNLSGEYMTGVHALVNPEFFDALTSHSKVKEAYERWQEGAALRNDMRSGFTFCGITFEEYRGQATDPEGTVRRFIEKDTGHCFPLGTASTFTTYFAPADFNETVNTLGQPLYAKQEPRRFDRGTDLHTQSNPLPMCHRPGTLVKVVAA
Head	Core_prophage	>WP1302 putative phage related proteinMTCITEQNNLGDLLKYEASSLYSRDQITVAKGQNLKLGTVVGYDTKDNLIKALNPTATDGTQTAIGVITSDVNAKENSKGVIIARGAMLADYAVVWPAGITEEQKAAAIKQLEGRGIIVRKGV
Head	Core_prophage	>WP1303 Putative minor capsid protein cMEILQTNWLCRPMMIEQKSFDLLSLYNGKQPIFKKIKHAVNQNIEKTAVIEIHGILTKKPGAFDVFLGMTSYEQIEEQITQALADSSIETIILEIDSPGGEVNGIFDLADFIYESRAKKRIIAIANDDAYSAAYAIASSAEKVFVSRTSGVGSIGVIASHIDQSGFDEKCGIKYTTVFAGSRKNDLNPHEPMTSESLESLQKEVDRLYEMFVQLIARNRNLSIEAIKSTEAGLYFGEKAVEIGLADGVTTFFEFINNHRSVSMTTNELTEENCRREILEIIRLCNISKMPEKIGEFIEQGSSVEQAREVLMELLAERTKKTEILSAIPQNAGEELMMQVAKSRCI
Head	Core_prophage	>WP1304 Putative phage portal proteinMLLKSFKQLFSKPKIKSSAWDAAGSGRRFFHFQPELGSINNLLSQSLETLRSRSRDMVRKNPYAANIIDTIVSNSIGTGIKPKSKAKDGEFRKKVQELWLKWTDEADSCGISDFYGLQALVCRSMIEGGECFVRLRTRKLEDRFSVPLQLQVLESEHLDNKTNQTLGNGNVIRNGIEFNRLGQREAYYLFREHPGEGSFGESVRVPANDVLHIYKPLRPGQIRGEPWLSSILLKLYELDQYDDAELVRKKTAAMFAGFITRLDPEANILGEAQANEQGVALSGLEPGTMQLLDPGEDIKFSEPSDVGGSYEAFMRQQLRAIAIGTGITYEQLTGDLTGVNYSSIRAGLIEFRRRCAMLQHNI…
Head	Core_prophage	>WP1306 putative phage related proteinMYSEEYLTQVEKAIQKLQSGERVVSIAYGDHVVRYGEVQINDLLNLRQRIKAELKVAGMRPKRKIVFSTSKGII
Head	Core_prophage	>WP1307 Phage terminase large subunit GpAMIYARAFSEGLRPDPELKVSEWANEYRVLAPTAASEPGKWRTERTPYLKEIMDSLSPSSPAEKVVFMKGAQIGGTEAGNNWIGYIIDQTPGPMLVVQPTVEMGKRWSKGRFAPLIESTPCLKSKVKDPRSRDSGNTVQSKEFPGGIVVITGANSSVGLRSMPVKYLFLDEIDAYPGDSGGEGDPVLLSIARTNTFARRKIFLVSTPTIHGISRIEKEFEATDKRYFFVPCPHCNYYQVLKWSQIKWENNDSRTAHYVCTECSGKIENHQKTEMLERGEWRATEAKEGEKKGFHLSSLYSPVGWYSWQQAVEDFLHAKESEQLLKVWINTTLGETWVDKGEVPDWKQLFNRREFFPVGT…
Head	Core_prophage	>WRi_005540 hypothetical proteinMQNPFTNTAFSMTALTNAINILPINYGRVENLNLFPSRSVRFRHITIEEQNGVLSLLPTQLPGAPATVGKRGKRKIRTFTIPHIPHDDVVLPEEVQGIRAFGSESELKALADVITDHLQLMRNKHAITLEHLRMGALKGIILDADGSELLNLYNEFEITPKVVNFALGTATTDVKRKCLEVLRHVEDNLSGEYMTGIHALVSPEFFDALISHSKVKEAYERWQEGAALRNDMRSGFTFCGITFEEYRGQATDPEGTVRRFIERESGNCFPLGTASTFTTYFAPADFNETVNTLGQPLYAKQEPRRFDRGTDLHTQSNSLPMCHRPGVLVKVVVT
Head	Core_prophage	>WRi_005550 hypothetical proteinMISITEGNNLGDLLKYEVSNLYSRDQITVAKGQNLKLGKVVGYDTKDGFIKALNPTATDGTQTAIGVIASDVNAKENSKGVIIARGAILADHAVVWPANIIEEQKTAAIKHLEGRGIIIRKGA
Head	Core_prophage	>WRi_005560 minor capsid protein C putativeMKNQAIWLNRCVMVEPRSFELLSLQTGKQPIFKNIKHAVRNSERGIIPIHGILTKKSEVFDDVLGMTSYEKISEEIEEALIDKEVETIILDIDSPGGEVNGLFDLSDFIYQARRKKRIVAIANDDAYSAAYAIASSAEKVLVTRTSGVGSIGVIASHIDQSGFDEKQGIKYTTVFAGSRKNDLNPHEPITSESLESLKSEVNRLYGMLVELIARNRNLSVEAIKSTEAGLYFGEKAVEIGLADGITILSEFKSINKKGDITMNEKTTNDLETDNLTKYRTEVLELIRLCNLSRMPEKIGEFIEQSVSVEQAREVLMELLAERTKKTEILSAIPQNSGEELMMQVAKSRAQSNI
Head	Core_prophage	>WRi_005570 portal protein lambda familyMLLKSFKQLFNKPKIKSSAWDAAGSGRRFFHFQPELGSINNLLSQNLETLRSRSRDMVRKNPYAANIIDTIVSNSIGTGIKPQSKARDGEFRKRVQELWLRWTDEADSNGVSDFYGLQALVCRSMIEGGECFVRLRTRKLEDRFSVPLQLQVLESEHLDNKTNQTLGNGNVIRNGIEFNKLGQREAYYLFKEHPGEGSFGESVRVPANDVLHIYRPLRPGQIRGEPWLSSILLKLYELDQYDDAELVRKKTAAMFAGFITRLDPEANILGEGESNEQGVALSGLEPGTMQLLDPGEDIKFSEPSDVGGSYEAFMRQQLRAIAIGTGITYEQLTGDLTGVNYSSIRAGLIEFRRRCAMLQ…
Head	Core_prophage	>WRi_005600 hypothetical proteinMYNEDYLIQVEEAIKKLQNGERVVSIAYGDHVVRYAEVDINDLLSLRQRIKAELKIAGMKPKRKIVFSTNKGVDKIM
Head	Core_prophage	>WRi_005610 putative phage terminase large subunitMIYATSFSEGLKPDPLLKVSEWANEYRVLAPTAASEPGKWRTERTPYLKEIMDSLSPSSPAEKVVFMKGAQIGGTEAGNNWIGYIIDQTPGPMLVVQPTVEMGKRWSKGRFAPLIESTPCLKSKVKDPRSRDSGNTVQSKEFPGGIVVITGANSSVALRSMPVKYLFLDEIDAYPGDSGGEGDPVLLSIARTNTFARRKIFLVSTPTIHGISRIEKEFEATDKQYFFVPCPYCNYYQVLKWSQIKWENNDSRTAHYVCTECSGKIENHQKTEMLERGEWRPTNRVKGEKKGFHLSSLYSPVGWYSWTQAVEDFLHAKESEQLLKVWINTTLGETWVDKGEVPDWKQLFN…
Head	Core_prophage	>WRi_010200 hypothetical proteinMQNPFTNTAFSMTALTNAINILPINYGRVENLNLFPSRSVRFRHITIEEQNGVLSLLPTQLPGAPATVGKRGKRKIRTFTIPHIPHDDVVLPEEVQGIRAFGSESELKALADVITDHLQLMRNKHAITLEHLRMGALKGIILDADGSELLNLYNEFEITPKVVNFALGTATTDVKRKCLEVLRHVEDNLSGEYMTGIHALVSPEFFDALISHSKVKEAYERWQEGAALRNDMRSGFTFCGITFEEYRGQATDPEGTVRRFIERESGNCFPLGTASTFTTYFAPADFNETVNTLGQPLYAKQEPRRFDRGTDLHTQSNSLPMCHRPGVLVKVVVT
Head	Core_prophage	>WRi_010210 hypothetical proteinMISITEGNNLGDLLKYEVSNLYSRDQITVAKGQNLKLGKVVGYDTKDGFIKALNPTATDGTQTAIGVIASDVNAKENSKGVIIARGAILADHAVVWPANIIEEQKTAAIKHLEGRGIIIRKGA
Head	Core_prophage	>WRi_010220 minor capsid protein C putativeMKNQAIWLNRCVMVEPRSFELLSLQTGKQPIFKNIKHAVRNSERGIIPIHGILTKKSEVFDDVLGMTSYEKISEEIEEALIDKEVETIILDIDSPGGEVNGLFDLSDFIYQARRKKRIVAIANDDAYSAAYAIASSAEKVLVTRTSGVGSIGVIASHIDQSGFDEKQGIKYTTVFAGSRKNDLNPHEPITSESLESLKSEVNRLYGMLVELIARNRNLSVEAIKSTEAGLYFGEKAVEIGLADGITILSEFKSINKKGDITMNEKTTNDLETDNLTKYRTEVLELIRLCNLSRMPEKIGEFIEQSVSVEQAREVLMELLAERTKKTEILSAIPQNSGEELMMQVAKSRAQSNI
Head	Core_prophage	>WRi_010230 prophage portal protein lambda familyMLLKSFKQLFNKPKIKSSAWDAAGSGRRFFHFQPELGSINNLLSQNLETLRSRSRDMVRKNPYAANIIDTIVSNSIGTGIKPQSKARDGEFRKRVQELWLRWTDEADSNGVSDFYGLQALVCRSMIEGGECFVRLRTRKLEDRFSVPLQLQVLESEHLDNKTNQTLGNGNVIRNGIEFNKLGQREAYYLFKEHPGEGSFGESVRVPANDVLHIYRPLRPGQIRGEPWLSSILLKLYELDQYDDAELVRKKTAAMFAGFITRLDPEANILGEGESNEQGVALSGLEPGTMQLLDPGEDIKFSEPSDVGGSYEAFMRQQLRAIAIGTGITYEQLTGDLTGVNYSSIRAGLIE…
Head	Core_prophage	>WRi_010260 hypothetical proteinMYNEDYLIQVEEAIKKLQNGERVVSIAYGDHVVRYAEVDINDLLSLRQRIKAELKIAGMKPKRKIVFSTNKGVDKIM
Head	Core_prophage	>WRi_010270 putative phage terminase large subunitMIYATSFSEGLKPDPLLKVSEWANEYRVLAPTAASEPGKWRTERTPYLKEIMDSLSPSSPAEKVVFMKGAQIGGTEAGNNWIGYIIDQTPGPMLVVQPTVEMGKRWSKGRFAPLIESTPCLKSKVKDPRSRDSGNTVQSKEFPGGIVVITGANSSVALRSMPVKYLFLDEIDAYPGDSGGEGDPVLLSIARTNTFARRKIFLVSTPTIHGISRIEKEFEATDKQYFFVPCPYCNYYQVLKWSQIKWENNDSRTAHYVCTECSGKIENHQKTEMLERGEWRPTNRVKGEKKGFHLSSLYSPVGWYSWTQAVEDFLHAKESEQLLKVWINTTLGETWVDKGEVPDWKQLFN…
Head	Core_prophage	>So0012 putative major capsid proteinMQNPFTNPAFSMTELTKAINILPINYGRTESLNLFPSRSVRFRHITIEEQNGVLSLLPTQVPGAPATVGKRGKRKIRTFTIPHIPHDDVVLPEEVQGIRAFGSENELKALANVVTDHLELMRNKHAITLEHLRMGALKGIILDADGSELLNLYNEFEITPKVVNFALGTATTDVKRKCLEVLRHVEDNLSGEYMTGIHALVSPEFFDALTSHAKVKEAYERWQEGAALRNDMRSGFTFCGITFEEYRGQATDPEGNVRRFIEKDTGHCFPLGTASTFTTYFAPADFNETVNTLGQPLCAKQEPRRFDRGTDLHTQSNPLPMCHRPRILTKIVAA
Head	Core_prophage	>So0013 hypothetical proteinMAVKLKGKKGEKFMSCITEQNNLGDLLKYEASNLYSRDQITVAKGQNLKLGTVVGRDKDDLIKIINLAATDGTQTAIGVITSDVNATETTKAVIITRIAMLADHAVVWPGNITEEQKAAAIKQLEARGIIIRKGV
Head	Core_prophage	>So0014 putative minor capsid protein CMTTQVSWLNKPMMIEQRSFDLLSLHAEKHPTFKNIKHAVRNSERGIKVIPIHGILTKKSEAFDDVLGMTSYEKIREEIEEALIDEEVETIILDIDSPGGEVNSLFDLSDFIYEARGLKKIVAIANDDAYSAAYAIASSAEKVLVTRTSGVGSIGVIASHIDQSGFDEKQGIKYTTVFAGKRKNDLNPHEPITSESLESLQEEVDRLYEMFVELVARNRNLSTETIKSTEAGLYFGEKAIEIGLADEVITYSEFIDRRNNMSKAEFNYKGHTIDADELMEESKRIGYERCRKEVLEVIRLCNLSKMPEKIGEFIEQNVNAKQAQEILMSILAERTKKTEILSTIPQNTPEDLMMQVARTRA…
Head	Core_prophage	>So0015 phage portal proteinMLLKSFKQLFHKRPKPKGSAWDGAGSGRRLLHFQPETGSINSLLSHSLETLRSRSRDMVRKNSYAANIIDTIVSNCVGTGIKPQSKAKDAEFRKKVQELWLRWTDEADSSGVSDFYGLQALVCRSMIEGGECFVRLRTRKREDGLCVPLQLQVLESEHLDNKSNQTLANGDVIRNGIEFNRLGQREAYYLFREHPGEGSFGESVRVPANDVLHIYRPLRPGQIRGVPWLSTVLLKLYELDQYDDAELVRKKTAAMFAGFITRLDPEANIMGEGESNEQGVALSGLEPGTMQLLDPGEDIKFSEPSDVGGSYEAFMKQQLRAIAVGMGITYEQLTGDLTGVNYSSIRAGLIEFRRRCAMLQHNVVVFQFCRP…
Head	Core_prophage	>So0017 hypothetical proteinMYNQEYLTQVEEAIKKLQSGERVVSIAYGDHVVRYGEVQIKDLLDLRQRIKSELKVAGVKPKRKIVIATSKGVI
Head	Core_prophage	>N499_1139 phage terminase large subunit family proteinMIYATSFSEGLRPDPQLKVSEWANEYRVLAPTAASEPGKWRTERTPYLKEIMDSLSPSSPAEKIVFMKGAQIGGTEAGNNWIGYIIDQTPGPMLVVQPTVEMGKRWSKGRFAPLIESTPCLKSKVKDPRSRDSGNTVQSKEFPGGIVVITGANSSVGLRSMPVKYLFLDEIDAYPGDSGGEGDPVLLSIARTNTFARRKIFLVSTPTIHGISRIEKEFEATDKRYFFVPCPHCNYYQILKWAQIKWEDKNPNTAHYICIECGEKIENHQKTEMLERGEWRPTNRVKGERKGFHLSSLYSPVGWYSWQQAVEDFLHAKESEQLLKVWINTTLGETWVDKGEVPDW…
Head	Core_prophage	>N499_1140 hypothetical proteinMYSEEYLTQVEKAIQKLQSGERVVSIAYGDHVVRYGEVQIKDLLNLRQRIKAELKVAGMRPKRKIVFSTSKGIL
Head	Core_prophage	>N499_1141 phage portal protein lambda familyMLLKTFKQLFNKPKIKSSAWDAAGSGRRFFHFQPELGSINNLLSQNLETLRSRSRDMVRKNPYAANIIDTIVSNSIGTGIKPQSKARDGEFRKKVQELWLKWTDEADSSGVSDFYGLQALVCRSMIEGGECFVRLRNRKLEDGFSVPLQLQVLESEHLDNKSNQTLANGNIIRSGIEFNRLGQREAYYLFREHPGEGSFGESVRVPANDVLHIYKPLRPGQIRGEPWLSNILLKLYELDQYDDAELVRKKTAAMFAGFITRLDPEANIMGESESNEQGVALSGLEPGTMQLLDPGEDIKFSEPSDVGGSYEAFMRQQLRAIAIGTGITYEQLTGDLTGVNYSSIRAGLIEFRRR…
Head	Core_prophage	>N499_1142 hypothetical proteinMWINKPIMVERRSFELLSLYNSKQPIFKNSKYFHINPKGIAIIRIYGVLTKKTEAFDHILDMTSYENIHEEIESALEDKSIETILLDIDSPGGEVNGVFDLADFIYSARGKKRIIAIANDDAYSAAYAIASSAEKVFVSRTSGVGSIGVIASHIDQSRFDEKQGIKYTTIFAGSRKNDLNPHEQMTSESLESLQKEVDRLYEMFVQLIARNRNLSIQAIKSTEAGLYFGEKAVEIGLADGVTTFFEFINNHKSRSVSMTTDELIEENYRREILEIIRLCNVSKMPEKIGEFIEQGVSIEKAREVLMELLAERTKKTEILSAIPQNSGEELMMQVAKARAQSSI
Head	Core_prophage	>N499_1143 hypothetical proteinMTCITEQNNLGDLLKYEASSLYSRDQITVAKGQNLKLGTVVGYDTKDNLIKALNPTATDGTQTAIGVIASDVNAKENSKGVIIARGAMLADHAVVWPANITEEQKAAAIKQLEARGIIIRKGA
Head	Core_prophage	>N499_1144 hypothetical proteinMRNKHAITLEHLRMGALKGIILDADGSELLNLYNEFEITPKVVNFALGTATTDVKRKCLEVLRHIEDNLSGEYMTGIHALVSPEFFDALTSHVKVKEAYERWQEGAALRNDMRSGFTFCGITFEEYRGQATDPEGTVRRFIEKDTGHCFPLGTASTFTTYFAPADFNETVNTLGQPLYAKQEPRRFDRGTDLHTQSNPLPMCHRPGVLVKISSS
Methyltransferase	Core_prophage	>ASM33_00595 sitespecific DNAmethyltransferaseMNALEKFTFNAKPIYTTNRGAAYCGDSINLLPQLPDNSLDLVITSPPFALQRKKEYGNESQAEYVAWLSKFAKLVYRKLKDTGSFVLDLGGAYEKGMPLRSLYNFRVLIHLCDDIGFFLAEDFYWYNPSKLPSPIEWVNKRKIRVKDSVNTVWWLSKTKWPKADITKVLVEYSDRMKKLIEDPKAYYTPKKRPSGHNISSSFSKDNGGSIPSNLLQISNSESNSAYLSACKELGIKQHPARFPAKLPQFFIRFLTQPGDVVLDIFAGSNTTGAVCEQEGRYWLAFEENREYLAASALRFRKEIIY
Methyltransferase	Core_prophage	>ASM33_05220 sitespecific DNAmethyltransferaseMINILEKFTFNVKPLYTTNRGSAYCEDSLNLLPQLPDSSMDLVITSPPFALQRKKEYGNESQTEYVAWLSKFAKLVYRKLKNTGSFVLDLGGAYEKGVPLRSLYNFRVLIHLCDDIGFFLAEDFYWYNPSKLPSPIEWVNKRKIRVKDSVNTVWWLSKTKWPKADITKVLVEYSDRMKKLIEDPKAYYTPKKRPSGHNISSSFSKDNGGSIPSNLLQISNSESNSAYLSACKELGIKQHPARFPAKLPQFFIRFLTEPGDVVLDIFAGSNTTGAVCEQEGRYWLAFEENREYLAASALRFRKEIIY
Methyltransferase	Core_prophage	>EA652_1024 DNA methylase family proteinMNLAIHYYPVENLVEYKRNPRKNDDVVNRMCASIREFGFRIPIVAKSDGTVVDGHLRLKAARKLGMESIPVVLSDNLNEPQTKAFRLLANQSANWAKWDDELLKVEIQELEDLQFDLKMTGFELEKVQRFLDDFDGKEEVERGVLELIDKKVEIAKPGDLWILGDHRIYCGDSCVVESFKAVLDDKMADITVCDPPYNVDYGSSQEREDKKILNDNQGEKYELFLYDICSNILAYTKGAIYICISSSEFSTLQKAFEEAGGKWSTFIIWAKNHFTLGRSDYQRQYEAMLYGWKSGNKREWHGGRNQSDLWFYDKPIHNSLHPTMKPVELMEKAIVNSSRPGDTVLDPFSGSGSTLIACE…
Methyltransferase	Core_prophage	>WPAU_0664 prophage LambdaW1 DNA methylase ModificationMNLATHYYPIENLVEYDRNPRKNDDVVNRMCASIREFGFRIPIVAKSDGTVVDGHLRLKAARKLGMESIPVVLSDNLSEAQTKAFRLLANQSANWAKWDDDLLKLEIQELEDLQFDLKMTGFELEKVQRFLDDLDGENSEKEDFSDLAGDSKKVKITKPGDLWILGGHRIYCGDSCLVESFKAVLDDKMADITVCDPPYNVAYGDSQEREDKKILNDDQGEKYELFLYDICSHVLAYTKGAIYICASSSELATLQKVFEEAGGRWSTFIIWAKNHFTLGRSDYQRQYETILYGWKNGNKREWHGGRNQSDLWFYDKPTYNSLHPTMKPVELMERAIVNSSRPGD…
Methyltransferase	Core_prophage	>ASM33_07395 DNA methylase N4MNLELQYYPIGNLIEYDRNPRKNDVVVNRMCASIREFGFRIPIVAKSDGTVVDGHLRLKAARKLGMESVPVVLSDNLSDVQIKAFRLLANESANWAKWDDDLLKLELQDLEDLNFDLKLTGFELEKIQRFLDDEYKEEEKDLADLNEHSCKSKSVVTKPGDLWILGDHKIYCGDSQVVDSFKAILDDKMADITVCDPPYNVDYGASQERDDRKMLNDDQGEKYELFLYNICSHILAYTKGAIYICSSSSELATLQKVFEEAGGRWSTFIIWAKNHFTIGRSDYQRQYEPILYGWKDGSKRQWYGGRNQSDLWFYDKPTYNSLHPTMKPVELMERAIINSSRPGDIVLDPFSGSGSTLIACERTGRICRTI…
Methyltransferase	Core_prophage	>ASM33_05395 DNA methylase N4MNLELQYYPIGNLIEYDRNPRKNDVVVNRMCASIREFGFRIPIVAKSDGTVVDGHLRLKAARKLGMESVPVVLSDNLSDVQIKAFRLLANESANWAKWDDDLLKLELQDLEDLNFDLKLTGFELEKIQRFLDDEYKEEEKDLADLNEHSCKSKSVVTKPGDLWILGDHKIYCGDSQVIDSFKAVLDDKMADITVCDPPYNVDYGASQERDDRKMLNDDQGERYELFLYNICSHILAYTKGAIYICSSSSELATLQKVFEEAGGRWSTFIIWAKNHFTIGRSDYQRQYEPILYGWKDGSKRQWYGGRNQSDLWFYDKPTYNSLHPTMKPVELMERAIINSSRPGDIVLDPFSGSGSTLIACERTGRICRTI…
Methyltransferase	Core_prophage	>wHa_02230 DNA methylaseMNLAIHYYPVENLVEYDRNPRKNDDVVNRMCASIREFGFRIPIVAKSDGTVVDGHLRLKAARKLGMESIPVVLSDNLSEAQTKAFRLLANQSANWAKWDDDLLKVEIQELEDLQFDLKMTGFELEKVQRFLDDLDGENSEKEDFSDLAGDSKKVKITKPGDLWILGGHRIYCGDSCLVESFKAVLDDKMADITVCDPPYNVAYGDSQEREDKKILNDDQGEKYELFLYDICSHVLAYTKGAIYICASSSELATLQKVFEEAGGRWSTFIIWAKNHFTLGRSDYQRQYETILYGWKNGNKREWHGGRNQSDLWFYDKPTYNSLHPTMKPVELMERAIVNSSRPGDIVLDPFSGSGSTLIACERTGRICRTIELDPT…
Methyltransferase	Core_prophage	>wHa_02380 DNA methylaseMNLAIHYYPVENLVEYDRNPRKNDDVVNRMCASIREFGFRIPIVAKSDGTVVDGHLRLKAARKLGMESIPVVLSDNLSEAQTKAFRLLANQSANWAKWDDDLLKVEIQELEDLQFDLKMTGFELEKVQRFLDDLDGENSEKEDFSDLAGDSKKVKITKPGDLWILGGHRIYCGDSCLVESFKAVLDDKMADITVCDPPYNVAYGDSQEREDKKILNDDQGEKYELFLYDICSHVLAYTKGAIYICASSSELATLQKVFEEAGGRWSTFIIWAKNHFTLGRSDYQRQYETILYGWKNGNKREWHGGRNQSDLWFYDKPTYNSLHPTMKPVELMERAIVNSSRPGDIVLDPFSGSGSTLIACERTGRICRTIELDPT…
Methyltransferase	Core_prophage	>wHa_03600 DNA methylaseMNLAIHYYPTRNLVEYERNPRKNDDVVNRMCASIREFGFRIPIVAKSDGTVVDGHLRLKAARKLGMESIPVVLSDNLNEPQTKAFRLLANQSANWAKWDDELLKVEIQELEDLQFDLKMTGFELEKVQHFLDDLDSEKEDFSDLVGDDKKVEITKPGDLWILGDHRIYCGDSSVVESYKALLDDKMADITVCDPPYNVDYGSSQEREDKKILNDNQGEKYELFLYDICTHILAYTKDAIYICASSSEFSTLQKAFEEAGGKWSTFIIWAKNHFTLGRSDYQRQYEAMLYGWKSGNKREWHGGRNQSDLWFYDKPIHNSLHPTMKPVELMERAIVNSSRSGDIVLDPFSGSGSTLIACERTGRICRTIELDSKFVD…
Methyltransferase	Core_prophage	>WD_0263 prophage LambdaW1 DNA methylaseMNLATHYYPIENLVEYDRNPRKNDDVVNRMCASIREFGFCIPIVAKSNGTVVDGYLRLKAARKLGMESIPVVLSDNLSEAQTKAFRLLANQSANWAKWDDDLLKLEIQELEDLQFDLKMTGFELEKVQRFLDDLDGENSEKEDFSDLAGDSKKVKITKPGDLWILGGHRIYCGDSCLVESFKAVLDDKMADITVCDPPYNVAYGDSQEREDKKILNDDQGEKYELFLYDICSHVLAYTKGAIYICASSSELATLQKVFEEAGGRWSTFIIWAKNHFTLGRSDYQRQYETILYGWKNGNKREWHGGRNQSDLWFYDKPTYNSLHPTMKPVELMERAIVNSSRPGDIVLDPFSGSGSTLIA…
Methyltransferase	Core_prophage	>WD_0594 prophage LambdaW4 DNA methylaseMNLAIHYYPVENLVEYKRNPRKNDDVVNRMYASIREFGFRIPIVAKSDGTVVDGHLRLKAARKLGMESIPVVLSDNLNEPQTKAFRLLANQSANWAKWDDELLKVEIQELEDLQFDLKMTGFELEKVQRFLDDFDGKEEVERGVLELIDKKVEIAKPGDLWILGDHRIYCGDSCVVESFKAVLDDKMADITVCDPPYNVDYGSSQEREDKKILNDNQGEKYELFLYDICSNILAYTKGAIYICISSSEFSTLQKAFEEAGGKWSTFIIWAKNHFTLGRSDYQRQYEAMLYGWKSGNKREWHGGRNQSDLWFYDKPIHNSLHPTMKPVELMEKAIVNSSRPGDTVLDPFSGSGSTLIACE…
Methyltransferase	Core_prophage	>WP1310 Phage related DNA methylaseMNLAIHYYPTRDLVEYERNPRKNDDVVNRMCASIREFGFRIPIVAKSDGTVVDGHLRLKAARKLGMESIPVVLSDNLNEPQTKAFRLLANQSANWAKWDDELLKVEIQELEDLQFDLKMTGFELEKVQHFLDDLDSEKEDLSDLVVDDKKVEITKPGDLWILGDHRIYCGDSSVVESYKALLDDKMADITVCDPPYNVDYGSSQEREDKKILNDNQGEKYELFLYDICSHILAYTKGAIYICISSSEFSTLQKAFEEAGGKWSTFIIWAKNHFTLGRSDYQRQYEAMLYGWKSGNKREWHGGRNQSDLWFYDKPTHNTLHPTMKPVELMERAIVNSSRPGDIVLDPFSGSGSTLIACERTGRIC…
Methyltransferase	Core_prophage	>WRi_005640 DNA methylaseMNLAIHYYPVENLVEYKRNPRKNDDVVNRMCASIREFGFRIPIVAKSDGTVVDGHLRLKAARKLGMESIPVVLSDNLNEPQTKAFRLLANQSANWAKWDDELLKVEIQELEDLQFDLKMTGFELEKVQRFLDDFDGKEEVERGVLELIDKKVEIAKPGDLWILGDHRIYCGDSCVVESFKAVLDDKMADITVCDPPYNVDYGSSQEREDKKILNDNQGEKYELFLYDICSNILAYTKGAIYICISSSEFSTLQKAFEEAGGKWSTFIIWAKNHFTLGRSDYQRQYEAMLYGWKSGNKREWHGGRNQSDLWFYDKPIHNSLHPTMKPVELMEKAIVNSSRPGDTVLDPFSGSGSTLIACERTGRICRTIELDSKF…
Methyltransferase	Core_prophage	>WRi_010300 DNA methylaseMNLAIHYYPVENLVEYKRNPRKNDDVVNRMCASIREFGFRIPIVAKSDGTVVDGHLRLKAARKLGMESIPVVLSDNLNEPQTKAFRLLANQSANWAKWDDELLKVEIQELEDLQFDLKMTGFELEKVQRFLDDFDGKEEVERGVLELIDKKVEIAKPGDLWILGDHRIYCGDSCVVESFKAVLDDKMADITVCDPPYNVDYGSSQEREDKKILNDNQGEKYELFLYDICSNILAYTKGAIYICISSSEFSTLQKAFEEAGGKWSTFIIWAKNHFTLGRSDYQRQYEAMLYGWKSGNKREWHGGRNQSDLWFYDKPIHNSLHPTMKPVELMEKAIVNSSRPGDTVLDPFSGSGSTLIACERTGRICRTIELDSKF…
Methyltransferase	Core_prophage	>N499_1136 DNA methylase family proteinMNLAIHYYPIRNLVEYERNPRKNDDVVNRMCASIREFGFRIPIVAKSDGTVVDGHLRLKAARKLGMESIPVVLSDNLNGPQTKAFRLLANQSANWAKWDDDLLKVEIQELEDLQFDLKMTGFELEKVQRFLDDFDGEKEDLSDLAVDNKKVTKPGDLWILGDHRIYCGDSSVVESYKALLDDKMADITVCDPPYNVDYGSSQEREDKKILNDNQGEKYELFLYDICSNILAYTKGAIYICISSSEFSTLQKVFEEAGGKWSTFIIWAKNHFTLGRSDYQRQYEAMLYGWKSGNKREWHGGRNQSDLWFYDKPTHNTLHPTMKPVELMERAIVNSSRPGDIVLDPFSGSGSTLIACERTGR…
Patatin, putative lysis	Core_prophage	>WP1339 Putative endonucleaseMYFAMVRYLLILLTCSLLSGCVSCPKATVCFTPGENCTNLIIDSVGHAKKSVLVQAYQFTSKPIAESLVQAKKRGVDIKVILDESQTSSKHSVINELFEHKIPIWIDFKPAIAHSKVIIIDEQKIITGSFNFSDAAQQRNAENLLIITGDSPLVEQYVKNWKNRQSQSKHYTPDFKLSLNSSNSSERFFTLSSSTNTFSIKPYSISLS
Patatin, putative lysis	Core_prophage	>N499_1105 endonucleaseMIRYLLILLTCSLLSGCVTCPKTTVCFTPRENCAEQITNAIDQAQKSILIQAYQFTSKPIAQSLIRAKKRGVDIRVILDESQVSSKYSVINELFRQKIPIYIDYKPAISHSKTMIIDEQKIITGSFNFSDAAQKRNAENLLIITGDPPLVEQYIKNWKDRQSQSDAYTPKVAE
Patatin, putative lysis	Core_prophage	>EA652_0657 hypothetical proteinMTNTGKIPVAVIATMVIQTIALIWWLAKLDLRVHMHDKFIEQNQRTTEIIYRLEERVKNLAEEVNELEQRQK
Patatin, putative lysis	Core_prophage	>EA652_0658 patatinlike phospholipase family proteinMTKYILSVDGGGIRGIIPAIILAEIESRTKKPISQIFDLMAGTSTGGIVVAGLCESNKLQYSANDLVELYQEYGAYIFQASLWRKSIASWLSGSQYSYKNMEFILNKYFGESTMADVASNLLLTSYDIHNSCEFFFKSWKEENIKLKDALRATTAAPTYFTPKRLKISQTERVLIDGGVFANNPAACAYASGKRLFPNDEIILLSIGTGGTNRSIKYANSRRFGKIGWIKPLLNVMFASGLDCVDYQLEQVIDDKYIRIQSQLKVASTEMDNITLKNIKFLQQEASKMIEDNQKVIDKFCKQNPKL
Patatin, putative lysis	Core_prophage	>B3gp43 hypothetical proteinMTNTGKIPVAVIATMVIQTIALIWWLAKLDLRVHMHDKFIEQNQRTTEIIYRLEERVKNLAEEVNELEQRQK
Patatin, putative lysis	Core_prophage	>B3gp44 patatinlike proteinMTKYILSVDGGGIRGIIPAIILAEIESRTKKPISQIFDLMAGTSTGGIVVAGLCKSNKLQYSANDLVELYQEYGPYIFQASLWRKSIASWLSGSQYSYKNMEFILNKYFGESTMADVASNLLLTSYDIHNSCEFFFKSWKEKNIKLKDALRATTAAPTYFTPKRLKISQTERVLIDGGVFANNPAACAYASGKRLFPNDEIILLSIGTGGTDRSIKYANSRRFGKIGWVKPLLNVMFASGLDCVDYQLEQVMGDKYIRIQSQLKVASFEMDNITSKNIKCLQQEAKAIIESHQRVINDFCAIKII
Patatin, putative lysis	Core_prophage	>ASM33_00590 patatinMTKFILSVDGGGIRGIIPAIILAEIERKTNKPISQIFDLMAGTSTGGIVVAGLCKKDGKGKLQYSASDLVELYKEYGSYIFKSSFLRKAITWLNGAEYSNKNIELVLDKYFGEMTLADVTNNLLLTSYDIHNNCPFFFKSWKEDRKFLKLKDALRATTAAPTYFTPKYLKINQIERVLVDGGVFANNPAACAYASCRKLFPDDEIVLFSIGAGRLSNPIKYINSKRFGKIAWVKPLLNVMFGSSLDIVNYQLNNIIEDKYLRIQSQLSVASPDLDNAGTKNIKLLQQEARMMIECSQKIIDKFCNIVS
Patatin, putative lysis	Core_prophage	>ASM33_00585 phospholipase D family proteinMLRYILFLLICSLLSGCICPKITVCFTPGGNCANQIIHEINQSKKSVLIQAYEFTSKPIAKSLIMAKQRGIDVKVILDESQIQSKYSVINELFQQKIPIWIDYKPAIAHSKLMIIDNRKIITGSFNFTYSAQGRNAENLLIITGNHPLVEQYVENWQKRQLQSNPYQPIEE
Patatin, putative lysis	Core_prophage	>ASM33_07560 patatinMTKFILSVDGGGIRGIIPALILAEIEHRTKKPISQIFDLMAGTSTGGIVVAGLCKKDGKGKPQYSASDLVELYQEYGSYIFKSSFLRKAITWLNGAEYSNKNIEHVLDKYFGETTLADSISHLLLTSYDIHNNCPFFFKSWKEDRNFLRLQDALRSTTAAPTYFIPKFLKINQINRVLVDGGVFANNPAACAYANSKKLFPDDDIVLLSIGTGRLSNPIKYINSKKFGKIAWVKPLLNVMFGSSLDVVNYQLKNIIDDQYLRFQSQLTIASPEMDNVTAKNMKYLQQEAHLMIESNSKAMDVLCSMVA
Patatin, putative lysis	Core_prophage	>ASM33_07555 phospholipase D family proteinMFSLICVVLSACVCPKTTVCFTPGENCANQIIDAINRAEESVLVQAFEFTSRPIARSLIQAKERGVNVKVILDESQIQSKYSVINELFKQKIPIWIDYKPAIAHSKLMIIDNRKIITGSFNFTYSAQGRNAENLLIITGNHPLVEQYVENWQKRQLQSNPYQPIEE
Patatin, putative lysis	Core_prophage	>ASM33_05230 phospholipase D family proteinMPRIPPPSTERINLVIMFRCFLFSLICVVLSACVCPKTTVCFTPGENCANQIIDAINRAEESVLVQAFEFTSRPIARSLIQAKERGVNVKVILDESQVQSKYSVINELFQQKIPIWIDYKPAIAHSKLMIIDNRKIITGSFNFTYSAESRNAENLLIIENNDSLVKQYVKNWKNRQSQSRLYQPV
Patatin, putative lysis	Core_prophage	>ASM33_05225 patatinMTKFILSVDGGGIRGIIPAIILAEIEKRTNKPISQIFDLMAGTSTGGIVVAGLCKKDGEGKPQYSASDLVELYQEYGSYIFKSSFLRKAITWLNGAEYSNKNIEHVLDKYFGETTLADSISHLLLTSYDIHNNCPFFFKSWKEDRNFLRLQDALRSTTAAPTYFIPKLLKINQINRVLVDGGVFANNPAACAYANSKKLFPDDDIVLLSIGTGRLSNPIKYINSKKFGKIAWVKPLLNVMFGSSLDVVNYQLKNIIDDQYLRIQSQLTIASPDMDNTTSKNIKLLQEEAQAMVECNQKALERFCI
Patatin, putative lysis	Core_prophage	>wHa_03830 hypothetical proteinMKKQKIPIAVIITIVLQTVGFIWWLAKLDLRVHIHDKFIEKNQGLIEIVYRLEERVKNLTEEVNELEAIHKHK
Patatin, putative lysis	Core_prophage	>WD_0565 patatin family proteinMVKYILSVDGGGIRGIIPAIILAEIEQRTRKTIAEIFDLMAGTSTGGIVVAGLCKKDKPQYSANDLVEFYREYGPYIFKSSFFRRSILSWFNCAQYPHKNIESVLDKYFGEDILKNTLSNVLITSYDIQNNCPFFFKSWKEGNIKLKDALRAATAAPTYFAPKYLKVNQKEMVLVDGGVFANNPAACAYASGKRLFPNDDILLLSIGTGRTDRSIANSRRFGKIGWIKPLLNVMFASSLDAVNYQLDQVIADKYIRIQSQLKIASPDMDNITSKNIKSLQQEANAMIEDNQELIDKFCDVLS
Patatin, putative lysis	Core_prophage	>WP1338 hypothetical proteinMQKQKIPITLIITLLIQTVAFIWWLSKLDSRVQFHDKLIEYGLMEKVLVLEERVKNLSEELDEFKDNLKSGV
Patatin, putative lysis	Core_prophage	>WP1340 patatin family proteinMAKYILSVDGGGIRGIIPAIILAEIEKRTRRTIAEIFDLMAGTSTGGIIVAGLCKSNKLQYSANDLVELYQEYGAYIFQSSFWRKSIASWLSGSQYSYRNMEFILNKYFGESTMADVASNLLLTSYDIHNSCEFFFKSWKEKNIKLKDALRATTAAPTYFTPKRLKISQTERVLIDGGVFANNPAACAYASAKRLFPNDEIILLSIGTGRTDRSIKYANSRKFGKIGWVKPLLNVMFASGLDCVDYQLEQVIDDKYIRIQSQLKIASPDMDNITSKNIKSLQQEAKAMIEDNQKVIEKFCIDILNI
Patatin, putative lysis	Core_prophage	>N499_1104 patatinlike phospholipase family proteinMKKYILSVDGGGIRGIIPAIILAEIEKRARKPIAEIFDLMAGTSTGGIVVAGLCKKDKRGNPQYSANDLVELYQKYGAYIFKSSFFRQSILSWFNCAQYPYKNIESILEKYFGDDTLQNTLNNVLLTSYDIHNNRPFFFKSWKEGNIKLKDALRAATAAPTYFIPKHLKIDQINRVLVDGGVFANNPAACAYASGKRLFPNDDILLLSIGTGRTDRSIEYANSKRFGKIGWIKPLLNVMFASGLDCVNYQMNQVIGNRYVRIQSQLKLASADMDNITSKNIKSLQQEAKAMIEDNQKVIEKFCTEVLNI
Patatin, putative lysis	Core_prophage	>N499_1106 hypothetical proteinMQNQKIPITVIITLLIQTVAFIWWLSKLDSRVQFHDKLIEYGLMEKVLVLEERVKNLSEELDEFKANLKYK
WO-PC1	Eukaryote_associated_module	>EA652_0748 hypothetical proteinMNVYPSNEFWESDLEVPVNLLLERFQDSNVRQSWLDSLSGKQLSIIFQHCFKNHLNGQLFQDGNYDDRSTQQKRKILTSYSDSLFDYYLISYFDRTKLEATVSEVARFALTEKLMRSYLVKNNTKYDKRSLLFLLFHINCELLKSVYHFDKVQKRGFVSFALQKSPRQINTSFKEFMSQEAVEQILKFENQLQGFFHHQDRIYMFVRRGSDMDLLLNSNKVVHGHKPEWMILDFSIDGTKVNLCAKNTNKAVEIANSIVSGYFNCECTFVNIQDKNFPLQVYKFLQACIDGSDPDICIFELNFKSDYFKNSNTYLTLSVKPYDPIAPELHILKPAIGNILQSIQSAKVMFQNKKVTFSFKISGEVYY…
WO-PC1	Eukaryote_associated_module	>EA652_0749 hypothetical proteinMVLKSFHEQIADLLSLNNSWINPSQNHIKAARYLFDLGLIKMQERCYIVCSREEDHLDWPNVIDPSCSNEIFIDPDFDEACDDAICENCSRHILPNTYKKQRFHLLSIYLNTERIIDWFEIKLNDSRLMWEKVEKGVYYICNQGRIVNLIILDFCTDAIFLTIDKLRVHPTVLITLKKDIPNLLLSLYVVPMVKLFCQLKTLTEIFQEAAKRGVPEVVENTSLQVLPASYISLKRIEPIIPTKLLELQVVKGMVYVNSIEVINKKAASCLNIFRILFRQFLHDCEKELPPEKHTLLNINQLEKLLGLNLEADLEQQIRKPLNKMQRTIKSILAEKLGLSIERDDVIQTLGWQRSSHGYRINPFTLTI…
WO-PC1	Eukaryote_associated_module	>B3gp2 hypothetical proteinMNVHPSYEFWESDLEVPVNLLLDRFQDSNIRQSWLDSLSGKQLSIIFQHCFKNHLNGHLFQDGDYDDRSTQQKRKILTSYSDSLFNYYLISYFDRTKLEATVSEVARFALTQELMRSYLIKNNTKYDKRSLLFLLFHINCELLKSVYHFDKVQKKGFVSFALQKPPRQINTSFKAFMSQKAVEQILKFENQLQGFFHHQDRIYMFVRQGSDMDLLLNSNKVVHGHKPDWMILDFSLDGTQVNLCAKNTNKAVEIANSIVSCYFDCECTFVNIQDKNFPLQVHKFLQACIDGSDSNICIFELNFKSDYFKNSNTYLTLSVKPYDPIAPELHILKPSIGNILQSIQSAKVMFQNKKVTFSFKSSGEIYYSEHPL…
WO-PC1	Eukaryote_associated_module	>B3gp3 hypothetical proteinMVLKFFHEQIADLLSSNSSWVNPSQNHIKVARYLFDLGLIKMQERYYIVCSREEDHLDWPNVIDPSCSNEIFIDPDFDEACDDAICENCSRHILPNTYKKQRFHLLSIYLNIEKIIDWFETKLNDSRLMWGKMEKGVYYICDQGHIINLIILDFCTDAIFLTIDKLRVHPTVLITLKKDIPNLLLSLYVVRMVELFCQYKTVTEIFQEAAKKGVPEVVENTSLQVLPASYISLKRVEPIVPTKLLELQVVKGMVYVNSVEVINKKAASCLNIFRILFKQFLHDCEKELPPEKHTLLNINQLEKLLGLSLEADLEHQIRKPLNKMQKTIKATLAEKLGLSIERDDVIQTLGWQRSSHGYRINPFTLTIKK
WO-PC1	Eukaryote_associated_module	>ASM33_05325 hypothetical proteinMALQFSQKQVAANILGSSDSWIDPQSDYLKTAAYLAGLGFIRLKEVYFVICAREEDHLDWPHVFYSDCSNEIPINLDFDEECDDMLCEDCCRYILPNTHQKKRFHLLSANLNLEKIADWFENLLRTSQLIWRKAAEGIYHVSCHDNIVSIIVLDLCTDPVHLTIDKLRIQPTVLIDVRERIPDLPLALPIVKMTDLFCEHKTLNEILSDAVNKGVPELITNTSSQIFPIISLKETKPALPKKALQLQFTGGVVYINDIEVVNKRAKLCISIFDVLFKQFLHDFSNDVPKEEHKPLSIEKIAERLNFHAEITDLEQQIRYPINKMQRTIKEKLANQLGLGIEREDVIQTIGWPELACKEYGYRLNPF…
WO-PC1	Eukaryote_associated_module	>ASM33_05320 hypothetical proteinMASLYPNREFWESSLEMHVDHWQNSFQSEEIRKNWLYSLHGRQLDVIFQYHFQDLALQKHAVQQQRKMLIDCSELLLNYYLLSHLSHSKLESAVVEVACFNLDKELIEKFLCKNNKHDKKSLIFVLFHTNPELIKDVFHFDRIQKKGFSSFILQSPPRQMKIPFKNFLSKEVVHELLQGYDTEKDDGFETELQGFFYHQDRIYVLIRRASDKDLLFNSNRIIHGYRPDWIIFDFSLHGNQVNLSAKNFNESLKIANSITSRYFETECLFASMKDHNSALLITAFLQSSIGGADPNICPFEVKFRSTHLKKDTYLVMVTNPVNSIAQELQILKLTLQQDNSFVESIRIMFQHKKITLFFKKNQHDPN…
WO-PC1	Eukaryote_associated_module	>WP1319 putative phage related proteinMDLPFCQKQNPTFYRQIVTNLLRWSDSYDTPSRDYLEVAQYLSSLGFVNLREYYFIICANDEDEFDFHVINPFCNNRLEIVSDYDEDYDNPIMCDLCERDILPDTYKKQRYFSLEVKVNHLKVIEWFEKQLASLKITCNKVATGVYYVIVDTSLISLIIPECCPDNSYSAVDKLKTTPTALITFNKESLKPPLNLHIVPIADLICEDQSLNEVLHQTVEKGVPELLPNVSFQAFNCYSYIPLQQTKSTPAEKTFQLHIKGNDICVNGIGVIETQSKSGRIFFIFLDQFFHDFKSGISPEQYKTLNVGEIANRLENIHDVEQQIRKPINRMQKTIAEKLAITLGLNVKKDDIIQTLPWSGIG…
WO-PC1	Eukaryote_associated_module	>WP1320 putative phage related proteinMIANQEFWEDDLEVPATELLLSFQNPDLCKSWINSLNNKQLNVILKQHFNYQQHLFDNSPYYDYRSVQQKRKFLIDSNLDYLPNYYLISYFSRLKSDSAIIEIAKPILSGDVKYDKKSILFTLFLIDHNLLKHVFLFNKVQKRSFSSFILNNPPRQRQSSFKDFLSKEVLREILTQHDSLANDNFESKFKGFFYYQDRIYLFIRRASDSDLVLSSNQVIHGYKPDWIILDFSLNSNQVNLCTKNLKRGLEIANSIASRYFQRECSFINLRNQNKVAQVRTFLTDCVHELIKDIKLIELKFTSPEPSTYFTLNTNSIEKWLKVLEPSIGSIIYNISLVQHIKVIFRNKKVTLSFHANTDYIA…
RadC	Eukaryote_associated_module	>wNo_02170 Putative DNA repair protein RadCMNNKKDRREEIEFRALESNGKALLDREVIETFLSAVHDREEARVIARKLIDSFGIGGILGQEIDDLKTIEGITDSTVAVILCLKEAAKRVPREELKKGPVMDNLETIVKYLRVSIGYSEEEKMKIIYFDQKCRLKWEEVFTGTVDKVPFYIREVTRKALIRKATSIIISHNHPEGRLKPSDEDEAVTKDLAKACQTIGIRLLDHIIITSVGYFSFKEQGLL
RadC	Eukaryote_associated_module	>DEJ70_07015 DNA repair protein RadCMNNKKDRREEIEFRALESNGKALLDREVIETFLSAVHDREEARIIARKLIDNFGIGGVLGQEIDDLKTIEGITDSTVAVILCLKEAAKRVSREELKKGPVMDNLETIVKYLRVSIGYSEEEKMKIIYFDQKCRLKGEEVFTGTVDKVPFYIREVTRKALIRKATSIIISHNHPEGRLKPSDEDEAVTKDLAKACQTIGIRLLDHIIITSVGYFSFKEQGLL
RadC	Eukaryote_associated_module	>EA652_1046 DNA repair RadC family proteinMNKSKEEIEFRILESKGKALLDREIMETFLSAVHESPQAQEIAKNLVNTYTGVGRILGREMDDLKVIEGVTDSAVAMIMCVKETLERVLKEKLKSEPIMDLQGIVEYLNVSIGHSERECVKILYLNKRRQLIGEESYIGEMEKAPVYIKEITRKALMKNATSIIMSHNHPGGSLEPSEEDQAVTKSLAAACSTVSVKLFDHIIITSGGYFSFRENGLL
RadC	Eukaryote_associated_module	>WPAU_0690 Putative dna repair protein radc hypotheticalMNKSKEEIEFRILESKGKALLDREIMETFLSAVHERPQAQEIAKNLVHTYAGVGRILGREMDDLKVIEGVTDSAVAMIMCVKETLERVLREKLKGEPIMDLQGLVEYLNVSIGHSERECVKILYLNKRRQLVGEESYIGEMEKAPVYIKEIIRKALIKNATLIIMSHNHPGGSLEPSEEDQAVTKSLAAACSTVSVKLFDHIIITSGGYFSFKESGLL
RadC	Eukaryote_associated_module	>GF2gp25 DNA repair protein RadCMNNSERKEKLETRILSSRGRSLLDHELLERNLSAYTEGREVAKKLMELFSSLGRVINADLHELKNVTGMNDGAIANIFCLKEIFDRILKGKLKKLSILDNREELLKYFKAAIGQSRKESLRVVYLDRSGHLIYEYIQDCGTIDRVPLYVREIIKQGLLIDASSIAISHNHPSGDTEPSKEDEDNTLTLAATCENVGMKLIDHIIVTQKSHFSFYDSGLL
RadC	Eukaryote_associated_module	>ASM33_00855 DNA repair protein RadCMNNNKNKTKNEREKLETIILSGKDGVEDHELLGLAICSGNRLAKSIAIAEKLIHFFGGIGGAINSDYHQLLSIDSEMTDSMVTIIFCIKKMLARILRGQLKELPVIDNEVILRDYLKLVIGQSRKERLRVMYLNQSYQLIYEYIQDFGTVDRTPMYLREIIGKGLNLNATSIIVAHNHPSRDLKPTKEDKESTLDLVLTCMKLGIEFVDHIIVTETGYFSFKENNLL
RadC	Eukaryote_associated_module	>ASM33_07620 DNA repair protein RadCMNNSENKRKTELEKRVLASKGRSSLLDLELVELILYSSFNNGENKEVAERLLELFKSIGKVISADFHELKSVTGMNDSAIASIMCVRETIERMLREDLEELPIIENQKKLIEYLRVTIGQLSIENFRVIYLNKKSRIIDEYTQEGTVDKTPLYAREVIKRALLVGATAMVIAHNHLGSAKPSQHDISLTKILSLACSSMEIELIDHIIVTEKNYFR
RadC	Eukaryote_associated_module	>ASM33_05175 DNA repair protein RadCMNNSENKRKTELEKRVLASKGRSSLLDLELVELILYSSFNNGENKEVAERLLELFKSIGKVISADFHELKSVTGMNDSAIASIMCVRETIERMLREDLEELPIIENQKKLIEYLRVTIGQLSIENFRVIYLNKKSRIIDEYTQEGTVDKTPLYAREVIKRALLVGATAMVIAHNHLGSAKPSQHDISLTKILSLACSSMEIELIDHIIVTEKNYFR
RadC	Eukaryote_associated_module	>WD_0257 DNA repair protein RadC truncationMKIIYFDQKCRLKGEEVFTGTVDKVPFYIREVTRKALIRKATSIIISHNHPEGRLKPSDEDEAVTKDLAKACQTIGIRLLDHIIITSVGYFSFKEQGLL
RadC	Eukaryote_associated_module	>WD_0625 DNA repair protein RadC putativeMNKSKEEIEFRILESKGKALLDREIMETFLSAVHESPQAQEIAKNLVNTYTGVGRILGREMDDLKVIEGVTDSAVAMIMCVKETLERVLKEKLKSEPIMDLQGIVEYLNVSIGHSERECVKILYLNKRRQLIGEESYIGEMEKAPVYIKEITRKALMKNATSIIMSHNHPGGSLEPSEEDQAVTKSLAAACSTVSVKLFDHIIITSGGYFSFRENGLL
RadC	Eukaryote_associated_module	>WP1343 Putative dna repair protein radcMNNGKKLTEEIERVLQSGGGSALFDREIVSVLLGAVHDRKQAQDVTKTLMDNCPGIGEILGREIDDLKMIEGMTEHAAAAIECVKEAYKRALREGLKRGPVMDSQEKLIEYVRVNIGFSAKEAVLIIYLDKQNRLIRDEVYFGTIDEVHLSERKVVKKALSMEAASIILSHNHPGGSLEPSEDDKVMTRELVSACQGVGIELEDHIIMTDKGYCSFKERELL
RadC	Eukaryote_associated_module	>WRi_005870 DNA repair protein RadC putativeMNKSKEEIEFRILESKGKALLDREIMETFLSAVHESPQAQEIAKNLVNTYTGVGRILGREMDDLKVIEGVTDSAVAMIMCVKETLERVLKEKLKSEPIMDLQGIVEYLNVSIGHSERECVKILYLNKRRQLIGEESYIGEMEKAPVYIKEITRKALMKNATSIIMSHNHPGGSLEPSEEDQAVTKSLAAACSTVSVKLFDHIIITSGGYFSFRENGLL
RadC	Eukaryote_associated_module	>WRi_010530 DNA repair protein RadC putativeMNKSKEEIEFRILESKGKALLDREIMETFLSAVHESPQAQEIAKNLVNTYTGVGRILGREMDDLKVIEGVTDSAVAMIMCVKETLERVLKEKLKSEPIMDLQGIVEYLNVSIGHSERECVKILYLNKRRQLIGEESYIGEMEKAPVYIKEITRKALMKNATSIIMSHNHPGGSLEPSEEDQAVTKSLAAACSTVSVKLFDHIIITSGGYFSFRENGLL
RadC	Eukaryote_associated_module	>N499_1100 DNA repair protein RadC family proteinMNNKKDRREEIEFRALESNGKALLDREVIETFLSAVHDREEARIIARKLIDNFGIGGVLGQEIDDLKTIEGITDSTVAVILCLKEAAKRVPREELKKGPVMDNLETIVKYLRVSIGYSEEEKMKIIYFDQKCRLKGEEVFTGTVDKVPFYIREVTRKALIRKATSIIISHNHPEGRLKPSDEDEAVTKDLAKACQTIGIRLMDHIIITSVGYFSFKEQGLL
variable_Transcriptional_regulators	Eukaryote_associated_module	>wNo_02160 Putative transcriptional regulatorMKKENKCSNFLDYKVIGQEVRNRRLAKGYTQKDLAKKIGTTYQVILQYEKGTRRISIKKLYELAEALSTTVRDLACGQEVSNEKGYEGEEVLNLVRRHKEIKNQELRETFYLLTKFIRIGEEESGKVVKIEVAKGLVKEGVSAHVISQTTSLSIDEYDNDEKKISIPYKVGQRIKEWRLRRGYTQEDLASKVGIINQRIYEYEQGRAAVSLEMLDEIAKVLLINITDLLPETRENENSEAELSKLIEEYKKIKSQELRHVLIKSLFESIQVCKEKVKRVEKMKIAKNLVKEGISINIILKTVGISLDEIQQI
variable_Transcriptional_regulators	Eukaryote_associated_module	>DEJ70_06995 XRE family transcriptional regulatorMFASVGKTAFRGFIYDNSEHIGSVSYELGKKIEGCRIVQGYTQAKLASKIGLTHKEIHNFELGCKAITIKESYIIAGALSVNVIDLLPGPTVLRENSWYEDEDKEIVYLTKIHREIKDQELRKKLYPLVRFVYISEKISQEEAKIEVAKNLVKEGVSVDIISQVTRLSTYEYDDIEKEICTDSILYKVGKRIKEQRLIREYTQEDLANKIGSTPKEIHDYERGYTDIPIEILYKIAKTLSVNIKALGLTEYENEPVFGFIGKCEKIEDQELLDTVARSLSEGMQTGKEKVKKAEKIKIAKDLVKEGVAIDIIVRASGLTADELGECEN
variable_Transcriptional_regulators	Eukaryote_associated_module	>DEJ70_07000 transcriptional regulatorMEKSLDCEVGQKVKNWRLERGYTQKDLAEKVGVKYWAILQYEKGSRKIPIKKLYAIAEALSVNVKGLVCGETLPNEKRYFEDEEILNLVKGYKDKELSEVFYLLTKFIRLSEERSRKAVKIEVARGLMKVGVSAHVISRTTNLSIGEYEENKIPVPYKVGQRIKEWRLIRGYTQKDLANKVGITNQGIYEYEQGRAAVSLEMLDEIAKVLSISIIDLLPESDEDSEAEEKLSKLIEEYKKIESRELRDMLIKSLFEGIHVYREKVREEKKIEVARNLVKEGISVDIILQTTGLSNYMIEKFL
variable_Transcriptional_regulators	Eukaryote_associated_module	>DEJ70_07020 transcriptional regulatorMKKENKCSNFLDYKVIGQEVRNRRLAKGYTQKDLAKKIDTTYQVILQYEKGTRRISIKKLYELAEALSTTARDLACGQEVSNEGRYEEEEILNLVRRHKEIKDQELRETFYLLTKFIRISEEESGKAVKVEVAKGLVKEGVSAHVISQTTSLSIDEYDNDEKKISIPYKVGQRIKEWRLRRGYTQEDLASKVGIINQRIYEYEQGRAGVSLEMLDEIAKVLSISITDLLPETTENENSEVELSRLIEEYKKIKSQELRHVLIKSLFESIQVCKEKVKRVEKMKIAKNLVKEGISINIILKTVGISLDEIQQI
variable_Transcriptional_regulators	Eukaryote_associated_module	>EA652_1043 helixturnhelix family proteinMFVSVSDISSISYKIGQKIEDSRLMRGHTQVELASEIGLTYQEVNSYENGYIPIPIEVLYVIARVLSVNAIDLLPEPVIVREDSYEDEEILYLTKIYENQKLGKIVPSLVRFVHISEKINQEEARLEIAKNLVKEGVSVDIISQATGLSIYEYDNTEREICTDSIYYRIGQRIREWRLIRRYTQKDLADKVGVTLKEIHEYERGYTTILFDKLYEIAGALSVNIKVLLPETRESKKLLSLINEYREPESLDALVKSLSEDMKSGKEKVKKAEKIRVAKNLAKAGVAIDIIVRASGLTADECEN
variable_Transcriptional_regulators	Eukaryote_associated_module	>EA652_1044 helixturnhelix family proteinMVLFVEKSLDYKVGEKLKSWRLERGYTQKDLAEKLGVKYWVILQYEKGNRRISIERLYAITEALSISITDLIPISKSCLEDEGEEILNLVREYKKINDQELRKMFCLLTNFVQVSEKSSKKAEKIKIAKGLVKAGVSVDIVAKTIGLSADECVEEKGGSIYCQIGKKIKEWRLVREYTQKDLVEKMSTTRDEISNYEQGRTAVPLDKLYEMAEALSINITDLLIEEGSKVKNELPDLIKEYKEIESQELRHALIKSLFEGIRICEEKVREIERIKVAKDLVKGGISIDIILQIIGLSVDQIA
variable_Transcriptional_regulators	Eukaryote_associated_module	>EA652_1047 transcriptional regulator y4mF family proteinMANISIRYKIAQKVRSWRLKRGYTQKDLAGKIGVTYQVVLQYEKGTRKISIEKLYAIAEVLSVGIIDLIPVSSEKICLKNEEEEILNLVRKYKTINDQELRKVFYLLTKFTRVGEKSSKKAEKVKIAKGMVKAGISVDIVSQAIGLSANECVEEKTGSIYYQIGKKIKEWRLVREYTQKDLAEKMDTTRDEISNYEQGRVAIPLEKLYAIAETLSISITDLLIEEDEIVESELPDLIKEYKKIESQELRYALIKSLFESIQICEEKVKRAEKMKIAKDLVKGGISTDIILQITGLSLGEIQQI
variable_Transcriptional_regulators	Eukaryote_associated_module	>EA652_0680 helixturnhelix family proteinMTIQHPIDKQIGERIRKRRLMCGFSQRDLGKKLEISFQHVQGYESGEIRLVVDRLYKLAEVLSVDMSYFFTKASEDLHDKAFHSDVGSEEISRLVREYRKIEDETLRDIVHLVIKALANTGFKA
variable_Transcriptional_regulators	Eukaryote_associated_module	>EA652_0681 helixturnhelix family proteinMQLGKKIKQLRLDRALTQTELGKRIGVSYRQIQKYENGSNCVLASRLYDLAKALSIDVANFFTDMHTDSHEAYDEEILKLVKGYNEIKSKRLRSAVYILVKSFSQSDNT
variable_Transcriptional_regulators	Eukaryote_associated_module	>EA652_0684 helixturnhelix family proteinMIVQDEQHPIDKQIGERIRKRRLICGFSQRDLGKKLGISFQHIQGYETGEVRLVIDRLYNLAEALSVDMSYFFTKASEDLHDKAFCSDVGSEEISRLVREYRKIKDETLRDIVHSVIKALANK
variable_Transcriptional_regulators	Eukaryote_associated_module	>EA652_0685 helixturnhelix domain proteinMELGKKIKELRLYCGLTQTELGKKIGVSYRQIQRYENSSNQILASRLYDLAKALSINVADFFTDVHVDSHETYDEEILKLVKGYNEIKSKRLRSVVYILVKSFSQSYNES
variable_Transcriptional_regulators	Eukaryote_associated_module	>WPAU_0686 transcriptional regulatorMNIKVLLPKTNEDSELLNLLRKTEEQELVKKFLSRDMKNSKEKVKKTEKIKVAKNLVKAGVSTDVILRASGLTADECEN
variable_Transcriptional_regulators	Eukaryote_associated_module	>WPAU_0687 transcriptional regulator transcriptionalMFVSVSDISSISYKIGQKIEDSRLMRGHTQVELASEIGLTYQEVNSYENGYIPIPIEVLYVIARVLSVNAIRFITRTSNSKGRQL
variable_Transcriptional_regulators	Eukaryote_associated_module	>WPAU_0688 transcriptional regulator anaerobic benzoateMVLCVEKILDYEVGEKVKSWRLERGYTQKDLAEKIGVKYWVILQYEKGNRRISIERLYAIAGALSVSITDLITASKEKIGFKNEEGEILNLVREYKKINDQELRRMFCLLTKFVKVSEKSSKKSEKIKIAKGLVKAGVSVDIVAKTIGLPADECIEEKVGSIYCQVGKKIKEWRLVREYTQKDLAEKMNTTRDEISNYEQGRVATPLGKLYEIAEALSISITDLLTEEDEGSRVENELPDLIKEYKEIESQELRHALIKSLFEGIRICEEKVREIERIKVAKDLVKGGISIGIILQIIGLSVDQIA
variable_Transcriptional_regulators	Eukaryote_associated_module	>WPAU_0691 transcriptional regulator anaerobic benzoateMRKENNCSSFLDYKAIGQEVRNRRLAKRYTQKDLAGKIGVTYQIVLQYEKGTRKISIEKLYAIAEALSVSIVDLIPVSNEKIYLENKEEEILNLIREYKKISGQELRKVFCLLTKFARVGEENSKKTERIKIAKGLVKEGISIDIVSKTIGLSADECVEEKVGSIYCKIGKKIKEWRIVRGYTQKDLAEKMSTTRDEISNYEQGRVAIPLEKLYAIAETLSINIMDLLELTEDADDKVENELPNLIEEYKEIESQELRYVLIKSLLEGIQIYEEKVKRAEKMKIAKDLVKKGISTDIILQITGLSLDEIQQV
variable_Transcriptional_regulators	Eukaryote_associated_module	>GF2gp19 transcriptional regulatorMTIQHPIDKQIGERIRKRRLMCGFSQRDLGKKLGISFQHIQGYETGEVRLIVDRLYKLAEALSVDMSYFFTKASEDLHDKAFRSDVGSEEISRLVREYRKIKDEALRDIVHLVIKALANTGFKGDVKCTSISE
variable_Transcriptional_regulators	Eukaryote_associated_module	>GF2gp20 transcriptional regulatorMSKEWKVQLGKKIKQLRLDRGLTQTELGKRIGVSYRQIQRYENGSNYILASRLYDLAKALSIDVADFFTGMHTDSHEAYDEEILKLVKGYNEIKSKRLRSVVYILVKSFSQSDNT
variable_Transcriptional_regulators	Eukaryote_associated_module	>GF2gp23 transcriptional regulatorMDTQHPIDKQIGERIRKRRLMCGLSQRDLGKKLEISFQHIQGYETGEVRLIVDRLYNLAEALSVDMSYFFTKASEDLHDNAFRSDVGSKEISRLVREYRKIKDEILCNIVHSVIKALANK
variable_Transcriptional_regulators	Eukaryote_associated_module	>GF2gp24 transcriptional regulatorMELGKKIKELRLYCGLTQTELGKRIGVSYRQIQRYENGSNHILASRLYDLAKALSINVADFFTDVHADSHETYDEEILKLVKGYNEIRSKRLRSVVYTLVKSFSQSYNES
variable_Transcriptional_regulators	Eukaryote_associated_module	>ASM33_00890 hypothetical proteinMQVECKLFFKFLRGTRMTITNVKNDSSCTGERTDTGCPEMGRKIKEWRLIRGFSQEALGKRVGITFQQIQKYESGKNSVSIERLYSIAAALSVDFAVLLPTPPVTTELHEESSFEHNDDESSREILELVREYKEIKSQESRKAVRSLIRSLSSSQ
variable_Transcriptional_regulators	Eukaryote_associated_module	>ASM33_00870 XRE family transcriptional regulatorMISTIDIQIGKKIRERRLICGLSQADLAKKAGISPQQVQKYETGVTRIVVDKLYELAETLSVNISYFLTNISENAAELHDKNKTFDYDNSNIDGEEMLKFVKEHRKIKEEMSRNVIHSLIMCILSAEQQKQT
variable_Transcriptional_regulators	Eukaryote_associated_module	>ASM33_00865 XRE family transcriptional regulatorMQLGRKIKHFRLMRGLNQTQLGEKVGVSYTQIQRYENGSNQVLVSRLCELAEALSVDILSFFTDTHIESTDPWDEESEDVLKEYSKIKSKKSRDFVYSLTKFLSQLS
variable_Transcriptional_regulators	Eukaryote_associated_module	>ASM33_00695 hypothetical proteinMISTKHLNEELFYAVKQGNLNSVKECIGKGADFKAITKYGNTTLHLAAYWGNLDVVQYLIEIGIDINAIAKDGNTSLHLAVRDSEWDIAKYLIEQGADFNIIDSDGNIPLHWSVRNGGLDVVKYFVEKGVDLNTTDSDGLTAMDLAAATHNFDIVKYLSKKGCNLNGLLKKLRLKMDA
variable_Transcriptional_regulators	Eukaryote_associated_module	>ASM33_00660 XRE family transcriptional regulatorMNSLDIIIGKKIRLWRRARGLTTMQLGEKLGISSSQIMKYERAEAKISASRLYELAKVLSVDVSDFFIDMSSDLHEDDESGTESREIVELIADYRKIKKELQGSARLLVKSFPTGR
variable_Transcriptional_regulators	Eukaryote_associated_module	>ASM33_00620 hypothetical proteinMETLNTTNANTKEILVQMINKAIDDNQWNSKKAAYALQTPLADISLIKRLNTANFSLDKLLMLLVRLDFEVKILINSKKTTS
variable_Transcriptional_regulators	Eukaryote_associated_module	>ASM33_00610 hypothetical proteinMIKVIRTNFKTELFNIIKSVIEENNWTQQEAANVLKLDQPKVSSIVNLKTKGFSVEKIFTLLSRLNCDVEIMVKRRGNLDKGSHY
variable_Transcriptional_regulators	Eukaryote_associated_module	>ASM33_07630 XRE family transcriptional regulatorMNSLDIIIGKKIRLWRRARGLTTMQLGEKLCISSSQIMKYERAEAKISASRLYELAKVLSVGVSDFFIDMSSDLHEDDESDTEGREIVELIADYRKIKKELQGSARLVIKSFPRD
variable_Transcriptional_regulators	Eukaryote_associated_module	>ASM33_07585 hypothetical proteinMETLNTTNTNIKAMLIQMINKAIDNKWNSKKAAHVLQIPLSNISMIKRLNTANFSLDKLLMLLVRLDFEVKILINSKKTTS
variable_Transcriptional_regulators	Eukaryote_associated_module	>ASM33_07575 XRE family transcriptional regulatorMEKTIIANGNNVKTEMLSIVRNIIKANGWTQKKAADVLKIDQPKVSAIVNLKTKGFSLDRIFMFLSLLGYEVEITVKKANELHVVG
variable_Transcriptional_regulators	Eukaryote_associated_module	>ASM33_05205 hypothetical proteinMVKKITASGNNAKTELLNLIKSVIEEKNWKQREAANVLKLDQPKVSSIVNLKAKRFSLEKIFTLLSRLDHEIEITVKKTNLD
variable_Transcriptional_regulators	Eukaryote_associated_module	>ASM33_05195 hypothetical proteinMETLNTTNTNTKEILVQMINKAIDDNQWNSKKAAYALQTPLADISLIKRLNTANFSFDRLLILLVRLDFKVKILINSKEIS
variable_Transcriptional_regulators	Eukaryote_associated_module	>02320 Putative transcriptional regulatorMANISIRYKIAQKVRSWRLKRGYTQKDLAGKIGVTYQVVLQYEKGTRKISIEKLYAIAEVLSVGIIDLIPVSSEKICLKNEEEEILNLVRKYKTINDQELRKVFYLLTKFTRVGEKSSKKAEKVKIAKGMVKAGISVDIVSQAIGLSANECVEEKTGSIYYQIGKKIKEWRLVREYTQKDLAEKMDTTRDEISNYEQGRVAIPLEKLYAIAETLSISITDLLIEEDEIVESELPDLIKEYKKIESQELRYALIKSLFESIQICEEKVKRAEKMKIAKDLVKGGISTDIILQITGLSLGEIQQI
variable_Transcriptional_regulators	Eukaryote_associated_module	>wHa_03850 Putative transcriptional regulatorMIIQSILSYELGKKIEGCRIVQGYTQAKLARKIGLTHKEIHNFELGCKAITIKESYIIAGALSVNVIDLLPEPTVLRENSWYEDEDKEIVYLTKIHREIKDQELRKKLYPLVRFVYISEKISQEEAKIEVAKNLVKEGVSVDIISQVTRLSTYEYDDIEKEICTDSILYKVGKRIKEERLIREYTQEDLANKIGSTPKEIHDYERGYTDIPIEILYKIAKTLSVNIKALGLTEYENEPVFGFIGKCEKIEDQELLDTVARSLSEGMQTGKEKVKKAEKIKIAKDLVKEGVAIDIIVRASGLTADELGECEN
variable_Transcriptional_regulators	Eukaryote_associated_module	>wHa_03860 Putative transcriptional regulatorMKKENKCSNFLDYKVIGQEVRNRRLAKGYTQKDLAKKIDTTYQVILQYEKGTRRISIKKLYELAEALSTTARDLACGQEVSNEERYEEEEILNLVRRHKEIKDQELRETFYLLTKFIRISEEESGKAVKVEVAKGLVKEGVSAHVISQTTSLSIDEYDNDEKKISIPYKVGQRIKEWRLIRGYTQEDLASKVGIINQRIYEYEQGRAAVSLEMLDEIAKVLSISIIDLLPESDEEVEEKLSNLIEEYKKIESRELRDMLIKSLFEGIHVYREKVRKEKKIEVARNLVKEGISVDIILQTTGLSNYMIEKFL
variable_Transcriptional_regulators	Eukaryote_associated_module	>WD_0254 transcriptional regulator putativeMEVYVFVSASNVSYGIGQKIENCRLMRGHTQIGLAGQVGLTYQEVNSYENGYTPIPIGVLYVIARVLSVNAVDLLPKLITVREYKDEDEEILYLTKIYENQKLGKIVPSLVRFVHISEKINQEEARLEVAKNLVKEGVSVDIISQATGLSIYEYDSTEREICTDSIYYRIGQRIREWRLIKRYTQEDLANKVGLTLKEIQGTFKEVCQTEKKVIN
variable_Transcriptional_regulators	Eukaryote_associated_module	>WD_0255 transcriptional regulator putativeMVVFVEKSLDCKVGEKVKNWRLERGYTQKDLAEKIGVKYWVILQYEKGNRGISIKRLYAIAEALSVSITNLIPASKEKIGFKNEEGEILNLVREYKKINDHELRRMFCLLTKFVQVSEKSSRKSEKIKIANGLVKAGISVDIVSKTIGLSADECIEEKVGSIYYKIGKKIKEWRLVREYTQKDLGEKMSTTRHEVSNYEQGRTAVPLDKLYEMAEALSINITDLLIEKDEGSRVENELPNLIKEYKEIESQELRNALIKSLFEGIRICEEKVREIERIKVAKDLVKGGISIDIILQAVGLPVDIVLDR
variable_Transcriptional_regulators	Eukaryote_associated_module	>WD_0622 transcriptional regulator putativeMFVSVSDISSISYKIGQKIEDSRLMRGHTQVELASEIGLTYQEVNSYENGYIPIPIEVLYVIARVLSVNAIDLLPEPVIVREDSYEDEEILYLTKIYENQKLGKIVPSLVRFVHISEKINQEEARLEIAKNLVKEGVSVDIISQATGLSIYEYDNTEREICTDSIYYRIGQRIREWRLIRRYTQKDLADKVGVTLKEIHEYERGYTTILFDKLYEIAGALSVNIKVLLPETRESKKLLSLINEYREPESLDALVKSLSEDMKSGKEKVKKAEKIRVAKNLAKAGVAIDIIVRASGLTADECEN
variable_Transcriptional_regulators	Eukaryote_associated_module	>WD_0623 transcriptional regulator putativeMVLFVEKSLDYKVGEKLKSWRLERGYTQKDLAEKLGVKYWVILQYEKGNRRISIERLYAITEALSISITDLIPISKSCLEDEGEEILNLVREYKKINDQELRKMFCLLTNFVQVSEKSSKKAEKIKIAKGLVKAGVSVDIVAKTIGLSADECVEEKGGSIYCQIGKKIKEWRLVREYTQKDLVEKMSTTRDEISNYEQGRTAVPLDKLYEMAEALSINITDLLIKEGSKVKNELPDLIKEYKEIESQELRHALIKSLFEGIRICEEKVREIERIKVAKDLVKGGISIDIILQIIGLSVDQIA
variable_Transcriptional_regulators	Eukaryote_associated_module	>WD_0626 transcriptional regulator putativeMANISIRYKIAQKVRSWRLKRGYTQKDLAGKIGVTYQVVLQYEKGTRKISIEKLYAIAEVLSVGIIDLIPVSSEKICLKNEEEEILNLVRKYKTINDQELRKVFYLLTKFTRVGEKSSKKAEKVKIAKGMVKAGISVDIVSQAIGLSANECVEEKTGSIYYQIGKKIKEWRLVREYTQKDLAEKMDTTRDEISNYEQGRVAIPLEKLYAIAETLSISITDLLIEEDEIVESELPDLIKEYKKIESQELRYALIKSLFESIQICEEKVKRAEKMKIAKDLVKGGISTDIILQITGLSLGEIQQI
variable_Transcriptional_regulators	Eukaryote_associated_module	>WP1341 putative transcriptional regulatorMFISVKIVNNNTKNISPARYKIAQNVRSWRLKQKYALKDLVDKTGIKYHTLLRYEQGACGIPIEKLKVIAEGLSIHVRNLFPRRKALRESGCFDESKIEWMYNFIAKTRGRKAIYALTKSIGAEEENNVKAARIKIAKNILKAGFTNDIIYRAVGLSTEEYSDKESIHYTSQNGGQEIKKWRIIRGYTQEELAKKLNVGPSQIHHYEQGSVKILSERLWEIAEKLSVNAEDLIREKDCYEDDEGEKELLSLARELKKINNQESRDELDIWVEFLSQRKQVYKEKIYKAEAIKVANNLRMLDVSIDAISKITDLSIEELENYAFKT
variable_Transcriptional_regulators	Eukaryote_associated_module	>WRi_005840 transcriptional regulator putativeMFVSVSDISSISYKIGQKIEDSRLMRGHTQVELASEIGLTYQEVNSYENGYIPIPIEVLYVIARVLSVNAIDLLPEPVIVREDSYEDEEILYLTKIYENQKLGKIVPSLVRFVHISEKINQEEARLEIAKNLVKEGVSVDIISQATGLSIYEYDNTEREICTDSIYYRIGQRIREWRLIRRYTQKDLADKVGVTLKEIHEYERGYTTILFDKLYEIAGALSVNIKVLLPETRESKKLLSLINEYREPESLDALVKSLSEDMKSGKEKVKKAEKIRVAKNLAKAGVAIDIIVRASGLTADECEN
variable_Transcriptional_regulators	Eukaryote_associated_module	>WRi_005850 transcriptional regulator putativeMVLFVEKSLDYKVGEKLKSWRLERGYTQKDLAEKLGVKYWVILQYEKGNRRISIERLYAITEALSISITDLIPISKSCLEDEGEEILNLVREYKKINDQELRKMFCLLTNFVQVSEKSSKKAEKIKIAKGLVKAGVSVDIVAKTIGLSADECVEEKGGSIYCQIGKKIKEWRLVREYTQKDLVEKMSTTRDEISNYEQGRTAVPLDKLYEMAEALSINITDLLIEEGSKVKNELPDLIKEYKEIESQELRHALIKSLFEGIRICEEKVREIERIKVAKDLVKGGISIDIILQIIGLSVDQIA
variable_Transcriptional_regulators	Eukaryote_associated_module	>WRi_005880 transcriptional regulator putativeMANISIRYKIAQKVRSWRLKRGYTQKDLAGKIGVTYQVVLQYEKGTRKISIEKLYAIAEVLSVGIIDLIPVSSEKICLKNEEEEILNLVRKYKTINDQELRKVFYLLTKFTRVGEKSSKKAEKVKIAKGMVKAGISVDIVSQAIGLSANECVEEKTGSIYYQIGKKIKEWRLVREYTQKDLAEKMDTTRDEISNYEQGRVAIPLEKLYAIAETLSISITDLLIEEDEIVESELPDLIKEYKKIESQELRYALIKSLFESIQICEEKVKRAEKMKIAKDLVKGGISTDIILQITGLSLGEIQQI
variable_Transcriptional_regulators	Eukaryote_associated_module	>WRi_010500 transcriptional regulator putativeMFVSVSDISSISYKIGQKIEDSRLMRGHTQVELASEIGLTYQEVNSYENGYIPIPIEVLYVIARVLSVNAIDLLPEPVIVREDSYEDEEILYLTKIYENQKLGKIVPSLVRFVHISEKINQEEARLEIAKNLVKEGVSVDIISQATGLSIYEYDNTEREICTDSIYYRIGQRIREWRLIRRYTQKDLADKVGVTLKEIHEYERGYTTILFDKLYEIAGALSVNIKVLLPETRESKKLLSLINEYREPESLDALVKSLSEDMKSGKEKVKKAEKIRVAKNLAKAGVAIDIIVRASGLTADECEN
variable_Transcriptional_regulators	Eukaryote_associated_module	>WRi_010510 transcriptional regulator putativeMVLFVEKSLDYKVGEKLKSWRLERGYTQKDLAEKLGVKYWVILQYEKGNRRISIERLYAITEALSISITDLIPISKSCLEDEGEEILNLVREYKKINDQELRKMFCLLTNFVQVSEKSSKKAEKIKIAKGLVKAGVSVDIVAKTIGLSADECVEEKGGSIYCQIGKKIKEWRLVREYTQKDLVEKMSTTRDEISNYEQGRTAVPLDKLYEMAEALSINITDLLIEEGSKVKNELPDLIKEYKEIESQELRHALIKSLFEGIRICEEKVREIERIKVAKDLVKGGISIDIILQIIGLSVDQIA
variable_Transcriptional_regulators	Eukaryote_associated_module	>WRi_010540 transcriptional regulator putativeMANISIRYKIAQKVRSWRLKRGYTQKDLAGKIGVTYQVVLQYEKGTRKISIEKLYAIAEVLSVGIIDLIPVSSEKICLKNEEEEILNLVRKYKTINDQELRKVFYLLTKFTRVGEKSSKKAEKVKIAKGMVKAGISVDIVSQAIGLSANECVEEKTGSIYYQIGKKIKEWRLVREYTQKDLAEKMDTTRDEISNYEQGRVAIPLEKLYAIAETLSISITDLLIEEDEIVESELPDLIKEYKKIESQELRYALIKSLFESIQICEEKVKRAEKMKIAKDLVKGGISTDIILQITGLSLGEIQQI
variable_Transcriptional_regulators	Eukaryote_associated_module	>wSo0007 putative transcriptional regulatorMIAKHINPVRYKIAQKIRSWRLKRGYTLKDLADKTGINYHTLRRYEQGICGIPDEELQVIADALSVSLSDLLPRQKVLKENSCFDKSKIQWMYDFIGKYTRTRGRESRKAIYALTKSIRAEEESDVKAARVRRK
variable_Transcriptional_regulators	Eukaryote_associated_module	>N499_1099 helixturnhelix family proteinMKKENKCSNFLDYKVIGQEVRNRRLAKGYTQKDLAKKIDTTYQVILQYEKGTRRISIKKLYELAEALSTTARDLACGQEVSNEERYEEEEILNLVRRHKEIKDQELRETFYLLTKFIRISEEESGKAVKVEVAKGLVKEGVSAHVISQTTSLSIDEYDNDEKKISIPYKVGQRIKEWRLRRGYTQEDLASKVGIINQRIYEYEQGRAGVSLEMLDEIAKVLSISITDLLPETTENENSEVELSRLIEEYKKIKSQELRHVLIKSLFESIQVCKEKVKRVEKMKIAKNLVKEGISINIILKTVGISLDEIQQI
variable_Transcriptional_regulators	Eukaryote_associated_module	>N499_1102 helixturnhelix family proteinMEKSLDYEVGQKVKNWRLERGYTQKDLAEKVGVKYWAILQYEKGNRKIPIKKLYAIAEALSVNVKGLVCGETLPNEKRYFEDEEILNLVKGYKDKELSEVFYLLTKFIRLSEERSRKAVKMEVARGLMKVGVSAHVISRTTNLSIGEYEENKIPVPYKVGQRIKEWRLIRGYTQKDLANKVGITNQGIYEYEQGRSAVSLEMLDEIAKVLSISIIDLLPESDEDSEAEEKLSKLIEEYKKIESRELRNVLIKSLLEGIHVCREKVREAKKIEVARNLVKEGISVDIILQTTGLSNYMIEKFL
variable_Transcriptional_regulators	Eukaryote_associated_module	>N499_1103 helixturnhelix family proteinMDFVVIEYMFASVGKTAFRGFIYDNSEHIGSVNYELGKKIEGCRIVQGYTQAKLASKIGLTHKEIHNFELGCKAITIKESYIIAGALSVNVVDLLPGPTVLRENGWYEDEDKEIVYLTKIHREIKDQELRKKLYPLVRFVYISEKISQEEAKIEVARNLVKEGVSVDIISQVTRLSTYEYDDIEKEICTDSILYKVGKRIKEQRLIREYTQEDLANKIGSTPKEIHDYERGYTDIPIEILYKIAKTLSVNIKALGLTEYENEPVLRFIGKCEKIEDQELLDTVARSLSKGMQTGKEKVKKAEKIKIAKDLVKEGVAIDIIVRASGLTADECEN
variable_ORF_containing_Ankyrin_repeats	Eukaryote_associated_module	>wNo_02110 Ankyrin repeat domain proteinMFTNRISNNLDQLQFFVEFLNENYETQKHLSLTPLHLAAGNGQLDLVNTLLEEGLDINSEIKYDGFTPLYFSIAKNRLEMVNFLIAHGADVNHKTILGFTPLSFASQQGYLDIVNTLIANGADLSTKTDKLNTPLHLAAESGHLDTVNVFIEKGLDVNAVNNDRARPLHSAVQNGNLEVVKALISQGSDINAGSSGIGNHKVDANITPLHLGTQTGRLDIVKVLLEAGANVNAKTDDKITPLHLASQNGFLELVDILLKAKSNVNAKDYENLTPLHLAAERNHFGVVKSLLLVKGIDVNAKGHDNSTALHIGSQNGHLEVVKLLIEKKANVNAKKNEGFTPLHLAIQQSHFEVSDFLIK…
variable_ORF_containing_Ankyrin_repeats	Eukaryote_associated_module	>DEJ70_07030 hypothetical proteinMFTNRISNNLDQLQFFVEFLNENYETQKHLSLTPLHLAAGNGQLDLVNTLLGEGLDINSEIKYDGFTPLYFAIAKNRLEMVNFLIAHGADVNHKTILGFTPLSFASQQGYLDIVNTLIANGADLSTKTDKLNTPLHLAAENGHLDIVNVFIEKGLDVNAVNNDRARPLHSAVQNGNLEVVKALISQGSDINAGSSGIGNRKVDANITPLHLGTQTGRLDIVKVLLEAGANVNAKTDDKITPLHLASQNGFLELVDILLKAKSNVNAKDYENLTPLHLAAERNHFGVVKSLLLVKGIDVNAKGHDNSTALHIGSQNGHLEVVKLLIEKKGNVNAKKNEGFTPLHLAIQQSHFEVSDFLIKNGANINT…
variable_ORF_containing_Ankyrin_repeats	Eukaryote_associated_module	>EA652_1001 ankyrin repeats family proteinMDTGSVKYIAEPISEQSKHTDEQKLKCDLSAGQEFSEIGSPKTEATGLPVDSYYEFIKRDLFSADRSLIDDKKYLEDLIDEWLIHAPNLGLEESQKKLNQKLLNSIIKDFNMGNYDSFSNLKQFLESNEKNKDLKYVLNLKRGHLGTTILNVFLEYDEIIPSLLKAGADLNMQDNKGKTLLHDTAIYSSGYEDLGYLLDAKADPNIQDEKGNTPLHYYAAKCSDQSRKTMDLLISKGADLSIKNNDGKTPLQVAIDNDNIIGCLLTNSQKKLREQLGKMLLATSSDEDWDNAYDPEVENLRKFLNQYENDNDLKIVLNVKDDSSVLLDSPSRQFPNVKALLLKAGAADFIGKKQDNY…
variable_ORF_containing_Ankyrin_repeats	Eukaryote_associated_module	>EA652_1004 ankyrin repeats family proteinMSKKEKEDALKELLENSGKNIKGTKKELHYAVDGKTVSLLVEKGANVNAADVEGYTALHLAITEKRLETVRELIKSGGNVNAEEYGSKCTPLHLACMVGKVEIVEELVKAGAEIEQADKFGMTAMDYAKNSKEVTEVLKKETDRIEKLFEKL
variable_ORF_containing_Ankyrin_repeats	Eukaryote_associated_module	>EA652_1005 ankyrin repeat family proteinMGFSEEKKESFNKFFKEVSRNGFKNINKRDEKGETVLHHAVENSDHKTVRLLIEKGAEINARDKNGYTPLHCAVFAKSLENVKVLLRSGAEINATQYVSGCTPLHSACKIGGAGVEIIKELVKAGSEVNQLNKYGSTPMYYIWESEKYCLCDREESEKASKFLRAKGGVTKSRKLTCYGIEGLVGEIADKLDRSYMPELKIMEIEEIRKRDKSLIKKECQNLATKIMCQVNEMIDEVVRIKKGT
variable_ORF_containing_Ankyrin_repeats	Eukaryote_associated_module	>EA652_1022 ankyrin repeats family proteinMSANLSLELIKCLINQPGVDVNVRGLNGKTPLHYAVEINELSMVALLLNRKNINPLITDDNGKSALDCAREEILQALINHKYGLEKDSLLHLAAMLNEANAVRFLLDKGTNVNEQNALLHTPLHLAAGAGHEQIVEILIREGNADKDVLDARNHAAIHYAVNNKKLGVVKLLSNLGANVNVVGSGRNAMKLSSLHVAISSSNYDERDLCLDIVRCLINVPNAGVNLQDYENKTPLHYAERLKTIEVLLTREDIDPLIKDDNGKTPFCYAKEANRLDIVKILASNRYGADKNSLLHLAARKGYEDLIDGILGEGVEIDAVDESGKTGIYVAVKHGHFNVVKLLLKRGADATDVFQYAI…
variable_ORF_containing_Ankyrin_repeats	Eukaryote_associated_module	>EA652_0757 ankyrin repeats family proteinMADNLSLELIKCLINQPGLDVNVRGLNGKTPLHCAIEFDELSMVDLLLTKKNINPFVEDNEGKTSLDYAKEGKKAEILQALINNKYGSEQDSLLHLAAMIGEVNAVRYLIRKDTVLLVNKKVIKILQIA
variable_ORF_containing_Ankyrin_repeats	Eukaryote_associated_module	>EA652_0626 ankyrin repeats family proteinMIREGKAEIDVFDARNQTPMHYAVNNKKLEIVKLLLKLGADVNSARMGQNSMKLSPVHIAVSNTNYDERDLCLDILKCLIREPNAQVNLQDYENKTPLHYAERLKTIEVLLTREDIDPLVKDDSGKTPFDYAENRPEIKKVLMSSKYGSEKNSLLHLAAQKGVVDTILKEEIDINILNNKGHSPIYLAAEKGHLHVVKLLLKKGANYTPVLHLAIKSNNLELLKTLFKEKSIKLPDEIGRSVPIYYRCIERRDAKVRKYNNVICVSTSVSAVAIAVYIGLTAITISNAIIFATITGIFALIIAIMISEVSKRYIENEFQKKMFMELEECSSTVNDVEIEPVMSRCR
variable_ORF_containing_Ankyrin_repeats	Eukaryote_associated_module	>EA652_0656 ankyrin repeats family proteinMKSSLFWKLLTSSIIPIICVIVLYQHFSTDQLSKDVPIKSKASGNDLETLSTAAEKCNLDTVRSLIKNVVDINATHHFGATSLHYATSGGCLEVVKFLIEEGIDVNTTDAFSWTALHYAARKGHLEIAKFLLKNGANPSAKNKDKKTPLDLAVEELNNNKEDIYEEIINLLSNYQLFP
variable_ORF_containing_Ankyrin_repeats	Eukaryote_associated_module	>EA652_0659 ankyrin repeats family proteinMFTNRISNNLDQLQFFVEFLNENYETQKHLSLTPLHLAAGNGQLDLVNTLLGEGLDINSEIKYDGFTPLYFAIAKNRLEMVNFLIAHGADVNHRAILGFTPLSFASQQGYLDIVNTLIANGADLSTKTDKLNTPLHLAAENGHLDIVNVFIEKGLDVNAVNNDRARPLHSAVQNGNLEVVKALISQGSNINAGSSGIGNHKVDANITPLHLGTQTGRLDIVKVLLEAGANVNAKTDDKITPLHLASQNGFLELVDILLKAKSNVNAKDYENLTPLHLAAERNHFGVVKSLLLVKGIDVNAKGHDNSTALHIGSQNGHLEVVKLLIEKKANVNAKKNEGFTPLHLAIQQSHFEVSDFL…
variable_ORF_containing_Ankyrin_repeats	Eukaryote_associated_module	>EA652_0660 ankyrin repeats family proteinMLNNNINKELEKAVYERNLEKVKALLSAGANANLRVERNRDTLLHTTSSVEITKELLLGGAEVNSRNMYSETPLHSAITLGKELELVRELLKHGADVNATNRKGNTALNHAVKKSGKNLGVVKELLEYGADINIRNRERRLYDNCSTSLDNAVSDLACTKLLIKFTLVRNFNKDYGKIIDLSPYKGCSNYSKLSSYLDDCVCEILQMKTDEIKDSLPLYEFVTNNFNIHVLYNNQLSVRLAKIDYSIRYPIYNDIILDKVKPFLERADLLNKLSKIQFYTKLDVADQDAKEKKIILDHDSTYNITEYLYNDNLLNFIVAFDDSNKRTFQSLSPLNNLVEPGTRLYETSISNDTKRAR…
variable_ORF_containing_Ankyrin_repeats	Eukaryote_associated_module	>EA652_0661 ankyrin repeats family proteinMHVPKQQTSFYQEDKQFLSRSYTSKEEFIREYKKLYRRKAKAEELYLLVLTELEEAISDGNVDSLKKLSNFIDYISDAEDQVTLRDYYDNANNPVKSTNLVILACKHNKVKILEYLLGNNSKILSNLSVGIRETTILPDDEDETCHNAFYYAIRSGNVELLDTLINKWPGNYFAVHFRELDEILSRSYEELKLKNVFLSEEIEIFVENKLINLRFFSSASGQDQNVKSYLNNIRERIELVLQNISLLKAEYSNTEKVDEKFLFIAKFIAQNIHILKRQLKSTYNRLPWEEMEFCLISFVSSHIKRQEMNLFYNATLNKSKILNHLENFAKKLKEEKDIIEGVDIGKFADLPKLKRER…
variable_ORF_containing_Ankyrin_repeats	Eukaryote_associated_module	>EA652_0662 ankyrin repeat family proteinMLGNDNTSYSLISAVREGRLERARELINSFGLSYSQAWSEGYVLLRDAIENKHTAVTKLLLTNGSKVNSKNKRPSNTPLHFAAINGDIEIVKMLLDRGANIDAKNQYGRTPLHNAIENKKMEITELLLNRGANINVRSNDGITPLHIAAEREYLQIVEHLLKYGAYVNCVCTSTWKKGYAPLHFAVEKGSKEVITLLLSRGANVDVKGEDSITPLHIAAKKGYMHIAEDLLNHGACTHSFTLKEGYTPLHFASELGNEEAVKLFLNKGADINASTNSNLTPLHIATKTGRKTVVKLLLQHGAKVDNQDKDGKTTLHLAVEKGYLMIVEDVLKYCPDINHQSNRSSLKIAVHGYGEEYK…
variable_ORF_containing_Ankyrin_repeats	Eukaryote_associated_module	>EA652_0665 ankyrin repeats family proteinMNLLVSGQPLISKMLLNKGANANAKQKDGITALHIATQKGHKEVVKVLLECGAKVGSKIKSDITPLHLAAQKGYQEIIETVLKFGADINSRDEYGRTALHIASKEGHEEVVTTLLEYGSDINITSRNNHTPLDSAMAGIRSFYSQLNNYDSDDDGYYDPDRGVCSCEVTAEALKRHIVKMKTANLYVSEKNLLSMSISGEISGFQDECEEEIARMKSEKINNPNISFYDILAKGTSSLAIYMRNENIVQVLKSDDYKTKFPIYASMIESHFRKGMERKELLEQGNKIFHFLFNNFPELPYDCTEKIFSYLSNEDLRILIDACNPLSISNPNTNINNVVITSSTSQVQYV
variable_ORF_containing_Ankyrin_repeats	Eukaryote_associated_module	>EA652_0672 ankyrin repeat family proteinMKKGANINFQDANYELNTPLHAAVRKQEPKVVKLLVKNGAIQIKNSKGKMPLDIAKSLNNEGIIQELGRASLLKRANTGENKPEIGSSKKPRISVIAHRDKVIYKVNIKV
variable_ORF_containing_Ankyrin_repeats	Eukaryote_associated_module	>EA652_0673 ankyrin repeat family proteinMLKVERSIDYLEKEKNNSEASKILEKVQRIGQAYKSSELKRYRRFDSDGEREKNTELFSAIRNGNLQKVQDLLKAGVKLNIIDKNNKDNTPLHYAVERDKKEIVRKLLQEWKADVNAKNNKGDTPLHIAVSRNNKKLVSLLLDKQARSDIKNNEGKEPYELAKNQEVSYIFKHRSSHSSDYNDIMSQANLNEELIKIVKSSTSEK
variable_ORF_containing_Ankyrin_repeats	Eukaryote_associated_module	>EA652_0678 ankyrin repeats family proteinMVIAEAINGQSKQASKKLEEKLSPGQEWSETDKLLDEEYELIKKYLWVPSELNGGRSLVDGQCSFEELVCIWLAHTTNLNENQKKLNKELLKTLKGIGSYLHEYDTKKLENFLKNNKDDQDLKVVLNLKRGESGLTLLHAASRLNDDQSGPTLVNLLLQAGADPNIESNEGKTPLHYAADSNYRYLTINLLLEGKADPNIRDNKRKTPLQTAIDNNNCHILECFLTDNQKKLSKELYDILLGILSPEYYKKPHVIGEVFNRQAIENLGKFLDKHKNSQDLKMIFIVQDRVGMSKVLSYARATCKEAVDLLLKAGATDPKKDANMCNKKKKCLLPPRTLWSIPNQQIVLGGFLNDISQ…
variable_ORF_containing_Ankyrin_repeats	Eukaryote_associated_module	>WPAU_0626 ankyrin repeat domainMVDVNIDGHRGNAPLHEAARCGAADVVRMLVESGANINLVNYDKKTPLHLAAKHNHLEVVKYLVDNGADFSAGKDKMPLDYAREGGHKEIVEYLEGKMAEVSQSQHESSQTSKKVCGESLDPEVVFGIDSMAMREKSGVKKGESQKEKSRCLIQSFQEQQDLHLLGFLPPYLQIESVKQGLYLPSFKARNIKVDGKCVSITRGLSQTLFLQCKKSFLSNLKTSAEIYERTAQGKQVSKREEREVFAFSKLLDSFEQQLDSAMNSLPSSLIHAQGYKMLRELSNYIAGMKGDFAIHLVTDNHVIAIYRIGNSYAYFDCNVAFISGLKSVDQLIEVVEKGASYEVEEGLLVEYFDVDKANSLLSGEDKQ…
variable_ORF_containing_Ankyrin_repeats	Eukaryote_associated_module	>WPAU_0627 ankyrin repeatcontainingMMKLEKIIGEIGRGPNLNRESVIDEVKVALRERDSSEYDKWQEDEFNVNHVFYGKTALLHSASECCKEKMVEALIENGANVNAVDDCGETPLYHGIRYRDWEVIETLIKNKASVNVSDRYGRTPLHKAVQGISSDYEPLETLIVKTLIENGANVNAPDNCEETPLHEAAGSSQVGIVRVLIESGADVNAFSYDKSAPLHKAAWYGTANMVRVLIENGANVNAVDFIGETPLYTAAEKDDRDKVQVLIESGGCQYRWSSWKRSAT
variable_ORF_containing_Ankyrin_repeats	Eukaryote_associated_module	>WPAU_0629 ankyrin and tpr repeat domaincontainingMVFKCSEVDKSVQRETARKSGLALLELLVKFHLDCLEEIRNNGRDKFPKAQEEILFGKIKAGIKDLKGDLVRSDVKDLKLLGISILDYQPGGDVGLNQFLVKAISSLFRSISEEVLKSEASRDDPNLATRWTIRLKDYDSKLVDLDSTIESKISKYLELRRDIKSLDEVCSAIESSKKVLEKGSIKEKRLALQTMFQVVGEYLKSSKNTLNLSPHVVKLLKKKGLPIESFSNFRDMLLHYQMFSLIDLDGRKIKKLFEEALLPIEGAIKDTMSEIEKGFIEDIVKESVSEIKDNIIRVGINSAVDQGVARVIKYIEQIKDKGQMDDRSKEIVDEIYQNALKMKSKEFSV…
variable_ORF_containing_Ankyrin_repeats	Eukaryote_associated_module	>WPAU_0630 ankyrin repeat domainMDSDKKVRYVQYLVNSAAIGDIDSVKSFIEDDDIDVNSIDDDGYTALYQAAGGGHYSIVEYLLSKGANVNFKIESDDPALCGSTPLCYAAMNGHVDVAKTLIQHGASTDVVVNGYNLLRTAAMSDNPSMIEFALGFGASIDDCSPNGRTPLIFAVGENNYESVAFLLEKGADYKKFTDKGMSALTLSVLGQGPESYRVTELLLKHVEAKEGKDGLVEYMNSVDPIEGRTALHSACFMNNYHAVKLLLEKGADYKKKDKKGSRPSALVFGDSHLCRQIRWLFGPYAEADLARSHER
variable_ORF_containing_Ankyrin_repeats	Eukaryote_associated_module	>WPAU_0631 ankyrin repeatcontainingMLALACLLCNVYMLHDSINMEGKMDFSQYVEGDALALSHTTINTSELVIFLRSRTYITKLSLRYCNIDDTDAEVLAGGNLSHLTLLNLSSNNIGDRGAENLAKDNLLNLTSLDLQFNKISDGGAEALADGNLSNLTSLNLQSNNIGDGGAEALADGNLSNLTSLNLQSNNIGDGGAEALANGNLSNLTSLNLSGNNIGDEGAEALANSKLLGCTKINLDGNNIGDKGVEALANSKLLGYTKINLDGNIGGQGPNGLVEFLAGGKALTLALLNSDGNNISNNMKDLVNVPRNRQGWTSLHYAVKNGNVGKINDLIKGGKNVDAQDEQGWTPLHLAATGSYTKVVNAQMYGDDIHARETGSEEPIY…
variable_ORF_containing_Ankyrin_repeats	Eukaryote_associated_module	>WANK_PAU_0632 ankyrin repeatcontaining prophageMLIRDILRPEQVFSGAEISEKKELLKKLEEKSNTRQGQSEIGGSFDDQYELIIEYLLQIPPSNDRLEILRKQGHSQSDIDEMFSQGDSWYTQSTISSFRSYNSPPSLMDSKYSLSKQVSVWSALDHNLTESQKKLNIELLNVLKYLEWHDEGALFDYDNGQVDELEEFLKNNRGNPDLKAVLNVKRGESGSTVLHAIAGAHIGASYRQEDRPINLLLEAGASPNIQDDKGETPLHRASAMGYDKNIYSLLRGNADPNICDGQGKTPQQTAVDNHNYHVERCFFTDNQKKLRKELNNILNEHRYKEGNLGYIVTLTLFQFLEDLEEFLHEHKNNKDLKVVLNTRDIAGKSEV…
variable_ORF_containing_Ankyrin_repeats	Eukaryote_associated_module	>WPAU_0633 ankyrin repeatcontaining prophageMGRSSTIYKKKWSTNWIVLSFVDKNVGMVFTASKRFYFIFFILIIIFLGGFMHTSKLTAAEKDLNSKLFYAVEQNNLDKVKELIRNGADIHAREISSKKAIHIAVKKGNKNIVEFFLNEGISVNDTNNSGWTPLHYAAFGGELEIAKLLVADGANVRAENAYGQKPIDLIHYGKDDGYKGIMELLLNKGGGKVNDIDKEGWTLLHYAAFNGNLETVKFLIDKGASIHTKNNGRETPLDLAREGGSTEVVNMLSSINTKVTDVSVSQLSIPRKRTV
variable_ORF_containing_Ankyrin_repeats	Eukaryote_associated_module	>WPAU_0634 ankyrin repeat domainMFWRRTKNENSIAEKFNDDTLQKILTTKIPYSEEGRKGVFTLPCYAISLKNNQAFETFLQEAAKRKFLKDLLNDELTGEILGVQKTTYTVLAYCISEKNSKAVRAVLEVSKENGILKEILDQKMIKEKANSQKISYTLIDYANKQNCKEIVATLKEFKESLNIEVKPVSGNAETSCEDINKDCEDLEIHEPMLASSEEAKNILTKDDIDQTQSSSISTTTFTEVVKRDQTQSCSHSKSRSAENGKSLTEIKHKRKLIKTDTESREKLTDNLTWESKATAQLRGDINKDSELIFETSEKAQNALTEEEPDIPSPTELYFDSKGNSVDEKSSKKAIQPIVAGVVGAVLLASGVALYIMKMPVIAAVVGI…
variable_ORF_containing_Ankyrin_repeats	Eukaryote_associated_module	>WPAU_0638 ankyrin repeatcontaining prophageMVKFSKKEREEFNKSWKEVLDNSIENINKKDTKGRTILHYAVGMPDPKKVKLLIKKGADVDAADAGKYRPLHLAVMGQRLENTKELIKAGVDVNAVERSSKFAALHLACMVAEIKIVEELVKAGGNVEQKDKFGKTPMDYVRNNKEIKEVLENVKMANKQREFIERIRVISESTAAGVIVAKEEVKELETMDEKVL
variable_ORF_containing_Ankyrin_repeats	Eukaryote_associated_module	>WPAU_0639 ankyrin repeatcontaining prophageMWISQEERDDFNELFQELLAGKLSKKHINRKNENGETMLHRAAKMSTRKKVNWLIWEGADVDARDNEGYTPLHSAALGMRLENVKELIEARADINATEEDGNTALHLACMVGGKKIVEELIKAGAEINLVSISGFSPMYYASDEETREVLKKKGGKIVNKQRELMEKISKVSEKQVVNGGKKLNDVEERAVDVCRLFVRK
variable_ORF_containing_Ankyrin_repeats	Eukaryote_associated_module	>B3gp14 ankyrin motif proteinMTDNLSLELIKCLINQPGLDVNVRGLNGKTPLHCAIEFDELSMVDLLLTKKNINPFVEDNDGKTSLDYAKEEKKAEILQALINNKYGSEQDSLLHLAAMIGEVNAVRYLIRKGIGVNVRNALHHTPLHLAAGIGHAEVVKILIREGNAEIEVFDARNQTPMHYAVNNKKLEIVKLLLELGANVNSARVGQNSMKLSPIHIAVSNTNYDERDLCLDILKCLIKEPNAQVNLQDYENKTPLHYAERLKTIEVLLTREDIDPLVKDDSGKTPFDYAKPEIKKILMNNKYGPEKNSLLHLAAQKGVVDAILKEEIDINILNNKGHSPIYLAAEKGHLHVVKLLLKKGANYTPVLHLAIKSNNLELLKVLFTEKN…
variable_ORF_containing_Ankyrin_repeats	Eukaryote_associated_module	>B3gp42 ankyrin motif proteinMKSSLFWKLLTSSIIPIICVIVLYQHFSTDQLSKDVPIKSKASGNDLETLSTAAEKCNLDTVRSLIKNVVDINATHHFGATSLHYATSGGCLEVVKFLIEEGIDVNTTDAFSWTALHYAARKGHLEIAKFLLKNGANPSAKNKDKKTPLDLAVEELNNNKEDIYEEIINLLSNYQLFP
variable_ORF_containing_Ankyrin_repeats	Eukaryote_associated_module	>GF2gp18 ankyrin motif proteinMPSEQFENIKQAIRNNNNRKVVELINDNVTIAGHSDVDGWNLLHYAAQYGNLNATEFLANLTDINLIDGKTNAQQKPIHIAADNGHTKIVEFFINEKKMDVNDPGKDYVTPLHYAAKKGELEMVKFLVGKNATIDVLANGAWTPLHYASEEGKYSVVVFLVENGADISKKNPDGKTSLQLAEGKGYQTITDFLKSKESEKEKLRQNKALLDAAKEGSSKKVQECLKKGEIDYKNQNGWTALHYASNRTVDDLEFVRFLVDKNADINSRNSDNNKPLHIAARNGHENIVKFFLDEKRLSVNDPGKDNWTPLHYAAESNRVDVVRYLVEKKEANINAKNYGNETPFNLIKDKDYKKVKEILLGKALIDAVK…
variable_ORF_containing_Ankyrin_repeats	Eukaryote_associated_module	>SM33_00885 hypothetical proteinMVVCMSKETMVAKLFSAAEKGDFEEINRLVIQEGIDINTKFDGETVADIAYQCGHKDVARSLVISGVKSTYYVGLLCYAAKTGDRDLFRICSKFVYLKGVIDSEDQTPVELAYYNGHKEFAMEILEKHYKSPTKYSILSKISNKDPNVIEGLFSAVNLGDVNKIEELVNVQNVDLKAKDKSGKTIVERAYENKKIDRLKSLMDKNEYVKNCINEMTHIAIGEGNLDLLRLLVNELNVDTKSNRMVYIAIREKKLDVVKLLVNELNVDIRAENNAILCEAIEYMPVCDIDKLNKDKKEYTKMGKETAGYTKIVEFLLEAGANPTEGMYRSDVPIFRAFSCIRIERQRYMVKLLLEKARVKTNLNVKDN…
variable_ORF_containing_Ankyrin_repeats	Eukaryote_associated_module	>ASM33_00880 hypothetical proteinMTKEIEKVISIDTIREYLKKNDKAKKIADYNAKVMQDARYSRTSVYGIAKTQNDSGKTPLHLAAQSDNLYLITYLISEGVDINAQDKFGSTPLHYAADMGYFDIVKFLIDNGADFKITDDQDNTALFYAFEHGNFKLIKYFLEEKSVDPMQTESGFNWTLFDRAVSSGNLDVIRYLIDEKNVTYKGNDMLANAVSIGHMETIKYLIEEKGIDPNFPDENGWSPLFDAVADSNIEITRYLLEKKANINATIKDGSTVLHIAAHECKFEIVSHLIEKGADVNAINHKGNTPLHVAAEGHEFQNKRHQQDVVKYFVSCGAEVNAKNNDGMTALDVAANSNVTQYLNSTNKLNGGLYE
variable_ORF_containing_Ankyrin_repeats	Eukaryote_associated_module	>ASM33_00825 hypothetical proteinMRELNKRLRELLKNSFEDINSKDENGNTILHLAAQFSSYKTVKLLIEKGANINIENNEGEVPLHRAALARKVRNVRALIEAEADVHCTNYNGSTPLHLASGSVWLFREKGGNAKGTVKELLKAGANVNAIDRFGTSPLFRAKDQPELAELIKKYGGKIIDRIGTGVQEFANFYGDHLIKEISSAVKNLYAEEIEELKQKKYKEPDVEDDKEPSVKDDKDKKYH
variable_ORF_containing_Ankyrin_repeats	Eukaryote_associated_module	>ASM33_00690 hypothetical proteinMASNRELNEDLLYAAGIYSLNRVKELVEKGADCKASDHHGDTPLHYAAESGKLEKVRYLVEEKGCDVTAVNNCGSTPLHRAARWGSLEIVKYLVEKGADVVSGIDHGKTPLHEAVAVGNLDIVKYLMKKGFDLKAAENGSLTPMHSAAFHNHLEVLKYLVEEGANINATNQGGWSALHEAAGQGYLSIVEYLVERGANLNANRWGETPLHCAAKKGKFDVVKYLIEKGADFKTTSNNGDTPLSLASEEGHSDIMKYMMEKGA
variable_ORF_containing_Ankyrin_repeats	Eukaryote_associated_module	>ASM33_00605 hypothetical proteinMDIDKELVAIVRKIKRDRVLTILSLPFYIITSIVVNTKLGIKCLRFACKWNCKRVVNFLVLCGINVNAKDNKGNTAVHLAAQYGYSNILEALIISEGNVNAKDIYGRTPLFLAALYNHQEAVQTLLQYGADINHQDNCLNTPFHIAAKCGYDGILSMFIKRASCNINDLDGDFYTPLHLAVAHGHKSTVEILLRNRANVNALGGKHCCTPLHAAVMNNNKEMVEILLSKGANVCVRADIEGHLTALDIAVAKNNKEIVELLLIHRGIVKAGNSYGI
variable_ORF_containing_Ankyrin_repeats	Eukaryote_associated_module	>ASM33_00575 ankyrin repeat domaincontaining proteinMNRNLRRILRASSTGQYDVPIFLIVLVICVATIYSLLFSGESLDEIDRNLRVATKNCDLEAVEPLIKKNVNTKGSLSISERALHYAAGEGCLEITKFLLDEGADINAISGALHEAARGGQLEIVKLLLEKGANPHLRDWKMQTAKTAAVRKFLNHPNRKKPYREIIDILRDAEKRYESK
variable_ORF_containing_Ankyrin_repeats	Eukaryote_associated_module	>ASM33_07660 hypothetical proteinMLKTQYPTDYLKKEGINSGANYLSEEEQHIEQIAKDLKQKPNLKRFKRSADNLALPGNFEIKSAIGGGDCFFDSIAQGLKQLKPEMDFTVKSLREVCKRLAIDNQQLRGKVIRDARSIQDPTVIVPNSDISDDELWNIYLASIEYTFEDIEQIRINNPTLYQSLTNLKYGNTLQVPIWGRPDIEGQLICKEYSIELHIVEKLPIVGWSNQVVDGSGSRSVDDIDYNEVDTIRIINRGTNHFEPILNKERIRNAIQQQLQQSSSDNRQPRSDRQSEPGTFDQVNNPVQHPNLDNQPIDSINNRADSSQHQLPAKVSNVRQGLSSDEFVQSKVDSGEHKQQPYSNRQPRSDRQQELGISGQINDPIKQ…
variable_ORF_containing_Ankyrin_repeats	Eukaryote_associated_module	>ASM33_07570 hypothetical proteinMDIDKELVAIVRKIKRDRVLTILSLPFYIITSVVANTKLGIKCLRFACKWNCKRVVNFLVLCGINVNAKDNEGNTAIHLAAQYGYSNILEALIISEGNVNAKDIYGRTPLFLAALFNHQETVQTLLQYGADINRQDNCLNTPFHIAAKCGYDGILSMFIKRASCNINDLDGDFYTPLHLAVAHGHKSTAEILLRNRANVNALGGKHCCTPLHAAVMKNNKEMVEILVSNGANVYVRADVEGNLTALGIAIAKNNQEIVELLLLHRGIVKAGNSYGI
variable_ORF_containing_Ankyrin_repeats	Eukaryote_associated_module	>ASM33_07545 ankyrin repeat domaincontaining proteinMNKLDQNKKDKLHFWWFIITVVCVFITYYYQKSKATNHYKRVLQTAAESCSYKVIESLVESIVYVDETGVSGLTSLGYASSSGCLKIVGFLIDKGANMNATSKYGGTALHNAAHAGNVEIVQFLLEKGANPKIRSKDGKNPRDVAVLRSRHNKDKPYRQIIKLLAEAEDKHSS
variable_ORF_containing_Ankyrin_repeats	Eukaryote_associated_module	>ASM33_07385 ankyrin repeat domaincontaining proteinMGTSISSEYIKHKLIYLEIIKCLINQSEVDINAQGIGGKTPLHCAIELDELSLVELLLTKKNINPLIEDNEGKTSLDYARNVVKKEVLKALINNKYGSEQDSLLHLAAVMDEIDAVRFLINMGVDANVQNALLHTPLHLAAGMGHEKVIEVLVKQGNANKDILDSRNHAPIHYAVNNKRLEAVKLLLDLGASSNTVGSGKGSMKLSPVHVAVSSSNYDERNLCLSIVKCLINASNSEINLQDYENKTPLHYADRLKTIEILLTREDIDPLIKDEDGKTPFCYAKEANRLDIAKVLASNKYGKEKESLLHLAARKGYAELIDSILDEGVEIDALNESGESAIYLAAKN…
variable_ORF_containing_Ankyrin_repeats	Eukaryote_associated_module	>ASM33_05405 ankyrin repeat domaincontaining proteinMTGNLHLELIKCLINQPGIDINARGLNGKTPLHCAIELDELSLVELLLTQKNINPFTPDDEGKTSLCYARNVERKEILEALINNKYGSEQDSLLHLAAMMGEINAVRYLIRKGVDVNSKNALHHTPLHLAAGIGHANVVKTLVKEGNAAIDVFDARNQTPMHYAVNNKKLEIVKLLLKLGGDVNLVRKGQGSMKLSTLHNAVSVSNYDERDLCLDIVRCLINATGSQVNLQDYENKTPLHYADRLKTIEVLLTREDIDPLVKDDNGKTPFCYAKEGNRPEIIKALMSNKYGADKNSLLHLAAERGYVELLDDILKEGINVNILNGKNQSPIYLAAEKGHLSVVKSLL…
variable_ORF_containing_Ankyrin_repeats	Eukaryote_associated_module	>ASM33_05245 ankyrin repeat domaincontaining proteinMSQKDPFDYAGWAELVKEICLLITFVFIAGVIVTSFIAEDYKEVGHADNYKGTLKIAVENCNLRIVTLLVKDVVDIHDIRSLGVTSLQSAARVGCLEVVQLMAEKVDINAVCDSDKRTALHYAAEQGNLEVVKFLLIKGANPNIKERDGKKPRNLAVMTSLRDRSSDKPYKEIIDMLYDEEKRYRPEEYYLE
variable_ORF_containing_Ankyrin_repeats	Eukaryote_associated_module	>ASM33_05240 ankyrin repeat domaincontaining proteinMIKKDYCNDGAWAEFVASIIMLVIVIFIVCSFVIALFAMRNEKIAHSNKYKQILEIAVEDCDSSIVRLLVKLAVDIHDTRGLGVELLHSAAKVGCLEIVQFLAKEKVDISATRDESKRTALHYAAEQGNLEIVKFLLRKGANPNVKEFEEKTPGDLASIMLWNNKNSNKPYRETTDLLYKAEKRYNLWK
variable_ORF_containing_Ankyrin_repeats	Eukaryote_associated_module	>ASM33_05210 hypothetical proteinMDIDKELVAIVKKIKRDRALTMLSLPFYIITSVVANTKLGIKCLRFACKWKCRRVVNFLVSCGINVNAKDNKGNTAVHLAAQYGYSNILEALIISGGAVNVEDIYGRTPLFLAALYNHQEAVQTLLQYGADINHQDNCLNTPFHVAAKCGYDGILSMFIKRTNCDINDLDGDLYTPLHLAVAHGHKSTAEILLRNRANVNALGGKHRSTPLHAAVMSNNKEMVEILLNKGANVRIKADVKGHLTALGIAVAKNNQEIVELLLTHREIVKAKNSYGI
variable_ORF_containing_Ankyrin_repeats	Eukaryote_associated_module	>ASM33_05155 hypothetical proteinMIKEASLKQYVANKPDKEGKKDIFTIGGIRDESKFIISKDEDLSIDDNSDKKNHIIVLKGESEEKSFEDLCNKNKLSDYYNIHWLQSKRDGENNKLVWKRSEGEVNKIHDLKDESSKFPIEANDFNQITDTEKAVVIADEPGMGKSTTLAHLLKQPEEFEWIIKLNLINLQKQLENFSNIGDLEGIIKGFFSGVDTGIEEGLAEKLLEHRINGQGKITLLFDGFDEITDKNQETVIELLKFLKDTKAKIQITTRLNVKDKLEKALSVFSYTFQPFSKDNQEKFLKEFWKTSLKLTFDDKVIDEAVGKNINELFEHFYKNIEDKKYEFMSIPLLTRMFAEVYQKTVEDSCNPNSQAESQLSEEVKKL…
variable_ORF_containing_Ankyrin_repeats	Eukaryote_associated_module	>wHa_02030 Ankyrin repeat domain proteinMTVEKILQKAAKEIYHFRHPSIFSLLVSAVFKWIINSRLGVSFLHFAAEKNFYNIIRFLVKHGANVDAADREGNTVLHVASIFGFIEIVQTVAARTENINAYNIYGNTPLHFSIKYKQLYAMQRLLRYGADINRLNGLGESPLHIAVKCADGVMLGLLIKGGAFLETKNAEESTPLHLAVSLNKKEYVELLLRSWADVNAIGKSGCTPLHLAVMNGNKEIVELLLSKKANVHLKCFYNSKEGYTALENAVADENEEITELFLLYGITLK
variable_ORF_containing_Ankyrin_repeats	Eukaryote_associated_module	>wHa_02250 Ankyrin repeat domain proteinMRVKMVRSIFNRGGVMELNKLQEVLSTANADVGLSKSNVVSKIEERLKQVDPGTLCQLSFAVLKNNKQMVETLIKGGADVNTIDAYNRDPLYYAISQGNTRMVEILIKNGASVNKKYNDGSTPLHHAVLSQKIKIVEYLINNGADVNALDEKRRTPLYLAGRSTQMVSILMKKGAFPLLENRDIEFLKDLAKLIKDDDTEYLKEVKVEQKEGRVDDKYESIKYSLLLSDNSSLTSIIKREKFKNLISDWSFNVPDLKDNQKNLNKALLNLLTDFPFCDITRFEDFLHDNKGDDLKAVLNLQRGESKLTILHVIQGMEYLAVEKDIGCAVSAFMTLLLKSGADPNIVNSEGQTPLHYAAY…
variable_ORF_containing_Ankyrin_repeats	Eukaryote_associated_module	>wHa_02260 Ankyrin repeat domain proteinMVDGIEKRSKEQGFYATQTIPIYQVNQNITYSYLATLDSHLKTDEHCVHESNIHTDLLNFAFHGSLEKVQDLLNKGASVEIEDNDGNTPLHFAASKGHFVIVEALLEKGATVEVKNNEGATALHIAAQMGHLNVVQFLLDNGTDVDAQKYNGDTALHIAAEAGKLEVVQFLLKRGASFEIRGYQDCTALHCAAIGGNLKIVQFLLGKMNNADIRKNSFKCVLHIAARKGYLEIVKALLDKGTDINATNYDGDTALNEAAGCGRLKVVQFLLDKGASFEARNEEGCTALHIACEVGYLGIVKALLEKGSDVNVVSKKNGDTPLHEAARMNRYDIVEYLVEEEKATIDVKNFRCETPSDLA…
variable_ORF_containing_Ankyrin_repeats	Eukaryote_associated_module	>wHa_02590 Ankyrin repeat domain proteinMWISQEERDDFNELFQELLAGKLSKKHINRKNENGETMLHRAAKMSTRKKVNWLIWEGADVDARDNEGYTLLHSAALGMRLENVKELIEARADINATEEDGNTALHLACMVGGKKIVEELIKAGAEINLVSISGFSPMYYASDEETREVLKKKGGKIVNKQRELMEKISKVSEKQVVNGGKKLNDVEERAVDVCRLFVRK
variable_ORF_containing_Ankyrin_repeats	Eukaryote_associated_module	>wHa_02600 Ankyrin repeat domain proteinMVKFSKKEREEFNKSWKEVLDNSIENINKKDTKGRTILHYAVGMPDPKKVKLLIKKGADVDAADAGKYRPLHLAVMGQRLENTKELIKAGVDVNAVERSSKFAALHLACMVAEIKIVEELVKAGGNVEQKDKFGKTPMDYVRNNKEIKEVLENVKMANKQREFIERIRVVSESTAAGVIVAKEEVKELETMDEKVL
variable_ORF_containing_Ankyrin_repeats	Eukaryote_associated_module	>wHa_02640 Ankyrin repeat domain proteinMGRSSTIYKKKWSTNWIVLSFVDKNVGMVFTASKRFYFIFFILIIIFLGGFMHTSKLTAAEKDLNSKLFYAVEQNNLDKVKELIRNGADIHAREISSKKAIHIAVKKGNKNIVEFFLNEGISVNDTNNSGWTPLHYAAFGGELEIAKLLVANGANVRAENAYGQKPIDLIHYGKDDGYKGIMELLLNKGGGKVNDIDKEGWILLHYAAFNGNLETVKFLIDKGASIHTKNNGREAPLDLAREGGSTEVVNMLSSINTKVTDVSVSQLSIPRKRTV
variable_ORF_containing_Ankyrin_repeats	Eukaryote_associated_module	>wHa_02650 Ankyrin repeat domain proteinMLTRDISRPEQVFSGAEISEKKELLKKLEEKSNTRQGQSEIGGSFDDQYELIIEYLLQIPPSNDRLEILRKQGHSQSDIDEMFSQGDSWYTQSTISSFRSYNSPPSLMDSKYSLSKQVSVWSALDHNLTESQKKLNIELLNVLKYLEWHDEGALFDYDNGQVDELEEFLKNNRGNPDLKAVLNVKRGESGSTVLHAIAGAHIGASYRQEDRPINLLLEAGASPNIQDDKGETPLHRASAMGYDKNIYSLLRGNADPNICDGQGKTPQQTAVDNHNYHVERCFFTDNQKKLRKELNNILNEHRYKEGNLGYIVTLTLFQFLEDLEEFLHEHKNNKDLKVVLNTRDIAGKSEVLEHVKNAF…
variable_ORF_containing_Ankyrin_repeats	Eukaryote_associated_module	>wHa_02660 Ankyrin repeat domain proteinMLALACLLCNVYMLHDSINMEGKMDFSQYVEGDALALSHTTINTSELVIFLRSRTYITKLSLRYCNIDDTDAEVLAGGNLSHLTLLNLSSNNIGDRGAENLAKDNLLNLTSLDLQFNKISDGGAEALADGNLSNLTSLNLQSNNIGDGGAEALADGNLSNLTSLNLQSNNIGDGGAEALADGNLSNLTSLNLQSNNIGDGGAEALADGNLSNLTSLNLQSNNIGDEGAEALANSKLLGCTKINLDGNNIGDKGVEALANSKLLGYTKINLDGNIGGQGPNGLVEFLAGGKALTLALLNSDGNNISNNMKDLVNVPRNRQGWTSLHYAVKNGNVGKINDLIKGGKNVDAQDEQGWTPLHW…
variable_ORF_containing_Ankyrin_repeats	Eukaryote_associated_module	>wHa_02680 Ankyrin repeat domain proteinMIDFMKNEFEIILQGIEENPSIYSNNTTTRIANELQEYNSRRSSEINESSESIHHKMQLLDENYNRETQLLGENYGRKIQSLNYQYNSKLLQELHNNANSSKSNYDSRHAIPDYDWEYERYNNSLKDSEAKFNMEFKKYENELRELEQERCSIKHIMHECNQWKKHGFDINYIFKVQDDSNHTKEYTLLHFAANFGDINVTKLLLEGGAGVDIKDQNGNTSLHLSASNGYIDIVELLVKEGSDPNVVNKDGNTSLHLAAANGHIDIIELLVKEGSDLNVVNKDGNTSLHLAAANGHIDIIELLVKKGSDLNVVNKDGNTPLHSAFYNNCTKVVKYLIGKEPSMKEVVEHLVRCVVEDRA…
variable_ORF_containing_Ankyrin_repeats	Eukaryote_associated_module	>wHa_02690 hypothetical proteinMSNGDGLIRSLVDGDLEGFRQGFESFLDQCPSFLYHVSAGRFLPVFFFSMFATAHDADILDANERVYFRFDNHGIDTGGRNRNTGNLKVAVLTRSRDGQRVVKCYSISDRPNSDGLRFSTRERNALIQKIIQQNPDLREGDLDFEQYKVCMHGKGKSQGEAIATVFEVIREKDFRGRDKFAKYSASEISLLRQLLGDHRLTIQEIKGRQLNQNQLRQLDRSVNFAQVAQGQQRIDNFMEILANNQRQNVERRMHREVLPYITDIYDNCRQALENNIENRNQKFESHGFLLGFLANFSHRYTIGIDLDLSPRNSHVAFLIHHQAERENIPIVINLAIFDTPSDVALNCAIGYAGRLHNSSFIPIHTESR…
variable_ORF_containing_Ankyrin_repeats	Eukaryote_associated_module	>wHa_02700 hypothetical proteinMPTQKELRATMSKKLQEAIKHPDPAVAAGRKSAIKRWVGVLQDNFMEHIKYFKGDKLKFLHNVFQDEGCWSGVRLDNAALGQRFTEEKIGGIDNPLRKYEMACSYCVVDKIHPLFQKAFESYKNGFSSDELDSRGNPITDEYIRNSLLGGIRRKGPVFDFWIDRESGELKKYDAVEGFDSAVKLRWSEGVEYFYNHLKEEDKEKKLTEAIIALSRPQSVEKDAPILDFCVRNIADKDTLLQKLSQKDKGIYSLFAELIESCFFDTVHDLVQCWCYEEASARGDHSKEILSQDEYDLLLYSLSNVMLKNPESNVQARSLIMKIWKCDCFIEYRKISVNISNCIVPIQDMLAGLIINWKREDIYKSDEEK…
variable_ORF_containing_Ankyrin_repeats	Eukaryote_associated_module	>wHa_02710 hypothetical proteinMNIFVLDENPEIAAKMLCDKHIVKMPLETAQLLSNVFSIALKAPNPFVSVIDQDIEVPYKLTHSNHPCSLWARQSKGNFCWLIEYGKELCKEYTQRYKRKHKSEEVINWCDSNKDLLIFRSTDMQAFIQALPDQYKCSSAVEAYRRYYLKEKMRFAKWENGREAPDWIICYTTPQLIQLINREAIQIGHEKGRAEGRKAEKIEVAKNSLKAGVSIDVIAKMIGLSIDYIKDIQEEKF
variable_ORF_containing_Ankyrin_repeats	Eukaryote_associated_module	>wHa_03400 Ankyrin repeat domain proteinMLKLGKFNKSAKELLENSYENIYERDKKERTALHYAVDAKTVKLLVEKGVNVNAADVKGYTALHLAVTEKRLEIVRELIKSGADVNAEEYGNKCIPLHLACMVGEKEIVEELVKAGGEIEQADKFGMIAMDYAKNSKEIAEVLKKETEKMESLLKK
variable_ORF_containing_Ankyrin_repeats	Eukaryote_associated_module	>wHa_03410 Ankyrin repeat domain proteinMSFSKSKFFKEVSSNGFKNINKRNEEGETILHQAVEISDYTTVRLLIKKGAEVNARDKNGYTPLHCAVFAKSLENVKVLLREGAEVNSTQYVSGCTPLHSACKIGGAGVEIIKELVKAGAEVNQLNKYGATPMYYIWESEKYSLCDSKESEKASKFLREKGGVIKNRELTCYGIERLVGEIADMLNGSYLPELKIIEIEEIRKRDKSLIKEECKNLASKIMSQVNEMIDEVAKRKV
variable_ORF_containing_Ankyrin_repeats	Eukaryote_associated_module	>wHa_03570 Ankyrin repeat domain proteinMADNLSLELIKCLINQPGLDVNVRGLNGKTPLHCAIEFDELSMVDLLLTKKNINPFVEDNEGKTSLDYAKEGKKAEILQALINNKYGSEQDSLLHLAAMIGEINAVRYLIRKGIDVNVRNALHHTPLHLAAGIGHAEVVKILIREGKAEIDVFDARNQTPMHYAVNNKKLEIVKLLLKLGADVNSARMGQNSMKLSPVHIAVSNANYDERDLCLDILKSLIKEPNAQVNLQDYENKTPLHYAERLKTIEVLLTREDIDPLVKDDSGKTPFDYAKPEIKKALMSNKYGSEKNSLLHLAAQRGEIEIVDAILREEIDIDIVNNKGLSPVYLAAEKGHLHVVKLLLKKGANYTPVLHLAIKS…
variable_ORF_containing_Ankyrin_repeats	Eukaryote_associated_module	>wHa_03820 Ankyrin repeat domain proteinMDKLGQDTKNKLHFWWLITLIVCIIATYSYMKAKAADNYKTILRIASQNCNLETVKFLVENLLDINVQIPKLTALHYAAEEGCAEVVKFLVEKGVDINATKYERWTPLHAATYEGKLEIIRFLLDKGSDPTIRDTDGKTPRKIAVLRSRHNKDKPYDEIIKLLAEAEDRYESTKSNH
variable_ORF_containing_Ankyrin_repeats	Eukaryote_associated_module	>WD_0285 prophage LambdaW1 ankyrin repeat domainMWISQEERDDFNELFQELLAGKLSKKHINRKNENGETMLHRAAKMSTRKKVNWLIWEGADVDARDNEGYTPLHSAALGMRLENVKELIEARADINATEEDGNTALHLACMVGGKKIVEELIKAGAEINLVSISGFSPMYYASDEETREVLKKKGGKIVNKQRELMEKISKVSEKQVVNGGKKLNDVEERAVDVCRLFVRK
variable_ORF_containing_Ankyrin_repeats	Eukaryote_associated_module	>WD_0286 prophage LambdaW1 ankyrin repeat domainMVKFSKKEREEFNKSWKEVLDNSIENINKKDTKGRTILHYAVGMPDPKKVKLLIKKGADVDAADAGKYRPLHLAVMGQRLENTKELIKAGVDVNAVERSSKFAALHLACMVAEIKIVEELVKAGGNVEQKDKFGKTPMDYVRNNKEIKEVLENVKMANKQREFIERIRVVSESTAAGVIVAKEEVKELETMDEKVL
variable_ORF_containing_Ankyrin_repeats	Eukaryote_associated_module	>WD_0291 prophage LambdaW1 ankyrin repeat domainMHTSKPTAAEKDLNSKLFYAVEQNNLDKVKELIRNGADIHAREISSKKTMHIAVKKGNKNIVEFFLNEGISVNDTNNSGWTPLHYAAFGGELEIAKLLVANGANVRAENAYGQKPIDLIHYGKDDGYKGIMELLLNKGGGKVNDIDKEGWTLLHYAAFNGNLETVKFLIDKGASIHTKNNGRETPLDLAREGGSTEVVNMLSSINTKVTDVSVSQLSIPRKRTV
variable_ORF_containing_Ankyrin_repeats	Eukaryote_associated_module	>WD_0292 prophage LambdaW1 ankyrin repeat domainMLTRDISRPEQVFSGAEISEKKELEEKSNTRQGQSEIGGSFDDQYELIIEYLLQIPPSNDRLEILRKQGHSQSDIDEMFSQGDSWYTQSTISSFRSYNSPPSLMDSKYSLSKQVSVWSALDHNLTESQKKLNIELLNVLKYLEWHDEGALFDYDNGQVDELEEFLKNNRGNPDLKAVLNVKRGESGSTVLHAIAGAHIGASYRQEDRTINLLLEAGASPNIQDDKGETPLHRASAMGYDKNIYSLLRGNADPNICDGQGKTPQQTAVDNHNYHVERCFFTDNQKKLRKELNNILNRHRYKEGNLNYIVTLTLFQFFEDLERFLHEHKNNKDLKVVLNTRNIAGKSEVLEHV…
variable_ORF_containing_Ankyrin_repeats	Eukaryote_associated_module	>WD_0294 ankyrin repeat domain proteinMKDLVNVPRNRQGWTSLHYAVKNGNVGKINDLIKGGKNVDAQDEQGWTPLHLAATGSYTKVVNAQMYGDDIHARETGSEEPIYIKACKNIIESFLDKLLNIKVVGALIKGKAEINAKDNQGMAPLHWAVKVGHINVVNGLIKGKAEINAKDNQGRTPLHWAALIDRTSAVKALIKGKAEINAKDNQERTPLHLSIQIGRTDVVNTLIDKKAEINAKDRQGRTPLHWAASKGGIEVVNALIEKGADVNAVNKYGDAPLRFAARDGHIDIVKALIQGGANVNARNSDGTPLHTAYGHEEIVKLLIEKGADVNAVNSNGDTPLRFADRNGHIDTVKALINYVTKLEAADLYVSQKNLEEKNRLI…
variable_ORF_containing_Ankyrin_repeats	Eukaryote_associated_module	>WD_0566 ankyrin repeat domain proteinMKKIKYNERDKLHFVWFILLIVCVVITYCYQKSKATDNYNKTLQVATSNCNLGIVKLLVKDMAPNLSGTTLHCAARKGCLDIIRFLIEEEKVNINALDRNAFKRIALHHAAGEGHLEVIKFLLEKGANPNIRDIDGKNPRDVAVLRSRHNKDKPYDEIIHLLYNAEKEHESEQ
variable_ORF_containing_Ankyrin_repeats	Eukaryote_associated_module	>WD_0596 prophage LambdaW4 ankyrin repeat domainMSANLSLELIKCLINQPGVDVNVRGLNGKTPLHYAVEINELSMVALLLNRKNINPLITDDNGKSALDCAREEILQALINHKYGLEKDSLLHLAAMLNEANAVRFLLDKGTNVNEQNALLHTPLHLAAGAGHEQIVEILIREGNADKDVLDARNHAAIHYAVNNKKLGVVKLLSNLGANVNVVGSGRNAMKLSSLHVAISSSNYDERDLCLDIVRCLINVPNAGVNLQDYENKTPLHYAERLKTIEVLLTREDIDPLIKDDNGKTPFCYAKEANRLDIVKILVSNRYGADKNSLLHLAARKGYEDLIDGILGEGVEIDAVDESGKTGIYVAVKHGHFNVVKLLLKRGADATD…
variable_ORF_containing_Ankyrin_repeats	Eukaryote_associated_module	>WD_0633 prophage LambdaW5 ankyrin repeat domainMDTGSVKYIAESISEQSKHTDEQKLKCDLSAGQEFSEIGSPKTEATGLPVDSYYEFIKRDLFWADRSLIDDKKYLEDLIDEWFIHAPNLGLEESQKKLNQKLLNSIIKDFNMGNYDSFSNLKQFLESNEKNKDLKYVLNLKRGHLGTTILNVFLEYDEIIPSLLKAGADLNMQDNKGKTLLHDTAIYSSGYEDLGYLLDAKADPNIQDEKGNTPLHYYAAKCSDQSRKTMDLLISKGADLSIKNNDGKTPLQVAIDNDNIIGCLLTNSQKKLREQLGKMLLATSSDEDWDNAYDPEVENLRKFLNQYENDNDLKIVLNVKDDSSVLLDSPSRRFPNVKALLLKAGAADFIG…
variable_ORF_containing_Ankyrin_repeats	Eukaryote_associated_module	>WD_0636 prophage LambdaW5 ankyrin repeat domainMSKKEKEDELKELLENSGKNIKGTKKELHYAVDGKTVSLLVEKGANVNAADVEGYTALHLAITEKRLETVRELIKSGGNVNAEEYGSKCTPLHLACMVGKVEIVEELVKAGAEIEQADKFGMTAMDYAKNSKEVTEVLKKETDRIEKLFEKL
variable_ORF_containing_Ankyrin_repeats	Eukaryote_associated_module	>WD_0637 prophage LambdaW5 ankyrin repeat domainMHHAVENSDHKTVRLLIEKGAEINARDKNGYTPLHCAVFAKSLENVKVLLRSGAEINATQYVSGCTPLHSACKIGGAGVEIIKELVKAGSEVNQLNKYGSTPMYYIWESEKYYLCDREESEKASKFLRAKGGVTKSRKLTCYGIEGLVGEIADKLDRSYMPELKIMEIEEIRKRDKSLIKKECQNLATKIMCQVNEMIDEVVRIKKGT
variable_ORF_containing_Ankyrin_repeats	Eukaryote_associated_module	>WP1293 ankyrin repeat domain proteinMVETKEFVEHIIKLTNRQSDQTNQQEPKWKPSTGQRWSSTDDQELEITQLPTSSKDDYYELIKQSLFWINMNLMDNTSNWSLLEKEWVIKAHRSELTKNQEKLIQKLFHIINSRDTSTLQQFLQKTKSNPDLKTVLDLKVGASELTLLHILPTILYSFDSCTLVDCLLKAGAEPNIQDYKGKTPLHYYAATYPVEKKYVDSLVSYGADLNIKDNNGKTPLQIAIDKGTLDVAECFFNLEQKKLYEELNKLIEGTSKLENGSSKYNVQGVEDLKKFLDKNKNNEDLKMILSIRDEENNLEILKDYMYTEVINLLSATQSQLMVTEQETEETYVPHQCLLDICLTDQLRQLNQFVSEIPKAANI…
variable_ORF_containing_Ankyrin_repeats	Eukaryote_associated_module	>WP1308 ankyrin repeat domain proteinMSAHLSLELIKCLINQPGLDVNVRGLNGKTPLHCAIEFDELSMVDLLLTKKNINPFVEDNDGKTSLDYAKEGKKAEILKALINNKYGSEQDSLLHLAAMVGEVNAVRYLINRGIDVNSRNAIFHTPLHLAAGIGHVEVVKILVREGNAEIEVFDARNQTPMHYAVNNKKLEIVKLLLELGADVNSARVGQNSMKLSPIHIAVSNTNYDERDLCLDILKCLIREPNAQVNLQDYENKTPLHYAERLKTIEVLLTREDIDPLVKDDSGKTPFDYAKPEIKKALISNKYGSEKNSLLHLAAQRGEIELVESILKEEIDIDISNNKSLSPIYLAAEKGHLHVVKLLLKKGANYTPVLHLAIKSNNL…
variable_ORF_containing_Ankyrin_repeats	Eukaryote_associated_module	>WP1337 ankyrin repeat domain proteinMSQLKCNEKEKIHFVWFIILMVCVVITYCYQKSKATDNYNKTLQAAASNCNLEIVKLLVKDMAPNLSETALHCAARKGCLDIIRFLILEEKVNINVIDRNAFKRTALHHAAGEGHLGIVRFLLEKGANPNIKDNDGKGARKIAVMASRHDKNKPYREIIKLLANAEEQHKSK
variable_ORF_containing_Ankyrin_repeats	Eukaryote_associated_module	>WP1351 Ankyrin repeat domain proteinMPDYYEILGVKRDATHGEIKKAYRKLAVKLHPDKLCEEGKELDSLEEKKKNGKLLPSEEDRRAQLEEKLTKFKEISAAKDTLFDPTKKSLYDRGENPNQQTCKRESMWEKEMREFREEANKLNKEINDLRKNQLKLLQEGNQINVFSKIYCMYIRKYITEPTEQKINGIDIIEEINELNKRWKYYYTCLDLCTKISLGEFEKCRSIIREVTIATDDITSLVQIAIAYDHVKIFELLFEKRTKVSLNDNLSNARKCGSEKILHLLLDKYVNAMDVEYKDKEGNTALHHVLELFDENEWKYQSFVEPLLSKGARLDAKNKEGNTPFDLLVKYANKSFSSEAEKIERLNNVSALLSCCKIYELKK…
variable_ORF_containing_Ankyrin_repeats	Eukaryote_associated_module	>WRi_005390 ankyrin repeat domain proteinMDTGSVKYIAEPISEQSKHTDEQKLKCDLSAGQEFSEIGSPKTEATGLPVDSYYEFIKRDLFSADRSLIDDKKYLEDLIDEWLIHAPNLGLEESQKKLNQKLLNSIIKDFNMGNYDSFSNLKQFLESNEKNKDLKYVLNLKRGHLGTTILNVFLEYDEIIPSLLKAGADLNMQDNKGKTLLHDTAIYSSGYEDLGYLLDAKADPNIQDEKGNTPLHYYAAKCSDQSRKTMDLLISKGADLSIKNNDGKTPLQVAIDNDNIIGCLLTNSQKKLREQLGKMLLATSSDEDWDNAYDPEVENLRKFLNQYENDNDLKIVLNVKDDSSVLLDSPSRQFPNVKALLLKAGAADFIGKKQDNYE…
variable_ORF_containing_Ankyrin_repeats	Eukaryote_associated_module	>WRi_005440 ankyrin repeat domain proteinMSKKEKEDALKELLENSGKNIKGTKKELHYAVDGKTVSLLVEKGANVNAADVEGYTALHLAITEKRLETVRELIKSGGNVNAEEYGSKCTPLHLACMVGKVEIVEELVKAGAEIEQADKFGMTAMDYAKNSKEVTEVLKKETDRIEKLFEKL
variable_ORF_containing_Ankyrin_repeats	Eukaryote_associated_module	>WRi_005450 ankyrin repeat domain proteinMGFSEEKKESFNKFFKEVSRNGFKNINKRDEKGETVLHHAVENSDHKTVRLLIEKGAEINARDKNGYTPLHCAVFAKSLENVKVLLRSGAEINATQYVSGCTPLHSACKIGGAGVEIIKELVKAGSEVNQLNKYGSTPMYYIWESEKYCLCDREESEKASKFLRAKGGVTKSRKLTCYGIEGLVGEIADKLDRSYMPELKIMEIEEIRKRDKSLIKKECQNLATKIMCQVNEMIDEVVRIKKGT
variable_ORF_containing_Ankyrin_repeats	Eukaryote_associated_module	>WRi_005620 ankyrin repeat domain proteinMSANLSLELIKCLINQPGVDVNVRGLNGKTPLHYAVEINELSMVALLLNRKNINPLITDDNGKSALDCAREEILQALINHKYGLEKDSLLHLAAMLNEANAVRFLLDKGTNVNEQNALLHTPLHLAAGAGHEQIVEILIREGNADKDVLDARNHAAIHYAVNNKKLGVVKLLSNLGANVNVVGSGRNAMKLSSLHVAISSSNYDERDLCLDIVRCLINVPNAGVNLQDYENKTPLHYAERLKTIEVLLTREDIDPLIKDDNGKTPFCYAKEANRLDIVKILASNRYGADKNSLLHLAARKGYEDLIDGILGEGVEIDAVDESGKTGIYVAVKHGHFNVVKLLLKRGADATDVFQYAII…
variable_ORF_containing_Ankyrin_repeats	Eukaryote_associated_module	>WRi_010050 ankyrin repeat domain proteinMDTGSVKYIAEPISEQSKHTDEQKLKCDLSAGQEFSEIGSPKTEATGLPVDSYYEFIKRDLFSADRSLIDDKKYLEDLIDEWLIHAPNLGLEESQKKLNQKLLNSIIKDFNMGNYDSFSNLKQFLESNEKNKDLKYVLNLKRGHLGTTILNVFLEYDEIIPSLLKAGADLNMQDNKGKTLLHDTAIYSSGYEDLGYLLDAKADPNIQDEKGNTPLHYYAAKCSDQSRKTMDLLISKGADLSIKNNDGKTPLQVAIDNDNIIGCLLTNSQKKLREQLGKMLLATSSDEDWDNAYDPEVENLRKFLNQYENDNDLKIVLNVKDDSSVLLDSPSRQFPNVKALLLKAGAADFIGKKQDNYE…
variable_ORF_containing_Ankyrin_repeats	Eukaryote_associated_module	>WRi_010100 ankyrin repeat domain proteinMSKKEKEDALKELLENSGKNIKGTKKELHYAVDGKTVSLLVEKGANVNAADVEGYTALHLAITEKRLETVRELIKSGGNVNAEEYGSKCTPLHLACMVGKVEIVEELVKAGAEIEQADKFGMTAMDYAKNSKEVTEVLKKETDRIEKLFEKL
variable_ORF_containing_Ankyrin_repeats	Eukaryote_associated_module	>WRi_010110 ankyrin repeat domain proteinMGFSEEKKESFNKFFKEVSRNGFKNINKRDEKGETVLHHAVENSDHKTVRLLIEKGAEINARDKNGYTPLHCAVFAKSLENVKVLLRSGAEINATQYVSGCTPLHSACKIGGAGVEIIKELVKAGSEVNQLNKYGSTPMYYIWESEKYCLCDREESEKASKFLRAKGGVTKSRKLTCYGIEGLVGEIADKLDRSYMPELKIMEIEEIRKRDKSLIKKECQNLATKIMCQVNEMIDEVVRIKKGT
variable_ORF_containing_Ankyrin_repeats	Eukaryote_associated_module	>WRi_010280 ankyrin repeat domain proteinMSANLSLELIKCLINQPGVDVNVRGLNGKTPLHYAVEINELSMVALLLNRKNINPLITDDNGKSALDCAREEILQALINHKYGLEKDSLLHLAAMLNEANAVRFLLDKGTNVNEQNALLHTPLHLAAGAGHEQIVEILIREGNADKDVLDARNHAAIHYAVNNKKLGVVKLLSNLGANVNVVGSGRNAMKLSSLHVAISSSNYDERDLCLDIVRCLINVPNAGVNLQDYENKTPLHYAERLKTIEVLLTREDIDPLIKDDNGKTPFCYAKEANRLDIVKILASNRYGADKNSLLHLAARKGYEDLIDGILGEGVEIDAVDESGKTGIYVAVKHGHFNVVKLLLKRGADATDVFQYAII…
variable_ORF_containing_Ankyrin_repeats	Eukaryote_associated_module	>So0003 ankyrin repeatcontaining proteinMEPLYIVLIAEELMVKFSKKEREEFNKSWKEVLDNPIENINKKDTKGRTILHYAVGMLDPKKVMLLIEKGADLDAADAGKYRPLHLAVMGQRLENIKELIKAGVEVNVVERSSKFAALHLACMVSEVKIVEELVKAGANVEQKDKYGKTPMDYARNNKEIKEVLENVKMANKQREFIERIRVVSESTTAGVIAAKEELETVDEKVL
variable_ORF_containing_Ankyrin_repeats	Eukaryote_associated_module	>So0028 ankyrin repeat proteinMTVEKILQKAAKEIYHFRHPSIFSLLVSAVFKWIINSRLGVSFLHFAAEKNFYNIIRFLVKHGANVDAADREGNTVLHVASIFGFIEIVQTVAARTENINAYNIYGNTPLHFSIKYKQLYAMQRLLRYGADINRLNGLGESPLHIAVKCADGVMLGLLIKGGAFLETKNAEESTPLHLAVSLNKKEYVELLLRSWADVNAIGKSGCNRCIWLL
variable_ORF_containing_Ankyrin_repeats	Eukaryote_associated_module	>N499_1092 PRANC domain proteinMLGNDNTSYSLIYAVREGRLERARELINSFGLSYSQAWSEGYVLLRDAIENKHTAVTKLLLTNGSKVNSKNKKPSNTPLHFAAINGDIEIVKMLLDRGANIDAKNQYGRTPLHNAIENKKMEITELLLNRGANINVRSNDGITPLHIAAEREYLQIVEYLLKYGAYVNCVCTSTWKKGYAPLHFAVEKGSKEVITLLLSRGANVDVKGEDSITPLHIAAKKGYMHIAEDLLNHGACTHSFTLKEGYTPLHFASELGNEEAVKLFLNKGADINASTNSNLTPLHIATKTGRKTVVKLLLQHGAKVDNQDKDGKTTLHLAVEKGYLMIVEDVLKYCPDINHQSNRSSLKIAVHGYGEEYKKIVEALLEYG…
variable_ORF_containing_Ankyrin_repeats	Eukaryote_associated_module	>N499_1093 tetratricopeptide repeat family proteinMHVSKQQTSFYQEDKQFLSRSYTSKEEFIREYKKLYCRKAKAKELYLLILTELEEAISGGKVDSLKKLSNFIDYISDAEDQVTLRDYYDNANNPVKSTNLVILACKHNKVKILEYLLGSNSKILSNLSVGIRETTILPDDEDETCHNAFYYAIRSGNVELLDTLINKWPGNYFAVHFRELDEILSRAYEELKLKNVLLSEEIEIFVENKLINLRFFSSASGQNQNVKSYLNNIRERIELVLQNVSLLKAEYSNTEKVDEKFLFIAKFIAQNIHILKRQLKSTYDRLPWEEMEFCLVSFIFSHTKRQEINLFYHTVLNKSKILNYLENFVKKLETEKDIIEGVNIGKIAD…
variable_ORF_containing_Ankyrin_repeats	Eukaryote_associated_module	>N499_1095 hypothetical proteinMAKIKIASFVNKIFLREYLLILQFQDEKPSQHLVLGVGNVLVV
variable_ORF_containing_Ankyrin_repeats	Eukaryote_associated_module	>N499_1095 ankyrin repeat family proteinMLNNNINKELEKAVYKRNLEKVKALLSAGANANLRVERNRDTLLHTTSSIEITKELLLGGAEVNARNMYSETPLHSAITLGKELELVRELLKHGADVNATNRKGNTALNHAVKKSGKNLGVVKELLEYGADINIRNRERRLYDNCSTSLDNAVSDLACAKLLIKFTLVRNFNKDYGKIIDLSPYKGCSNYSKLSSYLDDCVCEILQMKTDEIKDSLPLYEFVTNNFNIHVLWNNQLSVRLAKIDYSIRYPIYNDIILDKVKPFLERADLLNKLSKIQFYTKLDVADQDAKEKKIILDHDSTYNITEYLSNDNLLNFIVAFDDSNKRTFQSLSFLNNLVEPSTRLYETSISNDTKRARLE
variable_ORF_containing_Ankyrin_repeats	Eukaryote_associated_module	>N499_1096 ankyrin repeat family proteinMFTNRISNNLDQLQFFVEFLNENYETQKHLSLTPLHLAAGNGQLDLVNTLLGEGLDINSEIKYDGFTPLYFAIAKNRLEMVNFLIAHGADVNHKTILGFTPLSFASQQGYLDIVNTLIANGADLSTKTDKLNTPLHLAAENGHLDIVNVFIENGLDVNAVNNDRARPLHSAVQNGNLEVVKALISQGSDINAGSSGIGNRKVDANITPLHLGTQTGRLDIVKVLLEAGANVNAKTDDKITPLHLASQNGFLELVDILLKAKSNVNAKDYENLTPLHLAAERNHFGVVKSLLLVRGIDVNAKDHDNSTALHIGSQNGHLEVVKLLIEKKANVNAKKNEGFTPLHLAMQQSHFEVSDFLIK…
variable_ORF_containing_Ankyrin_repeats	Eukaryote_associated_module	>N499_1107 ankyrin repeat family proteinMSKKQATLWFILVIICVVITYYYQKSKAAEEYQKMLEMSAKNCDLETVKSLVKKSRDDSSISKKALYYASEKGCLEIVTFLLDEGMDINTISLALLDAAEGGQLEIVKLLLERGANPHVVDWKGRTAKTIAMKRSSYSGNKKSYREIVDLLAEAEKNYKTEK
variable_ORF_containing_Ankyrin_repeats	Eukaryote_associated_module	>N499_1138 ankyrin repeat family proteinMSANLSLELIKCLINQPGLDVNVRGLNGKTPLHCAIEFDELSMVDLLLTKKNINPFVEDNDGKTSLDYAKEGKKAEILQALINNKYGSEEDSLLHLAAMIGEVNAVRYLIGKGVDVNVRNALHHTPLHLAAGIGHAEVVKILIREGKAEIDVFDARNQTPMHYAVNNKKLEIVKLLLKLGADVNSARMGQNSMKLSPVHIAVSNANYDERDLCLDILKCLIKEPNAQVNLQDYENKTPLHYAERLKTIEVLLTREDIDPLVKDDSGRTPFDYAKPEIKKALMSNKYGSEKNSLLHLAAKRGEIELVESILKEEIDIDISNNKSLSPIYLAAEKGHLHVVKLLLEKGANYTPVLHSAIKS…
variable_ORF_containing_Ankyrin_repeats	Eukaryote_associated_module	>N499_1153 ankyrin repeat family proteinMKFSKEKRESFSKFFKEVSSKNINKRNEEGETILHQAVEISDYKTVRLLIKRGAEVNARDKNGYTPLHCAVFAKSLENVKVLLREGAEVNATQYITGCTPLHSACKMGGAGVEIIKELVKAGAEVNQLNKYGATPMYYIWESEKYCSWNSEENEKASKFLREQGGITKSRELTCYGIEGLVGEIADMLNGSYMPELKIIEIGEIRKRDKSLIKKECQNLASKIMNQVNEMIDEVAKRGI
variable_ORF_containing_Ankyrin_repeats	Eukaryote_associated_module	>N499_1154 ankyrin repeat family proteinMLKLGKFNKSAKELLENSYKNIYARDENGRTALHYAINAKTVRLLVEKGVNVNAADVGGYTALHLAVTEKRLEIVRELIKSGAEVNAEEYGNKCIPLHLACMVGEKEIVEELVKAGGEIEQEDECGMTAIDYAKNSKEVTEVLKKETEKMESLLKK
variable_putative_toxins	Eukaryote_associated_module	>ASM33_05375 nucleotidyl transferase AbiEii/AbiGii toxinMIPRRFIQEWSKVVPWQEPRQIEQDLIINNALLKLYSHHELKKSLALRGGTALNKLFFEPPSRYSEDIDLVQVNREPVGHTIDCIRTVMDLWLGKPNRSFSDGLVTLTYRAVSDDGFPIKLKVEINTREHVSILGFSDHSFNSKSSWASGSSTILTFQIEELLGTKLRALYQRRKGRDLYDLYMALTTIHNLDVEKIIHCFYSYMRLGNCKVSKSIFIENIETKLRNKEFYGDMLPLLPYKHVALNLNLVYSYVHDELFMKL
variable_putative_toxins	Eukaryote_associated_module	>EA652_1018 plasmid stabilization system family proteinMGIIYQIGYLEGVDTEDLPSLPKTIRLRVQKAIEKRLTIIPDKVGEALSHKWVGYFRLRVGDYRVIYLIDNSEHMVKIAAIGHRKEIYKRSPE
variable_putative_toxins	Eukaryote_associated_module	>EA652_1026 virulence RhuM family proteinMDENKIVFYTTPGGNIEIEVLCRDENLWLTQKRMAELFDVQLPAISKHIKNIFESGELQEKEVVSTFEVTAADGKNYPTQLYNLDTIIAVGYRVNSKKATLFRVWATKVLKDFIIKGFALDSKRLKNGKKFGKDYFNELLEKIREIRASERRFYQKITDIYAECSADYDPNSEITKQFYAKVQNKLYWAIYGLTAAELICSRVDHKKPHMGLTTWKDGPGKKIHKSDVSIAKNYLTEEELSELNHIVSMYLDYAELQAKKNRLMKMQDWAEKLDAFLLFNDYEVLKDAGKVSAEVAKALAEGEYEKYRVIQDKLHESDFDELIKASKESEKITI
variable_putative_toxins	Eukaryote_associated_module	>WPAU_0657 Putative addiction module toxin MKTSGNKRYTIKYLKHVLKRNLPSLPEAIKPKIKDAIREYLATDPIGNGVLLRNRLKGHRRIRVDDYRVVYRVNTAERKVTIVSIGHRDNIYKQAILDLLKH
variable_putative_toxins	Eukaryote_associated_module	>WPAU_0666 Putative virulence factor RhuM protein VirulenceMDENKIVFYTTPGGNIEIEVLCRDENLWLTQKRMAELFDVQLPAISKHIKNIFESGELQEKEVVSTFEVTAADGKNYPTQLYNLDTIIAVGYRVNSKKATLFRVWATKVLKDFIIKGFALDSERLKNGKKFGKDYFNELLEKIREIRASERRFYQKITDIYAECSADYDPNSEITKQFYAKVQNKLYWAIYGLTAAELICSRVDHKKPHMGLTTWKDGPGKKIHKSDVSIAKNYLTEEELSELNHIVSMYLDYAELQAKKNRLMKMQDWAEKLDAFLLFNDYEVLKDAGKVSAEVAKALAEGEYEKYRVIQDKLHESDFDELIKASKESEKITI
variable_putative_toxins	Eukaryote_associated_module	>B3gp45 SpvBmotif proteinMEHNKDTSQKSTIEAKKLELPKGGGAIKGISEAFEANSFTGTGSFSIPIPLPTCRNFSPSLSVDYSSGGGNGVFGVGFNVSIASIIRKTSKKIPTYDDEDIFVLTGADDLVAINQTSNSEYDITYYKPRVEGLFAKIERLISKNDNRVYWQVTSKDGSIAIYGKNEQAQIYDPKSNRRIAEWLLEELSDVYGNKISYYYRSSKVEQGSGRVIDRITYGHNKELKYNHFEVLFDYGENDFTSPIDKKYNEERKAIIRPDPFTSHITGFAVRTELLCRAIRIYHRFDAEPILVNGTYFDYDERPTITYLRAVKQVGYYEREGKRFTKTTPILVFSHTSDDSTYISTVSSVTLSDGSKPSKELLQILKEQDFAFSEQ…
variable_putative_toxins	Eukaryote_associated_module	>GF2gp17 hypothetical proteinMETIEKYIPTHQLKTRRPDLFKIPLDCDSTNKTKLYLEIANEIMEENLGKKLGGNALQKLATAKYPFNLPANFPLVSIRAYLEKQGITLADLHKVLKPKADNFAESLGLSPEEYDLVTSTSSNLSEVYGTSEIELKNVEKFIAQTNIDSDKLERLRDCYNKIKKPTNKLSINSETIDNIDQALGFLHRFIRLANKLNWSFDELCNVLLAIDKNEIDANSLKEISRIKSLQAKLKKPISEICKLYTNASISIEKSKNEEDANSAAESLFFLQGVKESDLKKIYGREEPSEAFKEENFAEFITRTGVKRQEVEWLLSQSTTHVKKAKKQEKISVKEQKFLHNFTQLAGQLKLLFGKLNTIIAELPSEFKLKD…
variable_putative_toxins	Eukaryote_associated_module	>ASM33_00815 hypothetical proteinMTDILNPNEGDIEITSFDSSNLTRVLHNGEWWFVVTEVIASLTGSPNPSDYLKKIKSRDIGLSKGWGQLVTPLEIKTKGGIQKINCTSVEGLFRILQSVPSKKVEKFKRWLAKVGYERLQEYDNPELAFKRAYANYVAKGYSQEWIDKRIQSISVRNQLTREWDNRNITDHNNKRIEGKEYAILTDVISQATFGVKTKEHKEIKKLKKQSLRDHMTPIELIFNMLGEQATIDEVKDKDVQGYNANLEAAKKGGKSAGIAREAFEKARGVQVVSPNNFLKKIQNNVRKELKEDKS
variable_putative_toxins	Eukaryote_associated_module	>ASM33_00800 cell filamentation protein FicMNNKLPDYNEILFYETDDGKVCIEVRFENDNLWLTQKHMAELFGCSGDNISLHLKNIYLSKELDKSSTTEESSTVQKEGQREVKRNVVFYNLEAVISVGYRVNSERGTAFRTWATDKLKKYIFKGFAIDSNRFKNGTKFDARFFDELVEEIREIRASERMAYQKITDVYATSVDYSSCTIETRNFFAMVQNKLHFAITGNTAAEIIANRANRNKPNMGLTSWRKAPKEKIFLSDTQVAKNYLDKNEIAQLNKIVNMYIDYAEFQAARGKVMYMKDWKEKLDAFLKFNEQEILDNRGKVSHELAIALATKEYEAFRKIQDKSYKSDFDRLVEESKKKNLSQTNSD
variable_putative_toxins	Eukaryote_associated_module	>ASM33_00535 type II toxinantitoxin system RelE/ParE familyMPSGIRPYNIDYSESVIKKDIPALPKKIKSIIEKAIMERLTVEPIGLGKPLRHDLSGQYSLRVSTYRILYYIDAPAHTVVITSIEHRKDSYQS
variable_putative_toxins	Eukaryote_associated_module	>ASM33_07515 type II toxinantitoxin system RelE/ParE familyMPSGIRPYNIDYSESVIKKDIPALPKKIKSIIEKAIMERLTVEPIGLGKPLRHDLSGQYSLRVSTYRILYYIDAPAHTVVITSIEHRKDSYQS
variable_putative_toxins	Eukaryote_associated_module	>ASM33_07365 type II toxinantitoxin system RelE/ParE familyMEIKLYQIDFLDGVAERDLLTLPVTIERRVKKAIWGRLTVSPDKLGKQLSHEFKGYFSLRVGDYRVIYRIEVLERKVLITAIGHRRDIYKRVPE
variable_putative_toxins	Eukaryote_associated_module	>ASM33_05420 DUF1016 domaincontaining proteinMTRIIAKEYTEFLEQLKDRIATSRYKAARTVNKELLLLYHYIGTQILEKQKNQNWGSKVIEQLSKDLKAEFPEMKGFGISSLHNMRRFAELYPDSEFLQQAAGILPWYHHVVLMERVKEHEARLFYMQNASEYGWSRSILMHQIELDLHKRQGKAVTNFKDKLPSPQSDLAHYTLKDPYIFDFLSIGKDAHEREIEKGLVAHIEKFLVELGAGFSFVGRQYRLTVRRKDYYLDLLFYHLKLRCFVVIEIKAVEFEPEHSGKINFYLSIVDDLLKHPTDNPSIGLILCKSKDNVLAEYALRDMTKPIGLAEYKITENLPENIKTALPTIEELEAELSKIKEK
variable_putative_toxins	Eukaryote_associated_module	>wHa_02210 Putative virulence factor RhuM proteinMDENKIVFYTTPGGNIEIEVLCRDENLWLTQKRMAELFDVQLPAISKHIKNIFESGELQEKEVVSTFEVTAADGKNYPTQLYNLDTIIAVGYRVNSKKATLFRVWATKVLKDFIIKGFALDSERLKNGKKFGKDYFNELLEKIREIRASERRFYQKITDIYAECSADYDPNSEITKQFYAKVQNKLYWAIYGLTAAELICSRVDHKKPHMGLTTWKDGPGKKIHKSDVSIAKNYLTEEELSELNHIVSMYLDYAELQAKKNRLMKMQDRAEKLDAFLLFNDYEVLKDDGKVSAEVAKALAEGEYEKYRVIQDKLHESDFDELIKASKESEKITI
variable_putative_toxins	Eukaryote_associated_module	>wHa_02360 Putative virulence factor RhuM proteinMDENKIVFYTTPGGNIEIEVLCRDENLWLTQKRMAELFDVQLPAISKHIKNIFESGELQEKEVVSTFEVTAADGKNYPTQLYNLDTIIAVGYRVNSKKATLFRVWATKVLKDFIIKGFALDSERLKNGKKFGKDYFNELLEKIREIRASERRFYQKITDIYAECSADYDPNSEITKQFYAKVQNKLYWAIYGLTAAELICSRVDHKKPHMGLTTWKDGPGKKIHKSDVSIAKNYLTEEELSELNHIVSMYLDYAELQAKKNRLMKMQDRAEKLDAFLLFNDYEVLKDDGKVSAEVAKALAEGEYEKYRVIQDKLHESDFDELIKASKESEKITI
variable_putative_toxins	Eukaryote_associated_module	>wHa_02440 Putative addiction module toxin RelE/StbEMKTSGNKRYTIKYLKHVLKRNLPSLPEAIKPKIKDAIREYLATDPIGNGVLLRNRLKGHRRIRVDDYRVVYRVNTAERKVTIVSIGHRDNIYKQAILDLLKH
variable_putative_toxins	Eukaryote_associated_module	>wHa_03770 hypothetical proteinMQAITLNNPITVDEISVSELTVRRPKVRDYLAIERLNGSDLSKEVTLTANLTSVAKEAIEELDIADYVKIQEVLKDFFSPIIQKT
variable_putative_toxins	Eukaryote_associated_module	>WD_0269 conserved hypothetical proteinMKTSGNKRYTIKYLKHVLKRNLPSLPEAIKPKIKDAIREYLATDPIGNGVLLRNRLKGHRRIRVDDYRVVYRVNTAERKVTIVSIGHRDNIYKQAILDLLKH
variable_putative_toxins	Eukaryote_associated_module	>WD_0295 hypothetical proteinMKDYHQLRPLHLRHQYSITKEAKCDLSYDNASDNSSQSDEIGYNKIGATSGASKPSSWIDAVKGVFQFISSPLRAALPSFSENSSSRSGTAGSSSNHSDTVRNPNIQYTSQFSREVCASNNASLMFFLLQAFLDKKCPLPKFSDVNPVKALFYTSDIIKLFKEVLEKQAESKGGIKMHRLDINFEKLFEKINEKIRSGEFNEISGILKSYAEEALPGREPGDPGRLSPKKFDKFMAEFNRRIDPVINQLMQQMLSRLEVSDVKEQQISLEPKSYLNNTSVQCHLTQARGQGKVLIP
variable_putative_toxins	Eukaryote_associated_module	>WP1330 Putative phage related proteinMPSGIKPYNIDYSESVIKKDIPALPAKVKLMIKKAIMERLTVDPIGLGKPLKHNLSGQRSLRVSTYRILYYIDVPEHTVVITAIEHRKDSYQN
variable_putative_toxins	Eukaryote_associated_module	>WP1346 hypothetical proteinMKDELLAGEYPIWPLDTNLSILGNYSQADFFLSDLQRKGQENVIMRNREGLNIYEFNQRNGLEHLTQVPNGAKLGNSEEKLFFPDLTGQSYKDIVALNSSGLFIYQYGQNNYRSIHYNPLFSKIKGWNTEHINSVQFEDIDLDGRQDMLFTGPRGIDILTFDNHTSQWRSLLDNSQLTISERHSNVIKVISSNPHVIEHPIIFTQYKDQLRWANIVEAEKSLEEEVGIQERNETSSQSVPPIVPQLLQLQSEEEKPILLLREQLDCSSVINAVDKNTGKPKFKLPLIDLSNLSSDIKLDFFYDSNSKASDILGLGWSLPRNFIMMDHQSSIFPEDEKYYVILQDLPQQLIFDSSNSTDTVYCFKLSTDQPD…
variable_putative_toxins	Eukaryote_associated_module	>WP1348 hypothetical proteinMPNLYQLNFSRQAFSFDKNIELYRSGNSSNATLQFYAFYNGKLYKYRYDNRSEFLQREWNSTLVTDEASKSRVLHFPETLESMLMLKTPQGINFYQYKNRNFDLLAKSDDFDENEFNDVYDWNKPGNIIKSGHFYHDQSLIGILTKHQEYCKSKI
variable_putative_toxins	Eukaryote_associated_module	>WP1349 Hypothetical proteinMFVGKESNSSGWKQWGIGLVDKTLSSVDQAISGWFWNLINDLPRDYFAKTFDQVNYFDQSVWEGIFRARIEDIKEQLESGVSKKAFEADIIKLQGLIGKHSLSPLVYEDGLKELEDFVSDSSNPGKYLQLLANVRNEFREELRAQPLLLKECIKNDTNLGRREVAYYQSLLDSTSNREIPIKPSALGKSIVSKNGVTNSKLRNISKLLFCNPAQAVTLFLAGQVAFANAVSIQLNNSSAVENSTLPFEDKLFNISKVKEDLRSNVSTYNALDEATTLKNVSELRLEEEKVDDVEEILANSTLLPFNNNITGMDEVAEKVMISPSSEFADIPESKVEELDVSNLNCTSTNHMSLLNKVQMENATLEVVEEHK…
variable_putative_toxins	Eukaryote_associated_module	>WRi_005660 hypothetical proteinMDENKIVFYTTPGGNIEIEVLCRDENLWLTQKRMAELFDVQLPAISKHIKNIFESGELQEKEVVSTFEVTAADGKNYPTQLYNLDTIIAVGYRVNSKKATLFRVWATKVLKDFIIKGFALDSKRLKNGKKFGKDYFNELLEKIREIRASERRFYQKITDIYAECSADYDPNSEITKQFYAKVQNKLYWAIYGLTAAELICSRVDHKKPHMGLTTWKDGPGKKIHKSDVSIAKNYLTEEELSELNHIVSMYLDYAELQAKKNRLMKMQDWAEKLDAFLLFNDYEVLKDAGKVSAEVAKALAEGEYEKYRVIQDKLHESDFDELIKASKESEKITI
variable_putative_toxins	Eukaryote_associated_module	>WRi_010320 hypothetical proteinMDENKIVFYTTPGGNIEIEVLCRDENLWLTQKRMAELFDVQLPAISKHIKNIFESGELQEKEVVSTFEVTAADGKNYPTQLYNLDTIIAVGYRVNSKKATLFRVWATKVLKDFIIKGFALDSKRLKNGKKFGKDYFNELLEKIREIRASERRFYQKITDIYAECSADYDPNSEITKQFYAKVQNKLYWAIYGLTAAELICSRVDHKKPHMGLTTWKDGPGKKIHKSDVSIAKNYLTEEELSELNHIVSMYLDYAELQAKKNRLMKMQDWAEKLDAFLLFNDYEVLKDAGKVSAEVAKALAEGEYEKYRVIQDKLHESDFDELIKASKESEKITI
undecim_cluster	Eukaryote_associated_module	>DEJ70_07070 low specificity Lthreonine aldolaseMRIKIDFFSDSNTDPSAKMREAMAKAKVGNEAACEDPTVNELVATACKILGKPAGIFLISGTMSNVIAYKVHIQRPGDYLLLDETSHPLIVQSGLIAAQAHATPLPIKGTRGIFTGEQIVEFITRPSLRNIPRVGLVSIEQTTNFGGGAVWPLEYIQEISSLCKENDVFTHLDGARLFNACAHTKISPKEYASYFDSVFIDFSKGLGAPMGAILLGSEEFIEKAWYYKFQIGGGMHQAGIISAACLYALHNNVNSLEEDHKKMQHLIEGLDFIDQVIIDIDLYKTNIAYFSLRTNCISTQELINVLMTNYGIRMANIRGKIRAITHRDISYEDINATVSAIRKILSN
undecim_cluster	Eukaryote_associated_module	>ASM33_00730 low specificity Lthreonine aldolaseMKKTIDLRSDTTTLQSHNVIHAISNATVGDFAYGEDKSCNDLSEYCKKLFKVEEALFVTSGMLANRLAIASQTSPGDELITHYNYHVNFFDSAGNAKVNNIVFNCIRNSSGILDVNEVEYAINSKPRYKIFAQVSLVSIENSINGFNGKIYPFEKQVELYNFLKAYNINLHLDGARIFNAHVETNISLADYAKHVDTMSFSFTKGLGAPFGSMLMGKREIIEKAKKLQVWLGSGYHQIGYYANAAKYVLQNNVSRLKEDNELAKLFADKIKEIPYIKLILPYPETNIVSFSIKELNVTNEVFLSQCQAYGLLLFPWLESHIRAVIHLGIEKADIVNAAEIIKEVVLNLV
undecim_cluster	Eukaryote_associated_module	>ASM33_00725 low specificity Lthreonine aldolaseMKIRIDFFSDSNTNPSIEMREVMAKAEVGNEAACEDPTVNELIEATCKTLGKPAGIFLISGTMCNVIAYKVHIQRPGDYLILDETSHPLIVQSGLIAAQAHATPLPIKGTRGIFTEDQIMDFIIRPSLRNVPKVGLVSIEQTTNFGGGAVWPLKYIQEISSLCKKNNVLTHLDGARLFNACTHTKIPPKEYASYFDSVFIDFSKGLGAPMGAVLAGSKEFIEKAWYYKFQIGGAIHQAGIISAACLYALYNNINSLEEDHKKMQHLIESLSSIDQVIIDTDIYKTNIAYFSLRADSMSIQKLIDTLMTNYGIRMANIRGKIRVITHRDISYEDINTTASTIRKILSE
undecim_cluster	Eukaryote_associated_module	>wNo_02000 Putative Sadenosylmethionine uptakeMDYRLRAYLFGVIWFILSLLSSVANDTISKYLSLHLQSFEIIFFRFLFTTITLVPFMFYYGIETFKTSQISTQITRGGLLFCGMTLWTYGLTVFPIVTATIISFSIPLFVILLAIPLLNENIIWQRWIVTVIGFVGIAITTKAHSEDFNPKILIFIVSALIFAILDILNKKLVIKESVISMLFYSALTTTIFSTPPLLFYWYMPSLLELVLLLILGISSNLILFFMLKAFALTDATALAPYRYIELIISAIVTYVIFNELPDKSALYGTLILIPSTLFTAYSEGKAIKKNNVTTKVYNC
undecim_cluster	Eukaryote_associated_module	>wNo_02010 UDPglucose 6dehydrogenaseMHITIIGVGYVGLVSGTMLSEQGHKVDCIDINTEKIELLKSGKIPLYEPGLGDYLENNIKSQRIRFFDSYSQINPNTEVVFVTVDTPSDSLGNANLKNVYNAVSEVSERVNQDCLIVIKSTVPPGTAENIHNYLSNKGYNFDLGVNPEFLKQGSAVSDFLYPDRIIIGVKTKLARAKLEVIYRSFIDKNIPLIVTDTVTAEMIKYASNAFLATKVAFINEMAGLCELLGADIDLLANSMGMDHRIGKEFLKSGPGFGGSCFPKDLSALIRLAEDHNVKLQILNSVKESNYNHITNIAKKVEYLLNGVQNKKIAIWGLTFKSGTDDVRNSPAIDIAQLLVNNKAKITAYDPMGMDNARQVLKDI…
undecim_cluster	Eukaryote_associated_module	>wNo_02020 Major facilitator family transporterMLLYLSRQSIPIALPLLIDTDHVKLSYFFACFSFFYGVSKFVNGIIMDSKNNPLFMFGLCNIATGLLTIGITLSYNNLTLLLLTLILLAWTQGLGWPAITKFMVTNSSISSIASSWGVMSASQQLGSCITLIVLPSIIKIYNAKSAFFYSGFLCLLFGIYIILKAYYKESANFTTYYKVQKSQIGIKVTSSIWFLCCATFCAYIIKMGIFFWFPIILKNKLQISLVQSSLITGVYDLGGILGTLITGRISDMYFFQNRSLLASLYMLGIALTFIAMNFGQNIILMNLCAILSGFFIFGVQVLTGVIAVEIAPQNNVCAIVSLTGLFGYIASSIFSCVLLGVLVKHCGNSIMF…
undecim_cluster	Eukaryote_associated_module	>wNo_02030 Lallothreonine aldolase putativeMRVKIDFFSDSNTDPSAKMREAMAKAKVGNEAACEDPTVNELVATACKILGKPAGIFLISGTMSNVIAYKVHIQRPGDYLLLDETSHPLIVQSGLIAAQAHATPLPIKGTRGIFTGEQIVEFITRPSLRNIPRVGLVSIEQTTNFGGGAVWPLEYIQEISSLCKENDVFTHLDGARLFNACAHTKISPKEYASYFDSVFIDFSKGLGAPMGAILLGSEDFIEKAWYYKFQIGGGMHQAGIISAACLYALRNNVNSLEEDHKKMQHLIEGLDSIDQVIIDIDLYKTNIAYFSLRTNCISTQELINVLMTNYGIRMANIKGKIRAITHRDISYEDINTTVSAIRKILSNFLH
undecim_cluster	Eukaryote_associated_module	>wNo_02040 Lallothreonine aldolase putativeMEKIIDLRSDTTTLQSSNVIHAISNATVGDFAYGEDKSCNDLSEYCKQLFKVEEALFATSGMLANRLAIASQTSPGDELITHYNYHVNFFDSAGNAKVNNIVFNCIRNNSGILDVAEVEYAINSKPRYKIFAQVSLVSIENSINGFNGKIYPFEKQVELYHFLKAHNVNLHLDGARIFNAHVETNIALADYAKYVDTMSFSFTKGLGAPFGSMLMGKREIIERAKKLQVWLGSGYHQIGYCANAAKYVLQNNISRLKEDNKLAKLFADKIKEIPHIKLVLPYPETNIVSFSIKALNVTNEVFLSKCQAYGLLLFPWLESHIRAVTHLGTKETDIMKAAEIIKEVVLNLI
undecim_cluster	Eukaryote_associated_module	>wNo_02050 ABC transporter permease/ATPbinding proteinMNKSRVGSFKYILVFILNILSKFKLNVLVMFLVALVVAVDLSFRKYLVKNILDTAVKYQEGNVIENLLLPVSAYVCMALLITTAFRFYGYFVDIRMFTSMRQKIADMSFYRLLQQDHSYYQNNLSGSLVYKVSNLMDSVIELIRLLIDCFFSYSIALILAIYTLSLVNIKFAIATFIWVNIFILISVFSFRVLTGLADDHSKQSSQVIAGIADSILNVISVRLFSRQAHERHKFFQVCKKKTIAERKLQWAYFWLWFIYGYSFDILQAVNLYFLIHDYQLNKIAIGDIALVLGINISIIEFLNHLTRNLTQFSTHFGKVSDALPILTTVPEIQDKENAKKLNLLS…
undecim_cluster	Eukaryote_associated_module	>wNo_02060 phytanoylcoa dioxygenase (phyh) family proteinMKALQKNGFFIIKNLVPLELITQSLNDIISKISKLSQELGVSTSDYLNCTGRWGTSSQVTRIVSQVLDKIIKDYLEKSLQCQILQKKSNVICKTADLIDAVPFHQDISYSFNDPYHFSVWLALNNVNKTSGALQVIEDSHNWKIQPLVDFWHPYFLDQYSDNRENYKIKSLPISAGDAIVFDSRLWHGSDKNIDAKDRFAYVTRWVVKDKSLPCVPKPQPSVFGILNCGALTEFILREYLSLFRRQESIKTKNMEELIKSWLAFITDTTTNISEVNTAEAKRDLYKLLILNQASALHDAGDISGKIYKNLWFSLLVFLNKKVNVVELAL
undecim_cluster	Eukaryote_associated_module	>wNo_02070 hypothetical proteinMQNMQHEKTISQLMKDSEYLKSIRVSPCERFHQLSENPLYKNRFIRVDKFHEPGLAPVYDETGAYHIDAMGEAIYRDRFLKTFGFYCNRAAVEDDTGYYHIDPYGCRVYKHSYQWIGNYQEDICVIRKHDKFFHIDLNGNRVYEQEYNYVGDFKDGIAVVHKDGKATHINNHGKLVHNKWYKKLNVFHKGFAIAEDKHGWFHIDINGNPVYRQRFKMVEAFYNGMAKVETFEGVLGQIDITGNVKFSIFDLDKESQVHKISAELSAFWKTYLANVAIELDLLNILPATMPVLSQKLNIIVPNLERLLRALWEIGFIDYDKNKDLWQLSSKGKCFKEIPFLPKAAAMWARVAAEKNWLKIADILRQESI…
undecim_cluster	Eukaryote_associated_module	>wNo_02080 Glycosyl transferase group 1 / radical SAMMKILKVIHGYPPYYSAGSEVYSQILAHELANNNEVQVFTRYENSFLPDFYYTTVLDRSDSRILLHLINIPITKYRYKFINEEVDIKFKRVIDNFQPDLIHFGHLNHLSITLPEIAFKENIPTIFTLHDFWLMCPRGRFIQRNSEDLLRLCDGQKDQKCATQCYKGYFTGDEEFLNLDINYWEQWVATRMKHTRKIIDYIDYFISPSKFLMDKFTQDFNVPINKISYLDYGFDLNRLKNRNRAQEKEFIFGYIGTHTPEKGVDLLLKAFSHLSSKAKLRIWGAAREETKSLKAIADQFSPVVKERIEWMGSYDNKNIVTDVFNKVDAIVVPSIWGENSPLVIHEAQQ…
undecim_cluster	Eukaryote_associated_module	>wNo_02090 NADdependent epimerase/dehydratase familyMGILITGAAGLIGSTLVKKLENQGHEVISCDIRFHNNPLSFFLEDIVPLLAKCTGIIHLAAISRVIHGELYPELCKKINVDGTMQFLGLCKSLSNKPWFIYASSREVYGEQKELPVTESASINPINNYAKGKAFIEKQITSLKDFNVAILRFSNVYGGLLDHNSRVIPALCINALRGDPIKIEGKECVFDFTYLDDVIEGICLTVKYLQSEKSSLPAIHLTTNSPCTLENLAKTILKVTKSDSRIDFYPPRNFDVTKFHGDFTRAKELLGWSPKHSLEVGLSNFIKSLQNNTQEYPDNIDMVIYENIKSYSWLPSLL
undecim_cluster	Eukaryote_associated_module	>wNo_02100 UDPNacetylglucosamineMSNILIILAAGKSSRMNSEYSKALHQVGNLTLLEHIISNAKLLSLKSLSIVVNNSLLKDLENFDTLKSIIDQYNIKLIIQEDITGTGTAIKIALENLEELSDQDIVLIQYGDTPFISSDTVMKMTDCLKYNNLVLLGFNSQDEQYGRLVIDNYGNVQKILKNGDKMLLANSGIIASYAKDLSTLVKEIKFNNSTNEYCLNDIVPIAATNNLSVGYVVTDEREAMGVNNKEDLVKAEHYFQATTLLS
undecim_cluster	Eukaryote_associated_module	>DEJ70_07035 glycosyl transferase family 2MSNILIILAAGKSSRMNSEYSKALHQVGNLTLLEHIISNAKLLSLKSLSIVVNNSLLKDLENFDTLKSIIDQYNIKLIIQEDITGTGTAVKIALENLEELSDQDIVLIQYGDTPFISSDTVMKMTDCLKYNNLVLLGFNSQDEQYGRLVIDNYGNVQKILKNGDKMLLANSGIIASYAKDLSTLVKEIKFNNSTNEYCLNDIVPIAATNNLSVGYVVTDEREAMGVNNKEDLVKAEHYFQATTLLS
undecim_cluster	Eukaryote_associated_module	>DEJ70_07040 NAD(P)dependent oxidoreductaseMGILITGAAGLIGSTLVKKLENQGHEVISCDIRFHNNPLSFFSEDIVPLLAKCTGIIHLAAISRVIHGELYPELCKKINVDGTMQFLGLCKSLSNKPWFIYASSREVYGEQKELPVTESASINPINNYAKGKAFIEKQITSLKDFNVAILRFSNVYGGLLDHNSRVIPALCINALRGDPIKIEGKECVFDFTYLDDVIEGICLTVQYLQSEKSSLPAIHLTTNSPCTLENLAKTILKVTKSDSRIDFYPPRNFDVTKFHGDFTRAKELLGWSPKHSLEVGLSKFIKSLQNNTQEYPNNIDMVIYENIKSYSWLPSLL
undecim_cluster	Eukaryote_associated_module	>DEJ70_07045 radical SAM proteinMKILKVIHGYPPYYSAGSEVYSQTLAHELANNNEVQVFTRYENSFLPDFYYTTVLDRSDSRILLHLINIPTAKYRYKFINEEVNIKFKRIIDNFQPDLIHFGHLNHLSITLPEIAFKENIPTIFTLHDFWLMCPRGRFIQRNSEDLLQLCDGQKDQKCATQCYKGYFTGDEEFLNSDINYWEQWVATRMKHTRKIIDYIDYFISPSKFLMDKFTQDFNVPINKISYLDYGFDLSRLKNRNRVQEKEFIFGYIGTHTPEKGVDLLLKAFSHLSSKAKLRIWGAAREETKALKAIADQFSPVVKERIEWMGSYDNKNIVTDVFNKVDAIVVPSIWGENSPLVIHEAQQLRIPLITADYGGMAEYVRDGL…
undecim_cluster	Eukaryote_associated_module	>DEJ70_07050 hypothetical proteinMQNMQHEKTFDQLIKDNLKSIKISPCESFHELLGNPLYENRFIKVGKFHEPGLAPVYDQTGAYHINVRGEAVYHHRFLKTFGFYFNRAAVEDDTGCYHIDSSGCRVYKQSYQWIGNYQEDACVVRRHDKCFHINLNGNRIYQEEYDYVGDFKDGIAVVYKDGKATHINHHGKLVHNKWYKKLNVFHKGYSIAEDQHGWFHIDINGDPVYQQRFKMVEAFYNGMAKVETFEGVLGQINITGNVKFSIFDLGKESQVHRISAELSAFWKTYLTSVAIELDLLNILPATIPVLSKKLNIIVPNLERLLRALWEIGFIDYDKDLWQLSSKGKCFKEIPFLSKAATMWARVAAEKNWLKIADILKQKSISS…
undecim_cluster	Eukaryote_associated_module	>DEJ70_07055 phytanoylCoA dioxygenaseMEILQKNGFFIIKNLVPLKLITQSLSDITNKISELSQELSVSTSDYLNCTGRWGTSSQVTRIISQALDEIIKNYLEKSLQCQILQKKSNVICKTADLIDAVPFHQDISYSFNDPYHFSVWLALNNVSETSGALQIIENSHKWEIQPLVDFWYPYFFDQYSNNRENYKIKSLPISAGDAIVFDSRLWHGSDKNTDAKDRFAYVTRWIIKDQDLPYVPKPQPSVFGILNCGELTESILRECLSLFGYQESIKAKNMEELIKSWLAFITDTTTNISEIDTTEAKRDLYKLLILNRASALHDAGDISGKIYKNLWFSLLVFLNKKVNVVELAL
undecim_cluster	Eukaryote_associated_module	>DEJ70_07060 ABC transporter ATPbinding proteinMNRSRVDSFKCVLMFILNIVSKFKLNVLIMSLVALVVAVDLSFRKYLVKNILDTAVKYQEGNVIENLLLPVSAYLGMALLITTAFRFYGYFVDIRMFTLMRQKIADISFCRLLQQDHSYYQNNLSGSLVHKVSSLMDSVIELIRLLIDCFFGYSIALVLAIYTLSLVNIKFAIATFTWVSIFILVSIFSFRVLTELADNYSKQNSQVIASIADSILNVISVRLFSQQAHERHKFFQICKKRTIAERKLQWAYFCLWFIYGYSFDILQAVNLYFLIYDYQLNKIAIGDIALVLGINISIIEFLNHLTRNLTQFSTHFGKVSDALPILTTVPEIQDKKNAKELNLLSGKITFNN…
undecim_cluster	Eukaryote_associated_module	>DEJ70_07065 threonine aldolaseMGKIIDLRSDTTTLQSSNVIHAISNATVGDFAYGEDKSCNDLSEYCKQLFKVEEALFVTSGMLANRLAIASQTSPGDELITHYNYHVNFFDSAGNAKVNNIVFNCIRNNSGILDVDEVEYAINSKPRYKIFAQVSLVSIENSINGFNGKIYPFEKQVELYHFLKAHNINLHLDGARIFNAHIETNIALADYAKYVDTMSFSFTKGLGAPFGSMLMGKREIIERAKKLQVWLGSGYHQIGYCANAAKYVLQNNISRLKEDNKLAKLFADKIKEIPHIKLVLPYPETNIVSFSIKALNVTNEVFLSKCQAYGLLLFPWLESHIRAVTHLGTKETDIMKAAEIIKEVVLNLI
undecim_cluster	Eukaryote_associated_module	>DEJ70_07075 MFS transporterMLLYLSRQSIPIALPLLIDTDHVKLIYFFACFSFFYGVSKFVNGIIMDSKNNPLFMFGLCNIATGLLTIGITLSYNNLTLLLLTLILLAWTQGLGWPAITKFMVTNSSISSIASSWGVMSASQQLGSCITLIVLPSIIKIYDAKSAFLYSGFLCLLFGIYIILKAYYKESANFTNYYKVQKSQIGIKVTSSIWFLCCATFCAYIIKMGIFFWFPIILKNKLQISLVQSSLITGVYDLGGILGTLITGRISDMYFFQNRSLLASLYMLGIALTFIAMNFGQNIILMNLGAILSGFFIFGVQVLTGVIAVEIAPQNNVCAIVSLTGLFGYIASSIFSCVLLGVLVKHCGNSIMFSFFSICSVVALVCFSILSS…
undecim_cluster	Eukaryote_associated_module	>DEJ70_07080 UDPglucose/GDPmannose dehydrogenase familyMHITIIGVGYVGLVSGTMLSEQGHKVDCIDINTEKIELLKSGKIPLYEPGLADYLENNIKSQRIRFFDSYFQINPNTEVVFITVDTPSDSLGNANLKNVYNAVSEVYERVNQDCLIVIKSTVPPGTAENIYNYLSNKGYNFDLGVNPEFLKQGSAVSDFLYPDRIIIGVKTKLARAKLEVIYKSFIDKNIPLIVTDTVTAEMIKYASNAFLATKVAFINEMAGLCELLGADIDLLANSMGMDHRIGKEFLKAGPGFGGSCFPKDLSALIRLAEDHNVKLQILNSVKESNYNHITNIAKKVEYVLNGVQNKKIAIWGLTFKSGTDDVRNSPAIDIAQLLVNNKAK…
undecim_cluster	Eukaryote_associated_module	>DEJ70_07085 EamA/RhaT family transporterMDYRLRAYLFGVIWFILSLLSSAANDTISKYLSLHLQSFEIIFFRFLFTTITLVPFMFYYGIEAFKTSQISIQITRGTLLFFGMVLWTYGLSTFPIVTATIISFSIPLFVILLAIPLLNENIIWQRWIVTVIGFVGIAITTKAHSEDFNPKILIFIVSALIFAILDILNKKLVTKESVISMLFYSALTTTIFSTPPLLFYWHMPSLLELVLLLILGISSNLILFFMLKAFALTDATALAPYRYIELIISAIVTYVIFNELPDKSALYGTLILIPSTLFIAYSEGKAIKKNNVTTKVYNC
undecim_cluster	Eukaryote_associated_module	>EA652_1032 mobAlike NTP transferase domain proteinMDNTLIILAAGKSSRMNSQYSKTLHLVGNFTLLEHIIHNAKPLSLKSLSIVISKPFLKELERFSTLKDIIDKYNIKLIIQENITGTGTAVKIALESLERLSDQDIVLIQYGDTPFISSDTVMRMTDCLKCNNKNLVLLGFNSQDKQYGRLVIDDNDNVQKVLKSEDEILLANSGIMVSYAKDLYTLIKEVKFNDSTNECCLNDIIPIAASNNLRAGYVVADEKEAMGVNNKEDLVKAERYFQANRRRQPTLLS
undecim_cluster	Eukaryote_associated_module	>EA652_1033 polysaccharide biosynthesis family proteinMGILITGAAGLIGSALVEKLEKQGYEVISCDIRFRDNPLSFFSEDIMPLLAKCTGVIHLAAISRVIHGELYPELCQKVNVDGTIQFLEFCKSLPNKPWFIYASSREVYGEQKELPVAESASINPINNYAKGKAFIEEQVINLKGSNFNVAILRFSNVYGGLLDHSSRVIPALCINALKGDPIRIEGKECVFDFTYLDDVIEGIYLTVKYLQNEKSSLPAIHLTTNSPCTLENLAKTILKVTESDSRIDFYPPRNFDVTKFHGDFTRAKELLGWSPKHSLKVGLGKFIKSLQNNTQEYPNNIDMVIYENIKSYSWLPSLL
undecim_cluster	Eukaryote_associated_module	>EA652_1034 glycosyl transferases group 1 family proteinMKILKVIHGYPPYYSAGSEVYSQTLAHELANNNEVQIFTRHENSFLPDFHYTIALDCSDSRILLNLINIPTTKYRYKFINEEVNIKFKRIIDNFQPDLIHFGHLNHLSITLPEVAFKENIPTIFTLHDFWLMCPRGRFIQRNSEDLLRLCDGQKDQKCATQCYKGHFTGDEEFLNSDLNYWEQWVATRMKQTKKVVDYIDYFIAPSKFLMDKFTQDFNVPINKISYLDYGFDLNRLKNRNRVQEKGFIFGYIGTHTPEKGVDLLLKAFSRLSSKAKLRIWGAAREETKTLKAIADQFPHAVKERIEWMGSYNNKNIVTDVFNKVDAIVVPSIWGENSPLVIHE…
undecim_cluster	Eukaryote_associated_module	>EA652_1035 hypothetical proteinMQNMQHEKTISQLMKDSEYLKSIRVSPCERFHQLSENPLYKNRFIRVDKFHEPGLAPVYDETGAYHIDAMGEAIYRDRFLKTFGFYCNRAAVEDDTGYYHIDPSGCRVYKHSYQWIGNYQEDICVIRKHDKFFHIDLNGNRVYEQEYNYVGDFKDGIAVVHKDGKATHINNHGKLVHNKWYKKLNVFHKGFAIAEDKHGWFHIDINGNPVYRQRFKMVEAFYNGMAKVETFEGVLGQIDITGNVKFSIFDLDKESQVHKISAELSAFWKTYLANVAIELDLLNILPATMPVLSQKLNIIVPNLERLLRALWEIGFIDYDKNKDLWQLSSKGKCFKEIPFLPKAAAMWARVAAEKNWLKIADILRQES…
undecim_cluster	Eukaryote_associated_module	>EA652_1036 phytanoylCoA dioxygenase family proteinMKALQKNGFFIIKNLVPLELITQSLNDIISKISKLSQELGVSTSDYLNCTGRWGTSSQVTRIVSQVLDKIIKNYLEKSLQCQILQKKSNVICKTADLIDAVPFHQDISYSFNDPYHFSVWLALNNVNKTSGALQVIEDSHNWKIQPLVDFWHPYFLDQYSDNRENYKIKSLPISAGDAIVFDSRLWHGSDKNIDAKDRFAYVTRWVVKDKSLPCVPKPQPSVFGILNCGALTEFILREYLSLFRRQESIKTKNMEELIKSWLAFITDTTTNISEVNTAEAKRDLYKLLILNQASALHDAGDISGKIYKNLWFSLLVFLNKKVNVVELAL
undecim_cluster	Eukaryote_associated_module	>EA652_1037 ABC transporter family proteinMNKSRVGSFKYILVFILNILSKFKLNVLVMFLVALVVAVDLSFRKYLVKNILDTAVKYQEGNVIENLLLPVSAYVCMALLITTAFRFYGYFVDIRMFTSMRQKIADMSFYRLLQQDHSYYQNNLSGSLVYKVSNLMDSVIELIRLLIDCFFSYSIALILAIYTLSLVNIKFAIATFIWVNIFILISVFSFRVLTGLADDHSKQSSQVIAGIADSILNVISVRLFSRQAHERHKFFQVCKKKTIAERKLQWAYFWLWFIYGYSFDILQAVNLYFLIHDYQLNKIAIGDIALVLGINISIIEFLNHLTRNLTQFSTHFGKVSDALPILTTVPEIQDKENAKKLNLLSGRITFNNVSFSY…
undecim_cluster	Eukaryote_associated_module	>EA652_1038 betaeliminating lyase family proteinMAKNKMEKIIDLRSDTTTLQSSNVIHAISNATVGDFAYGEDKSCNDLSEYCKQLFKVEEALFATSGMLANRLAIASQTSPGDELITHYNYHVNFFDSAGNAKVNNIVFNCIRNNSGILDVAEVEYAINSKPRYKIFAQVSLVSIENSINGFNGKIYPFEKQVELYHFLKAHNVNLHLDGARIFNAHVETNIALADYAKYVDTMSFSFTKGLGAPFGSMLMGKREIIERAKKLQVWLGSGYHQIGYCANAAKYVLQNNISRLKEDNKLAKLFADKIKEIPHIKLVLPYPETNIVSFSIKALNVTNEVFLSKCQAYGLLLFPWLESHIRAVTHLGTKETDIMKAAEIIKEVVL…
undecim_cluster	Eukaryote_associated_module	>EA652_1039 threonine aldolase family proteinMRVKIDFFSDSNTDPSAKMREAMAKAKVGNEAACEDPTVNELVATACKILGKPAGIFLISGTMSNVIAYKVHIQRPGDYLLLDETSHPLIVQSGLIAAQAHATPLPIKGTRGIFTGEQIVEFITRPSLRNIPRVGLVSIEQTTNFGGGAVWPLEYIQEISSLCKENDVFTHLDGARLFNACAHTKISPKEYASYFDSVFIDFSKGLGAPMGAILLGSEDFIEKAWYYKFQIGGGMHQAGIISAACLYALRNNVNSLEEDHKKMQHLIEGLDSIDQVIIDIDLYKTNIAYFSLRTNCISTQELINVLMTNYGIRMANIKGKIRAITHRDISYEDINTTVSAIRKILSNFLH
undecim_cluster	Eukaryote_associated_module	>EA652_1040 major Facilitator Superfamily proteinMLLYLSRQSIPIALPLLIDTDHVKLSYFFACFSFFYGVSKFVNGIIMDSKNNPLFMFGLCNIATGLLTIGITLSYNNLTLLLLTLILLAWTQGLGWPAITKFMVTNSSISSIASSWGVMSASQQLGSCITLIVLPSIIKIYNAKSAFLYSGFLCLLFGIYIILKAYYKESANFTTYYKVQKSQIGIKVTSSIWFLCCATFCAYIIKMGIFFWFPIILKNKLQISLVQSSLITGVYDLGGILGTLITGRISDMYFFQNRSLLASLYMLGIALTFIAMNFGQNIILMNLCAILSGFFIFGVQVLTGVIAVEIAPQNNVCAIVSLTGLFGYIASSIFSCVLLGVLVKHCGNSI…
undecim_cluster	Eukaryote_associated_module	>EA652_1041 nucleotide sugar dehydrogenase family proteinMYITIIGIGYVGLVSCAMLSEQGHNVDCIDINTKKIELLKLGKIPIYEPGLADYLENNIKLQRIRFFDSYSQINPNTEVVFVTVDTPSDSLGNANLQNVYNAVSEVSERVNQDCLIVIKSTVPPGTAENIYNYLSNKGYNFDLGVNPEFLKQGSAVSDFLYPDRIIIGVKTKLARAKLEVIYRSFIDKNIPLIVTDTVTAEMIKYASNAFLATKVAFINEMAGLCELLGADIDLLANSMGMDHRIGKEFLKAGPGFGGSCFPKDLSALIRLAEDHNVKLQILNSVKESNYNHITNIAKKVEYVLNGVQNKKIAIWGLTFKSGTDDVRNSPAIDIAQLLVNNK…
undecim_cluster	Eukaryote_associated_module	>EA652_1042 eamAlike transporter family proteinMDHRLRAYLLGVTWFILSLLSSVANDTISKYLSLHLQSFEVIFFRFLFSTITLVPFMLYYGREAFKTSQISIQITRGVLLFVGITLWTYGLAIFPIVTATIISFSIPLFVILLAIPLLNENIIWQRWSVTVIGFVGIAITTKAYSEDFNPKILIFIVSTLIFAILDILNKKLAIKESVISMLFYSALTTTIFSTVPLLFYWHLPSLLELVLLLILGINSNLILFFTLKAFTLADATALAPYRYIELIISAIVTYVMFNELPDKSALYGILILIPSTLFIVYSESKVIKKNNVCNARVKIYDSNC
undecim_cluster	Eukaryote_associated_module	>WPAU_0673 UDPNacetylglucosamineMDNTLIILAAGKSSRMNSQYSKTLHLVGNFTLLEHIIHNAKPLSLKSLSIVINKPFLKELERFSTLKDIIDKYNIKLIIQENITGTGTAVKIALESLERLSDQDIVLIQYGDTPFISSDTVMRMTDCLKCNNKNLVLLGFNSQDKQYGRLVIDDNDNVQKVLKSEDEILLANSGIMVSYAKDLYTLIKEVKFNDSTNECCLNDIIPIAASNNLRAGYVVADEKEAMGVNNKEDLVKAERYFQANRRRQPTLLS
undecim_cluster	Eukaryote_associated_module	>WPAU_0674 NADdependent epimerase/dehydratase UDPglucoseMGILITGAAGLIGSALVEKLEKQGYEVISCDIRFRDNPLSFFSEDIMPLLAKCTGVIHLAAISRVIHGELYPELCQKVNVDGTIQFLEFCKSLPNKPWFIYASSREVYGEQKELPVAESASINPINNYAKGKAFIEEQVINLKGSNFNVAILRFSNVYGGLLDHSSRVIPALCINALKGDPIRIEGKECVFDFTYLDDVIEGIYLTVKYLQNEKSSLPAIHLTTNSPCTLENLAKTILKVTESDSRIDFYPPRNFDVTKFHGDFTRAKELLGWSPKHSLKVGLGKFIKSLQNNTQEYPNNIDMVIYENIKSYSWLPSLL
undecim_cluster	Eukaryote_associated_module	>WPAU_0675 glycosyl transferase group 1 family protein /MKILKVIHGYPPYYSAGSEVYSQTLAHELANNNEVQIFTRHENSFLPDFHYTIALDCSDSRILLNLINIPTTKYRYKFINEEVNIKFKRIIDNFQPDLIHFGHLNHLSITLPEVAFKENIPTIFTLHDFWLMCPRGRFIQRNSEDLLRLCDGQKDQKCATQCYKGHFTGDEEFLNSDLNYWEQWVATRMKQTKKVVDYIDYFIAPSKFLMDKFTQDFNVPINKISYLDYGFDLNRLKNRNRVQEKGFIFGYIGTHTPEKGVDLLLKAFSRLSSKAKLRIWGAAREETKTLKAIADQFPHAVKERIEWMGSYNNKNIVTDVFNKVDAIVVPSIWGENSPLVIHE…
undecim_cluster	Eukaryote_associated_module	>WPAU_0676 hypothetical proteinMQNMQHEKTISQLMKDSEYLKSIRVSPCERFHQLSENPLYKNRFIRVDKFHEPGLAPVYDETGAYHIDAMGEAIYRDRFLKTFGFYCNRAAVEDDTGYYHIDPSGCRVYKHSYQWIGNYQEDICVIRKHDKFFHIDLNGNRVYEQEYNYVGDFKDGIAVVHKDGKATHINNHGKLVHNKWYKKLNVFHKGFAIAEDKHGWFHIDINGNPVYRQRFKMVEAFYNGMAKVETFEGVLGQIDITGNVKFSIFDLDKESQVHKISAELSAFWKTYLANVAIELDLLNILPATMPVLSQKLNIIVPNLERLLRALWEIGFIDYDKNKDLWQLSSKGKCFKEIPFLPKAAAMWARVAAEKNWLKIADILRQESI…
undecim_cluster	Eukaryote_associated_module	>WPAU_0677 PhytanoylCoA dioxygenase (PhyH)MKALQKNGFFIIKNLVPLELITQSLNDITSKISKLSQELGVSTSDYLNCTGRWGTSSQVTRIVSQVLDKIIKNYLEKSLQCQILQKKSNVICKTADLIDAVPFHQDISYSFNDPYHFSVWLALNNVNKTSGALQVIEDSHNWKIQPLVDFWHPYFLDQYSDNRENYKIKSLPISAGDAIVFDSRLWHGSDKNIDAKDRFAYVTRWVVKDKSLPCVPKPQPSVFGILNCGALTEFILREYLSLFRRQESIKTKNMEELIKSWLAFITDTTTNISEVNTAEAKRDLYKLLILNQASALHDAGDISGKIYKNLWFSLLVFLNKKVNVVELAL
undecim_cluster	Eukaryote_associated_module	>WPAU_0678 ABC transporter permease/ATPbindingMNKSRVGSFKYILVFILNILSKFKLNVLVMFLVALVVAVDLSFRKYLVKNILDTAVKYQEGNVIENLLLPVSAYVCMALLITTAFRFYGYFVDIRMFTSMRQKIADMSFYRLLQQDHSYYQNNLSGSLVYKVSNLMDSVIELIRLLIDCFFSYSIALILAIYTLSLVNIKFAIATFIWVNIFILISVFSFRVLTGLADDHSKQSSQVIAGIADSILNVISVRLFSRQAHERHKFFQVCKKKTIAERKLQWAYFWLWFIYGYSFDILQAVNLYFLIHDYQLNKIAIGDIALVLGINISIIEFLNHLTRNLTQFSTHFGKVSDALPILTTVPEIQDKENAKKLNLLSGRITFNNV…
undecim_cluster	Eukaryote_associated_module	>WPAU_0679 Lallothreonine aldolase LallothreonineMAKNKMEKIIDLRSDTTTLQSSNVIHAISNATVGDFAYGEDKSCNDLSEYCKQLFKVEEALFATSGMLANRLAIASQTSPGDELITHYNYHVNFFDSAGNAKVNNIVFNCIRNNSGILDVAEVEYAINSKPRYKIFAQVSLVSIENSINGFNGKIYPFEKQVELYHFLKAHNVNLHLDGARIFNAHVETNIALADYAKYVDTMSFSFTKGLGAPFGSMLMGKREIIERAKKLQVWLGSGYHQIGYCANAAKYVLQNNISRLKEDNKLAKLFADKIKEIPHIKLVLPYPETNIVSFSIKALNVTNEVFLSKCQAYGLLLFPWLESHIRAVTHLGTKETDIMKAAEIIKEVV…
undecim_cluster	Eukaryote_associated_module	>WPAU_0680 Lallothreonine aldolase LallothreonineMRVKIDFFSDSNTDPSAKMREAMAKAKVGNEAACEDPTVNELVATACKILGKPAGIFLISGTMSNVIAYKVHIQRPGDYLLLDETSHPLIVQSGLIAAQAHATPLPIKGTRGIFTGEQIVEFITRPSLRNIPRVGLVSIEQTTNFGGGAVWPLEYIQEISSLCKENDVFTHLDGARLFNACAHTKISPKEYASYFDSVFIDFSKGLGAPMGAILLGSEDFIEKAWYYKFQIGGGMHQAGIISAACLYALRNNVNSLEEDHKKMQHLIEGLDSIDQVIIDIDLYKTNIAYFSLRTNCISTQELINVLMTNYGIRMANIKGKIRAITHRDISYEDINTTVSAIRKILSNFLH
undecim_cluster	Eukaryote_associated_module	>WPAU_0681 GlpT/PgpT/UhpT transporter family protein G3PMLLYLSRQSIPIALPLLIDTDHVKLSYFFACFSFFYGVSKFVNGIIMDSKNNPLFMFGLCNIATGLLTIGITLSYNNLTLLLLTLILLAWTQGLGWPAITKFMVTNSSISSIASSWGVMSASQQLGSCITLIVLPSIIKIYNAKSAFLYSGFLCLLFGIYIILKAYYKESANFTTYYKVQKSQIGIKVTSSIWFLCCATFCAYIIKMGIFFWFPIILKNKLQISLVQSSLITGVYDLGGILGTLITGRISDMYFFQNRSLLASLYMLGIALTFIAMNFGQNIILMNLCAILSGFFIFGVQVLTGVIAVEIAPQNNVCAIVSLTGLFGYIASSIFSCVLLGVLV…
undecim_cluster	Eukaryote_associated_module	>WPAU_0682 UDPglucose 6dehydrogenase UDPglucoseMYITIIGIGYVGLVSCAMLSEQGHNVDCIDINTKKIELLKLGKIPIYEPGLADYLENNIKLQRIRFFDSYSQINPNTEVVFVTVDTPSDSLGNANLQNVYNAVSEVSERVNQDCLIVIKSTVPPGTTENIYNYLSNKGYNFDLGVNPEFLKQGSAVSDFLYPDRIIIGVKTKLARAKLEVIYRSFIDKNIPLIVTDTVTAEMIKYASNAFLATKVAFINEMAGLCELLGADIDLLANSMGMDHRIGKEFLKAGPGFGGSCFPKDLSALIRLAEDHNVKLQILNSVKESNYNHITNIAKKVEYVLNGVQNKKIAIWGLTFKSGTDDVRNSPAIDIAQLLVNNKAKITAYDPMG…
undecim_cluster	Eukaryote_associated_module	>WPAU_0683 carboxylate/amino acid/amineMDHRLRAYLLGVTWFILSLLSSVANDTISKYLSLHLQSFEVIFFRFLFSTITLVPFMLYYGREAFKTSQISIQITRGVLLFVGITLWTYGLAIFPIVTATIISFSIPLFVILLAIPLLNENIIWQRWSVTVIGFVGIAITTKAYSEDFNPKILIFIVSTLIFAILDILNKKLAIKESVISMLFYSALTTTIFSTVPLLFYWHLPSLLELVLLLILGINSNLILFFTLKAFALTDATALAPYRYIELIISAIVAYVIFNELPDKSALYGILILIPSTLFIVYSESKVIKKNNVCNARVKIYDSNC
undecim_cluster	Eukaryote_associated_module	>ASM33_00790 glycosyl transferase family 2MNNTLIILAAGKSSRMGSQYSKTLHKVGNFTLLEHIIHNAKLLSLKSLSIVINKPVLKELERFSTLRDTINKYNIKLIVQEDITGTGTAVKVALENLEQLPDQDIVLIQYGDTPFISSNTIMKMIDHLRNNNKSLVLLGFNSQNKQYGRLIINSDNNVQEVLKNGDKMLLANSGIMVSYAKDLYTLVKEIKFNDLTNECCLNDIVPIAASHNLGIGYVITDEREAMGVNNREELIKAEHYFQKV
undecim_cluster	Eukaryote_associated_module	>ASM33_00750 radical SAM proteinMKILKVIHGYPPYYSAGSEVYSQTLAHELANNNEVQVFTRQENVFLPDFHYSTVLDYNHNGILLHIINIKYRNRFISEEVDTVFKNIIDDFQPDLIHFGHLNHLSLTLPEVAFKENIPTVFTLHDFWLMCPRGRFIQRNSEDLLQLCDGQEDQKCATQCYKGYFTGDKECINSDLNYWTQWISTRMKHSREVIDYIDHFIAPSKFLMDKFIQDFNIPINKISYLDYGFNLNRLRNRNRVQEEEFIFGYIGTHTPEKGVDMLLKAFSRLPSKAKLRIWGAVREETKALKAIASQFSQTVKERIEWMGSYNNENIVTDVFNKLDAIVVPSIWSENSPLVIHEAQQLRVPVITANYAGMAEYVRDEINGL…
undecim_cluster	Eukaryote_associated_module	>ASM33_00745 hypothetical proteinMQNMQHEKTINQLAKDNKYLRSIKVSPCGRFHQLSESPLYENMFIKVDKFHEPGLAPVYDNTGAYHIDITGEAIYCNRFLKTFGFYCNRSAVEDETGYYHIDLLGCKVYKQSYQWVGNYQEDICVVRKHDKFFHIDLDGNRIYQEEYDYVGDSKDGVAVVYKDGKATHINHHGKLVHNKWYKKLNVFHKGCAIAEDQNGWFHIDINGNPVYQQRFKMVDAFYNGMAKVETFEGTLGQIDITGNIKCSIFTLSQESQVHKISAELSGFWKTYLTNVAIELDLLNILPDTTQALSQKLNIIVPNLERLLRALWTIEFIDYDKDNDLWQLSSKGKFFKEIPFLSNAAIMWARVAAEKNWLKISDILRQK…
undecim_cluster	Eukaryote_associated_module	>ASM33_00740 phytanoylCoA dioxygenaseMEILQKNGFFIIKNLVPLELITQSLNDITNTISKLSQELGVSTSNYLNCTGRWGTSSQVTRIVSQILDEIIKNYLEKSLQCQILQKKSNIICKTADLIDAVPFHQDISYSFNDPYHFSVWLALNNVNEASGVLQVIEDSHNWTIQPLVDFWHPYFCDQYSKNRKDYKIKSLPISAGDAIVFDSRLWHGSDKNIDARDRFAYVTRWIIKDKSLPCTPKPQPSGFGILNCGELTESILRKCLSLFNQQEGIEKKSMEELIKSWLAFLTDETKNISGVSTAKAKQDLYKLLILNQASALHDAGDISGKIYKNLWFSLLLFLNKKVNMVELAL
undecim_cluster	Eukaryote_associated_module	>ASM33_00735 ABC transporter ATPbinding proteinMNKSRTSNFKYILVFILSMLSKFKLNVLIMLLIALVVAIDLSFRKYLVKDILDTAVKYQEGNVIENLLLPVSAYIFMALLITTAFRFYGYFVDIRMFTSLREKIADMSFYRLLQQDHSYYQDNLSGSLVHKASNLMDSVIELIRLFIDCFFSYSIALILAIYTLSLVNIKFAIATFTWVSIFTLISIFSFRTLTGLADNHSQQSSQVIASIADSILNIISIRLFSQKAYERRKFSYICKKKTFSERKLQWAYFWLWLVYGYSFDLLQAVSLYFLIHDYQLNKIAIGDIALVLGINISIIEFLNHLTRNLAQFSAHYGKVLDALPILITIPEIQDKQNAKRLTVVSGKIIFNN…
undecim_cluster	Eukaryote_associated_module	>ASM33_00720 MFS transporterMLLYLSRQSIPIALPLLIDNEFMNHVKLSYFFACFSFFYGVSKFVNGIIMDFKNHPLFMFGLCNVVTGLSTIGIVLLYNNLTLLLLTLILLACAQGVGWPAITKFMVTNSSISSIASLWGVMSVSQQLGSCLTLIALPSIIKIHGAKSAFLYSGLLCLFFGIYITIKAYHEKKYHLAIYKIQKPHICARVPNPIWFLCYATFCTYIIKMGIFFWFPIILQDRLQISLLQSSLITGVYDLGGILGTLITGRVSDMYFSQNRSLLALLYMLSIALTFIVMNFCQNVVLMSFWAALSGFFIFGIQVLTGVIAVDIAPQNNVCTIVSLTGLFGYIASSIFSCVVLGLLVEYFGHNMMFTFFFICSAVASVCFFVL…
undecim_cluster	Eukaryote_associated_module	>ASM33_00715 UDPglucose 6dehydrogenaseMYVTIVGIGYVGLVSGVMLSEQGHSVDCIDISTRKIDSLRSGKIPIYEPGLADYLENNIKLQRIRFFDSYSQVNPNTEVVFIAVDTPSDSLGSANLKNVYKSVSEISKRVTQDCLIVIKSTVPPGTTENIYNCLLNEGYNRDVGVNPEFLKQGSAVSDFLHPDRIIIGVKTKQARVKLEAIYRSFTDRNIPLIVTDTVTAEMIKYASNAFLATKIALINEIAGLCETLGADIDLLSDGIGMDHRINKEFLKAGPGFGGSCFPKDISALIRLAEKHNVRLQILHSVNESNFNHIINIAKKIETVLNGVQNKRIAIWGLTFKSGTDDIRNSPAVAIAKLLASNNAKITAYDPVGTNNAKQVLK…
undecim_cluster	Eukaryote_associated_module	>ASM33_00710 EamA family transporterMCYMLKAYFVGVVWFILSLLSSVANDTISKYLGLYLQSFEVIFFRFLFSTITLIPFMFYYGIKTFKTSQISIQIARGVLLFCGMTLWTYGLTIWPIVTATIISFSIPLFIILLAIPLLNENIIWQRWVVTVIGFASIAITTKAYSKDCDPKILIFIVSAFIFAILDILNKKLVIKESVISMLFYSALTTTVFSAVPLLFYWHMPSLLELVLLFILGVNSNLILFFVLKAFTFADATALAPYRYIELIISVVVTYMMFNELPDKSALYGTLILIPSTLFIVYSENKIIKGMK
undecim_cluster	Eukaryote_associated_module	>wHa_02060 Putative Sadenosylmethionine uptakeMDYRLRAYLLGVIWFILSLFSSVANDTISKYLSLHLQSFEVIFFRFLFSTITLVPFMLYYGREAFKTSQISIQITRGVLLFVGITLWTYGLDIFPIVTATIISFSIPLFVILLAIPLLNENIIWQRWSVTVIGFVGIAITTKAYSEDFNPKILIFIVSTLIFAILDILNKKLAIKESVISMLFYSALTTTIFSTVPLLFYWHLPSLLELVLLLILGINSNLILFFILKAFTLADATALAPYRYIELIISAIVTYVMFNELPDKSALYGILILIPSTLFIVYSESKVIKKNNVCNARVKIYDSNC
undecim_cluster	Eukaryote_associated_module	>wHa_02070 UDPglucose 6dehydrogenaseMYITIIGIGYVGLVSCAMLSEQGHNVDCIDINTKKIELLKLGKIPIYEPGLADYLENNIKLQRIRFFDSYSQINPNTEVVFVTVDTPSDSLGNANLQNVYNAVSEVSERVNQDCLIVIKSTVPPGTAENIYNYLSNKGYNFDLGVNPEFLKQGSAVSDFLYPDRIIIGVKTKLARAKLEVIYRSFIDKNIPLIVTDTVTAEMIKYASNAFLATKVAFINEMAGLCELLGADIDLLANSMGMDHRIGKEFLKAGPGFGGSCFPKDLSALIRLAEDHNVKLQILNSVKESNYNHITNIAKKVEYVLNGVQNKKIAIWGLTFKSGTDDVRNSPAIDIAQLLVNNKAKITAYDPMGMDNARQVLKDI…
undecim_cluster	Eukaryote_associated_module	>wHa_02080 Major facilitator family transporterMLLYLSRQSIPIALPLLIDTDHVKLSYFFACFSFFYGVSKFVNGIIMDSKNNPLFMFGLCNIATGLLTIGITLSYNNLTLLLLTLILLAWTQGLGWPAITKFMVTNSSISLIASSWGVMSASQQLGSCITLIVLPSIIKIYNAKSAFLYSGFLCLLFGIYIILKAYYKESANFTTYYKVQKSQIGIKVTSSIWFLCCATFCAYIIKMGIFFWFPIILKNKLQISLVQSSLITGVYDLGGILGTLITGRISDMYFFQNRSLLASLYMLGIALTFIAMNFGQNIILMNLCAILSGFFIFGVQVLTGVIAVEIAPQNNVCAIVSLTGLFGYIASSIFSCVLLGVLVKHCGNSIMF…
undecim_cluster	Eukaryote_associated_module	>wHa_02090 Lallothreonine aldolase putativeMRVKIDFFSDSNTDPSAKMREAMAKAKVGNEAACEDPTVNELVATACKILGKPAGIFLISGTMSNVIAYKVHIQRPGDYLLLDETSHPLIVQSGLIAAQAHATPLPIKGTRGIFTGEQIVEFITRPSLRNIPRVGLVSIEQTTNFGGGAVWPLEYIQEISSLCKENDVFTHLDGARLFNACAHTKISPKEYASYFDSVFIDFSKGLGAPMGAILLGSEDFIEKAWYYKFQIGGGMHQAGIISAACLYALRNNVNSLEEDHKKMQHLIEGLDSIDQVIIDIDLYKTNIAYFSLRTNCISTQELINVLMTNYGIRMANIKGKIRAITHRDISYEDINTTVSAIRKILSNFLH
undecim_cluster	Eukaryote_associated_module	>wHa_02100 Lallothreonine aldolase putativeMEKIIDLRSDTTTLQSSNVIHAISNATVGDFAYGEDKSCNDLSEYCKQLFKVEEALFATSGMLANRLAIASQTSPGDELITHYNYHVNFFDSAGNAKVNNIVFNCIRNNSGILDVAEVEYAINSKPRYKIFAQVSLVSIENSINGFNGKIYPFEKQVELYHFLKAHNVNLHLDGARIFNAHVETNIALADYAKYVDTMSFSFTKGLGAPFGSMLMGKREIIERAKKLQVWLGSGYHQIGYCANAAKYVLQNNISRLKEDNKLAKLFADKIKEIPHIKLVLPYPETNIVSFSIKALNVTNEVFLSKCQAYGLLLFPWLESHIRAVTHLGTKETDIMKAAEIIKEVVLNLI
undecim_cluster	Eukaryote_associated_module	>wHa_02110 ABC transporter permease/ATPbinding proteinMNKSRVGSFKYILVFILNILSKFKLNVLVMFLVALVVAVDLSFRKYLVKNILDTAVKYQEGNVIENLLLPVSAYVCMALLITTAFRFYGYFVDIRMFTSMRQKIADMSFYRLLQQDHSYYQNNLSGSLVYKVSNLMDSVIELIRLLIDCFFSYSIALILAIYTLSLVNIKFAIATFIWVNIFILISVFSFRVLTGLADDHSKQSSQVIAGIADSILNVISVRLFSRQAHERHKFFQVCKKKTIAERKLQWAYFWLWFIYGYSFDILQAVNLYFLIHDYQLNKIAIGDIALVLGINISIIEFLNHLTRNLTQFSTHFGKVSDALPILTTVPEIQDKENAKKLNLLS…
undecim_cluster	Eukaryote_associated_module	>wHa_02120 PhytanoylCoA dioxygenase family proteinMKALQKNGFFIIKNLVPLELITQSLNDIISKISKLSQELGVSTSDYLNCTGRWGTSSQVTRIVSQVLDKIIKNYLEKSLQCQILQKKSNVICKTADLIDAVPFHQDISYSFNDPYHFSVWLALNNVNKTSGALQVIEDSHNWKIQPLVDFWHPYFLDQYSDNRENYKIKSLPISAGDAIVFDSRLWHGSDKNIDAKDRFAYVTRWVVKDKSLPCVPKPQPSVFGILNCGALTEFILREYLSLFRRQESIKTKNMEELIKSWLAFITDTTTNISEVNTAEAKRDLYKLLILNQASALHDAGDISGKIYKNLWFSLLVFLNKKVNVVELAL
undecim_cluster	Eukaryote_associated_module	>wHa_02130 hypothetical proteinMQNMQHEKTISQLMKDSEYLKSIRVSPCERFHQLSENPLYKNRFIRVDKFHEPGLAPVYDETGAYHIDAMGEAIYRDRFLKTFGFYCNRAAVEDDTGYYHIDPSGCRAYKHSYQWIGNYQEDICVIRKHDKFFHIDLNGNRVYEQEYNYVGDFKDGIAVVHKDGKATHINNHGKLVHNKWYKKLNVFHKGFAIAEDKHGWFHIDINGNPVYRQRFKMVEAFYNGMAKVETFEGVLGQIDITGNVKFSIFDLDKESQVHKISAELSAFWKTYLANVAIELDLLNILPATMPVLSQKLNIIVPNLERLLRALWEIGFIDYDKNKDLWQLSSKGKCFKEIPFLPKAAAMWARVAAEKNWLKIADILRQESI…
undecim_cluster	Eukaryote_associated_module	>wHa_02140 Glycosyl transferase group 1 / radical SAMMKILKVIHGYPPYYSAGSEVYSQTLAHELANNNEVQIFTRHENSFLPDFHYTTALDCSDSRILLNLINIPTTKYRYKFINEEVNIKFKRIIDNFQPDLIHFGHLNHLSITLPEVAFKENISTIFTLHDFWLMCPRGRFIQRNSEDLLRLCDGQKDQKCATQCYKGYFTGDEEFLNSDLNYWEQWVATRMKQTKKVVDYIDYFIAPSKFLMDKFTQDFNVPINKISYLDYGFDLNRLKNRNRVQEKEFIFGYIGTHTPEKGVDLLLKAFSRLSSKAKLRIWGAAREETKTLKAIADQFPHAVKERIEWMGSYNNKNIVTDVFNKVDAIVVPSIWGENSPLVIHEAQQ…
undecim_cluster	Eukaryote_associated_module	>wHa_02150 NADdependent epimerase/dehydratase familyMGILITGAAGLIGSALVEKLEKQGYEVISCDIRFRDNPLSFFSEDIMPLLAKCTGVIHLAAISRVIHGELYPKLCQKVNVDGTIQFLEFCKSLPNKPWFIYASSREVYGEQKELPVAESASINPINNYAKGKAFIEEQVINLKGSNFNVAILRFSNVYGGLLDHSSRVIPALCINALKGDPIRIEGKECVFDFTYLDDVIEGIYLTVKYLQNEKSSLPAIHLTTNSPCTLENLAKTILKVTESDSRIDFYPPRNFDVTKFHGDFTRAKELLGWSPKHSLKVGLGKFIKSLQNNTQEYPNNIDMVIYENIKSYSWLPSLL
undecim_cluster	Eukaryote_associated_module	>wHa_02160 UDPNacetylglucosamineMDNTLIILAAGKSSRMNSQYSKTLHPVGNFTLLEHIIHNAKPLSLKSLSIVINKPFLKELERFSTLKDIIDKYNIKLIIQENITGTGTAVKIALESLERLSGQDIVLIQYGDTPFISSDTVMRMTDCLKCNNKNLVLLGFNSQDKQYGRLVIDDNDNVQKVLKSEDEILLANSGIMVSYAKDLYTLIKEVKFNDSTNECCLNDIIPIAASNNLRAGYVVADEKEAMGVNNKEDLVKAERYFQANRRRQPTLLS
undecim_cluster	Eukaryote_associated_module	>WD_0611 UDPNacetylglucosamineMDNTLIILAAGKSSRMNSQYSKTLHLVGNFTLLEHIIHNAKPLSLKSLSIVINKPFLKELERFSTLKDIIDKYNIKLIIQENITGTGTAVKIALESLERLSDQDIVLIQYGDTPFISSDTVMRMTDCLKCNNKNLVLLGFNSQDKQYGRLVIDDNDNVQKVLKSEDEILLANSGIMVSYAKDLYTLIKEVKFNDSTNECCLNDIIPIAASNNLRAGYVVADEKEAMGVNNKEDLVKAERYFQANRRRQPTLLS
undecim_cluster	Eukaryote_associated_module	>WD_0612 NADdependent epimerase/dehydratase familyMGILITGAAGLIGSALVEKLEKQGYEVISCDIRFRDNPLSFFSEDIMPLLAKCTGVIHLAAISRVIHGELYPELCQKVNVDGTIQFLEFCKSLPNKPWFIYASSREVYGEQKELPVAESASINPINNYAKGKAFIEEQVINLKGSNFNVAILRFSNVYGGLLDHSSRVIPALCINALKGDPIRIEGKECVFDFTYLDDVIEGIYLTVKYLQNEKSSLPAIHLTTNSPCTLENLAKTILKVTESDSRIDFYPPRNFDVTKFHGDFTRAKELLGWSPKHSLKVGLGKFIKSLQNNTQEYPNNIDMVIYENIKSYSWLPSLL
undecim_cluster	Eukaryote_associated_module	>WD_0613 glycosyl transferase group 1 family protein /MKILKVIHGYPPYYSAGSEVYSQTLAHELANNNEVQIFTRHENSFLPDFHYTIALDCSDSRILLNLINIPTTKYRYKFINEEVNIKFKRIIDNFQPDLIHFGHLNHLSITLPEVAFKENIPTIFTLHDFWLMCPRGRFIQRNSEDLLRLCDGQKDQKCATQCYKGHFTGDEEFLNSDLNYWEQWVATRMKQTKKVVDYIDYFIAPSKFLMDKFTQDFNVPINKISYLDYGFDLNRLKNRNRVQEKGFIFGYIGTHTPEKGVDLLLKAFSRLSSKAKLRIWGAAREETKTLKAIADQFPHAVKERIEWMGSYNNKNIVTDVFNKVDAIVVPSIWGENSPLVIHEAQ…
undecim_cluster	Eukaryote_associated_module	>WD_0614 hypothetical proteinMQNMQHEKTISQLMKDSEYLKSIRVSPCERFHQLSENPLYKNRFIRVDKFHEPGLAPVYDETGAYHIDAMGEAIYRDRFLKTFGFYCNRAAVEDDTGYYHIDPSGCRVYKHSYQWIGNYQEDICVIRKHDKFFHIDLNGNRVYEQEYNYVGDFKDGIAVVHKDGKATHINNHGKLVHNKWYKKLNVFHKGFAIAEDKHGWFHIDINGNPVYRQRFKMVEAFYNGMAKVETFEGVLGQIDITGNVKFSIFDLDKESQVHKISAELSAFWKTYLANVAIELDLLNILPATMPVLSQKLNIIVPNLERLLRALWEIGFIDYDKNKDLWQLSSKGKCFKEIPFLPKAAAMWARVAAEKNWLKIADILRQESISS…
undecim_cluster	Eukaryote_associated_module	>WD_0615 conserved domain proteinMKALQKNGFFIIKNLVPLELITQSLNDIISKISKLSQELGVSTSDYLNCTGRWGTSSQVTRIVSQVLDKIIKNYLEKSLQCQILQNKSNVICKTADLIDAVPFHQDISYSFNDPYHFSVWLALNNVNKTSGALQVIEDSHNWKIQPLVDFWHPYFLDQYSDNRENYKIKSLPISAGDAIVFDSRLWHGSDKNIDAKDRFAYVTRWVVKDKSLPCVPKPQPSVFGILNCGALTEFILREYLSLFRRQESIKTKNMEELIKSWLAFITDTTTNISEVNTAEAKRDLYKLLILNQASALHDAGDISGKIYKNLWFSLLVFLNKKVNVVELAL
undecim_cluster	Eukaryote_associated_module	>WD_0616 ABC transporter permease/ATPbinding protein MNKSRVGSFKYILVFILNILSKFKLNVLVMFLVALVVAIDLSFRKYVVKNILDTAVKYQEGNVIENLLLPVSAYVCMALLITTAFRFYGYFVDIRMFTSMRQKIADMSFYRLLQQDHSYYQNNLSGSLVYKVSNLMDSVIELIRLLIDCFFSYSIALILAIYTLSLVNIKFAIATFIWVNIFILISVFSFRVLTGLADDHSKQSSQVIAGIADSILNVISVRLFSRQAHERHKFFQVCKKKTIAERKLQWAYFWLWFIYGYSFDILQAVNLYFLIHDYQLNKIAIGDIALVLGINISIIEFLNHLTRNLTQFSTHFGKVSDALPILTTVPEIQDKENAKKLNLLSG…
undecim_cluster	Eukaryote_associated_module	>WD_0617 Lallothreonine aldolase putativeMEKIIDLRSDTTTLQSSNVIHAISNATVGDFAYGEDKSCNDLSEYCKQLFKVEEALFATSGMLANRLAIASQTSPGDELITHYNYHVNFFDSAGNAKVNNIVFNCIRNNSGILDVAEVEYAINSKPRYKIFAQVSLVSIENSINGFNGKIYPFEKQVELYHFLKAHNVNLHLDGARIFNAHVETNIALADYAKYVDTMSFSFTKGLGAPFGSMLMGKREIIERAKKLQVWLGSGYHQIGYCANAAKYVLQNNISRLKEDNKLAKLFADKIKEIPHIKLVLPYPETNIVSFSIKALNVTNEVFLSKCQAYGLLLFPWLESHIRAVTHLGTKETDIMKAAEIIKEVVLNLI
undecim_cluster	Eukaryote_associated_module	>WD_0618 Lallothreonine aldolase putativeMRVKIDFFSDSNTDPSAKMREAMAKAKVGNEAACEDPTVNELVATACKILGKPAGIFLISGTMSNVIAYKVHIQRPGDYLLLDETSHPLIVQSGLIAAQAHATPLPIKGTRGIFTGEQIVEFITRPSLRNIPRVGLVSIEQTTNFGGGAVWPLEYIQEISSLCKENDVFTHLDGARLFNACAHTKISPKEYASYFDSVFIDFSKGLGAPMGAILLGSEDFIEKAWYYKFQIGGGMHQAGIISAACLYALRNNVNSLEEDHKKMQHLIEGLDSIDQVIIDIDLYKTNIAYFSLRTNCISTQELINVLMTNYGIRMANIKGKIRAITHRDISYEDINTTVSAIRKILSNFLH
undecim_cluster	Eukaryote_associated_module	>WD_0619 GlpT/PgpT/UhpT transporter family proteinMNFVFFQYLLFFCGYMLLYLSRQSIPIALPLLIDTDHVKLSYFFACFSFFYGVSKFVNGIIMDSKNNPLFMFGLCNIATGLLTIGITLSYNNLTLLLLTLILLAWTQGLGWPAITKFMVTNSSISSIASSWGVMSASQQLGSCITLIVLPSIIKIYNAKSAFLYSGFLCLLFGIYIILKAYYKESANFTTYYKVQKSQIGIKVTSSIWFLCCATFCAYIIKMGIFFWFPIILKNKLQISLVQSSLITGVYDLGGILGTLITGRISDMYFFQNRSLLASLYMLGIALTFIAMNFGQNIILMNLCAILSGFFIFGVQVLTGVIAVEIAPQNNVCAIVSLTGLFGYIASSIF…
undecim_cluster	Eukaryote_associated_module	>WD_0620 UDPglucose 6dehydrogenaseMYITIIGIGYVGLVSCAMLSEQGHNVDCIDINTKKIELLKLGKIPIYEPGLADYLENNIKLQRIRFFDSYSQINPNTEVVFVTVDTPSDSLGNANLQNVYNAVSEVSERVNQDCLIVIKSTVPPGTAENIYNYLSNKGYNFDLGVNPEFLKQGSAVSDFLYPDRIIIGVKTKLARAKLEVIYRSFIDKNIPLIVTDTVTAEMIKYASNAFLATKVAFINEMAGLCELLGADIDLLANSMGMDHRIGKEFLKAGPGFGGSCFPKDLSALIRLAEDHNVKLQILNSVKESNYNHITNIAKKVEYVLNGVQNKKIAIWGLTFKSGTDDVRNSPAIDIAQLLVNNKAKITAYDPMGMDNARQVLKDIEY…
undecim_cluster	Eukaryote_associated_module	>WD_0621 membrane protein putativeMDHRLRAYLLGVTWFILSLLSSVANDTISKYLSLHLQSFEVIFFRFLFSTITLVPFMLYYGREAFKTSQISIQITRGVLLFVGITLWTYGLAIFPIVTATIISFSIPLFVILLAIPLLNENIIWQRWSVTVIGFVGIAITTKAYSEDFNPKILIFIVSTLIFAILDILNKKLAIKESVISMLFYSALTTTIFSTVPLLFYWHLPSLLELVLLLILGINSNLILFFTLKAFTLADATALAPYRYIELIISAIVTYVMFNELPDKSALYGILILIPSTLFIVYSESKVIKKNNVCNARVKIYDSNC
undecim_cluster	Eukaryote_associated_module	>WRi_005730 UDPNacetylglucosamineMDNTLIILAAGKSSRMNSQYSKTLHLVGNFTLLEHIIHNAKPLSLKSLSIVISKPFLKELERFSTLKDIIDKYNIKLIIQENITGTGTAVKIALESLERLSDQDIVLIQYGDTPFISSDTVMRMTDCLKCNNKNLVLLGFNSQDKQYGRLVIDDNDNVQKVLKSEDEILLANSGIMVSYAKDLYTLIKEVKFNDSTNECCLNDIIPIAASNNLRAGYVVADEKEAMGVNNKEDLVKAERYFQANRRRQPTLLS
undecim_cluster	Eukaryote_associated_module	>WRi_005740 NADdependent epimerase/dehydratase familyMGILITGAAGLIGSALVEKLEKQGYEVISCDIRFRDNPLSFFSEDIMPLLAKCTGVIHLAAISRVIHGELYPELCQKVNVDGTIQFLEFCKSLPNKPWFIYASSREVYGEQKELPVAESASINPINNYAKGKAFIEEQVINLKGSNFNVAILRFSNVYGGLLDHSSRVIPALCINALKGDPIRIEGKECVFDFTYLDDVIEGIYLTVKYLQNEKSSLPAIHLTTNSPCTLENLAKTILKVTESDSRIDFYPPRNFDVTKFHGDFTRAKELLGWSPKHSLKVGLGKFIKSLQNNTQEYPNNIDMVIYENIKSYSWLPSLL
undecim_cluster	Eukaryote_associated_module	>WRi_005750 glycosyl transferase group 1 family protein /MKILKVIHGYPPYYSAGSEVYSQTLAHELANNNEVQIFTRHENSFLPDFHYTIALDCSDSRILLNLINIPTTKYRYKFINEEVNIKFKRIIDNFQPDLIHFGHLNHLSITLPEVAFKENIPTIFTLHDFWLMCPRGRFIQRNSEDLLRLCDGQKDQKCATQCYKGHFTGDEEFLNSDLNYWEQWVATRMKQTKKVVDYIDYFIAPSKFLMDKFTQDFNVPINKISYLDYGFDLNRLKNRNRVQEKGFIFGYIGTHTPEKGVDLLLKAFSRLSSKAKLRIWGAAREETKTLKAIADQFPHAVKERIEWMGSYNNKNIVTDVFNKVDAIVVPSIWGENSPLVIH…
undecim_cluster	Eukaryote_associated_module	>WRi_005760 hypothetical proteinMKDSEYLKSIRVSPCERFHQLSENPLYKNRFIRVDKFHEPGLAPVYDETGAYHIDAMGEAIYRDRFLKTFGFYCNRAAVEDDTGYYHIDPSGCRVYKHSYQWIGNYQEDICVIRKHDKFFHIDLNGNRVYEQEYNYVGDFKDGIAVVHKDGKATHINNHGKLVHNKWYKKLNVFHKGFAIAEDKHGWFHIDINGNPVYRQRFKMVEAFYNGMAKVETFEGVLGQIDITGNVKFSIFDLDKESQVHKISAELSAFWKTYLANVAIELDLLNILPATMPVLSQKLNIIVPNLERLLRALWEIGFIDYDKNKDLWQLSSKGKCFKEIPFLPKAAAMWARVAAEKNWLKIADILRQESISSFESFKEKETS…
undecim_cluster	Eukaryote_associated_module	>WRi_005770 hypothetical proteinMKALQKNGFFIIKNLVPLELITQSLNDIISKISKLSQELGVSTSDYLNCTGRWGTSSQVTRIVSQVLDKIIKNYLEKSLQCQILQKKSNVICKTADLIDAVPFHQDISYSFNDPYHFSVWLALNNVNKTSGALQVIEDSHNWKIQPLVDFWHPYFLDQYSDNRENYKIKSLPISAGDAIVFDSRLWHGSDKNIDAKDRFAYVTRWVVKDKSLPCVPKPQPSVFGILNCGALTEFILREYLSLFRRQESIKTKNMEELIKSWLAFITDTTTNISEVNTAEAKRDLYKLLILNQASALHDAGDISGKIYKNLWFSLLVFLNKKVNVVELAL
undecim_cluster	Eukaryote_associated_module	>WRi_005780 ABC transporter permease/ATPbinding proteinMNKSRVGSFKYILVFILNILSKFKLNVLVMFLVALVVAVDLSFRKYLVKNILDTAVKYQEGNVIENLLLPVSAYVCMALLITTAFRFYGYFVDIRMFTSMRQKIADMSFYRLLQQDHSYYQNNLSGSLVYKVSNLMDSVIELIRLLIDCFFSYSIALILAIYTLSLVNIKFAIATFIWVNIFILISVFSFRVLTGLADDHSKQSSQVIAGIADSILNVISVRLFSRQAHERHKFFQVCKKKTIAERKLQWAYFWLWFIYGYSFDILQAVNLYFLIHDYQLNKIAIGDIALVLGINISIIEFLNHLTRNLTQFSTHFGKVSDALPILTTVPEIQDKENAKKLNLL…
undecim_cluster	Eukaryote_associated_module	>WRi_005790 Lallothreonine aldolase putativeMEKIIDLRSDTTTLQSSNVIHAISNATVGDFAYGEDKSCNDLSEYCKQLFKVEEALFATSGMLANRLAIASQTSPGDELITHYNYHVNFFDSAGNAKVNNIVFNCIRNNSGILDVAEVEYAINSKPRYKIFAQVSLVSIENSINGFNGKIYPFEKQVELYHFLKAHNVNLHLDGARIFNAHVETNIALADYAKYVDTMSFSFTKGLGAPFGSMLMGKREIIERAKKLQVWLGSGYHQIGYCANAAKYVLQNNISRLKEDNKLAKLFADKIKEIPHIKLVLPYPETNIVSFSIKALNVTNEVFLSKCQAYGLLLFPWLESHIRAVTHLGTKETDIMKAAEIIKEVVLNLI
undecim_cluster	Eukaryote_associated_module	>WRi_005800 Lallothreonine aldolase putativeMRVKIDFFSDSNTDPSAKMREAMAKAKVGNEAACEDPTVNELVATACKILGKPAGIFLISGTMSNVIAYKVHIQRPGDYLLLDETSHPLIVQSGLIAAQAHATPLPIKGTRGIFTGEQIVEFITRPSLRNIPRVGLVSIEQTTNFGGGAVWPLEYIQEISSLCKENDVFTHLDGARLFNACAHTKISPKEYASYFDSVFIDFSKGLGAPMGAILLGSEDFIEKAWYYKFQIGGGMHQAGIISAACLYALRNNVNSLEEDHKKMQHLIEGLDSIDQVIIDIDLYKTNIAYFSLRTNCISTQELINVLMTNYGIRMANIKGKIRAITHRDISYEDINTTVSAIRKILSNFLH
undecim_cluster	Eukaryote_associated_module	>WRi_005810 Major facilitator family transporterMLLYLSRQSIPIALPLLIDTDHVKLSYFFACFSFFYGVSKFVNGIIMDSKNNPLFMFGLCNIATGLLTIGITLSYNNLTLLLLTLILLAWTQGLGWPAITKFMVTNSSISSIASSWGVMSASQQLGSCITLIVLPSIIKIYNAKSAFLYSGFLCLLFGIYIILKAYYKESANFTTYYKVQKSQIGIKVTSSIWFLCCATFCAYIIKMGIFFWFPIILKNKLQISLVQSSLITGVYDLGGILGTLITGRISDMYFFQNRSLLASLYMLGIALTFIAMNFGQNIILMNLCAILSGFFIFGVQVLTGVIAVEIAPQNNVCAIVSLTGLFGYIASSIFSCVLLGVLVKHCGNSIM…
undecim_cluster	Eukaryote_associated_module	>WRi_005820 UDPglucose 6dehydrogenaseMYITIIGIGYVGLVSCAMLSEQGHNVDCIDINTKKIELLKLGKIPIYEPGLADYLENNIKLQRIRFFDSYSQINPNTEVVFVTVDTPSDSLGNANLQNVYNAVSEVSERVNQDCLIVIKSTVPPGTAENIYNYLSNKGYNFDLGVNPEFLKQGSAVSDFLYPDRIIIGVKTKLARAKLEVIYRSFIDKNIPLIVTDTVTAEMIKYASNAFLATKVAFINEMAGLCELLGADIDLLANSMGMDHRIGKEFLKAGPGFGGSCFPKDLSALIRLAEDHNVKLQILNSVKESNYNHITNIAKKVEYVLNGVQNKKIAIWGLTFKSGTDDVRNSPAIDIAQLLVNNKAKITAYDPMGMDNARQVLKD…
undecim_cluster	Eukaryote_associated_module	>WRi_005830 hypothetical proteinMDHRLRAYLLGVTWFILSLLSSVANDTISKYLSLHLQSFEVIFFRFLFSTITLVPFMLYYGREAFKTSQISIQITRGVLLFVGITLWTYGLAIFPIVTATIISFSIPLFVILLAIPLLNENIIWQRWSVTVIGFVGIAITTKAYSEDFNPKILIFIVSTLIFAILDILNKKLAIKESVISMLFYSALTTTIFSTVPLLFYWHLPSLLELVLLLILGINSNLILFFTLKAFTLADATALAPYRYIELIISAIVTYVMFNELPDKSALYGILILIPSTLFIVYSESKVIKKNNVCNARVKIYDSNC
undecim_cluster	Eukaryote_associated_module	>WRi_010390 UDPNacetylglucosamineMDNTLIILAAGKSSRMNSQYSKTLHLVGNFTLLEHIIHNAKPLSLKSLSIVISKPFLKELERFSTLKDIIDKYNIKLIIQENITGTGTAVKIALESLERLSDQDIVLIQYGDTPFISSDTVMRMTDCLKCNNKNLVLLGFNSQDKQYGRLVIDDNDNVQKVLKSEDEILLANSGIMVSYAKDLYTLIKEVKFNDSTNECCLNDIIPIAASNNLRAGYVVADEKEAMGVNNKEDLVKAERYFQANRRRQPTLLS
undecim_cluster	Eukaryote_associated_module	>WRi_010400 NADdependent epimerase/dehydratase familyMGILITGAAGLIGSALVEKLEKQGYEVISCDIRFRDNPLSFFSEDIMPLLAKCTGVIHLAAISRVIHGELYPELCQKVNVDGTIQFLEFCKSLPNKPWFIYASSREVYGEQKELPVAESASINPINNYAKGKAFIEEQVINLKGSNFNVAILRFSNVYGGLLDHSSRVIPALCINALKGDPIRIEGKECVFDFTYLDDVIEGIYLTVKYLQNEKSSLPAIHLTTNSPCTLENLAKTILKVTESDSRIDFYPPRNFDVTKFHGDFTRAKELLGWSPKHSLKVGLGKFIKSLQNNTQEYPNNIDMVIYENIKSYSWLPSLL
undecim_cluster	Eukaryote_associated_module	>WRi_010410 glycosyl transferase group 1 / radical SAMMKILKVIHGYPPYYSAGSEVYSQTLAHELANNNEVQIFTRHENSFLPDFHYTIALDCSDSRILLNLINIPTTKYRYKFINEEVNIKFKRIIDNFQPDLIHFGHLNHLSITLPEVAFKENIPTIFTLHDFWLMCPRGRFIQRNSEDLLRLCDGQKDQKCATQCYKGHFTGDEEFLNSDLNYWEQWVATRMKQTKKVVDYIDYFIAPSKFLMDKFTQDFNVPINKISYLDYGFDLNRLKNRNRVQEKGFIFGYIGTHTPEKGVDLLLKAFSRLSSKAKLRIWGAAREETKTLKAIADQFPHAVKERIEWMGSYNNKNIVTDVFNKVDAIVVPSIWGENSPLVIHEAQ…
undecim_cluster	Eukaryote_associated_module	>WRi_010420 hypothetical proteinMKDSEYLKSIRVSPCERFHQLSENPLYKNRFIRVDKFHEPGLAPVYDETGAYHIDAMGEAIYRDRFLKTFGFYCNRAAVEDDTGYYHIDPSGCRVYKHSYQWIGNYQEDICVIRKHDKFFHIDLNGNRVYEQEYNYVGDFKDGIAVVHKDGKATHINNHGKLVHNKWYKKLNVFHKGFAIAEDKHGWFHIDINGNPVYRQRFKMVEAFYNGMAKVETFEGVLGQIDITGNVKFSIFDLDKESQVHKISAELSAFWKTYLANVAIELDLLNILPATMPVLSQKLNIIVPNLERLLRALWEIGFIDYDKNKDLWQLSSKGKCFKEIPFLPKAAAMWARVAAEKNWLKIADILRQESISSFESFKEKETS…
undecim_cluster	Eukaryote_associated_module	>WRi_010430 hypothetical proteinMKALQKNGFFIIKNLVPLELITQSLNDIISKISKLSQELGVSTSDYLNCTGRWGTSSQVTRIVSQVLDKIIKNYLEKSLQCQILQKKSNVICKTADLIDAVPFHQDISYSFNDPYHFSVWLALNNVNKTSGALQVIEDSHNWKIQPLVDFWHPYFLDQYSDNRENYKIKSLPISAGDAIVFDSRLWHGSDKNIDAKDRFAYVTRWVVKDKSLPCVPKPQPSVFGILNCGALTEFILREYLSLFRRQESIKTKNMEELIKSWLAFITDTTTNISEVNTAEAKRDLYKLLILNQASALHDAGDISGKIYKNLWFSLLVFLNKKVNVVELAL
undecim_cluster	Eukaryote_associated_module	>WRi_010440 ABC transporter permease/ATPbinding proteinMNKSRVGSFKYILVFILNILSKFKLNVLVMFLVALVVAVDLSFRKYLVKNILDTAVKYQEGNVIENLLLPVSAYVCMALLITTAFRFYGYFVDIRMFTSMRQKIADMSFYRLLQQDHSYYQNNLSGSLVYKVSNLMDSVIELIRLLIDCFFSYSIALILAIYTLSLVNIKFAIATFIWVNIFILISVFSFRVLTGLADDHSKQSSQVIAGIADSILNVISVRLFSRQAHERHKFFQVCKKKTIAERKLQWAYFWLWFIYGYSFDILQAVNLYFLIHDYQLNKIAIGDIALVLGINISIIEFLNHLTRNLTQFSTHFGKVSDALPILTTVPEIQDKENAKKLNLL…
undecim_cluster	Eukaryote_associated_module	>WRi_010450 Lallothreonine aldolase putativeMEKIIDLRSDTTTLQSSNVIHAISNATVGDFAYGEDKSCNDLSEYCKQLFKVEEALFATSGMLANRLAIASQTSPGDELITHYNYHVNFFDSAGNAKVNNIVFNCIRNNSGILDVAEVEYAINSKPRYKIFAQVSLVSIENSINGFNGKIYPFEKQVELYHFLKAHNVNLHLDGARIFNAHVETNIALADYAKYVDTMSFSFTKGLGAPFGSMLMGKREIIERAKKLQVWLGSGYHQIGYCANAAKYVLQNNISRLKEDNKLAKLFADKIKEIPHIKLVLPYPETNIVSFSIKALNVTNEVFLSKCQAYGLLLFPWLESHIRAVTHLGTKETDIMKAAEIIKEVVLNLI
undecim_cluster	Eukaryote_associated_module	>WRi_010460 Lallothreonine aldolase putativeMRVKIDFFSDSNTDPSAKMREAMAKAKVGNEAACEDPTVNELVATACKILGKPAGIFLISGTMSNVIAYKVHIQRPGDYLLLDETSHPLIVQSGLIAAQAHATPLPIKGTRGIFTGEQIVEFITRPSLRNIPRVGLVSIEQTTNFGGGAVWPLEYIQEISSLCKENDVFTHLDGARLFNACAHTKISPKEYASYFDSVFIDFSKGLGAPMGAILLGSEDFIEKAWYYKFQIGGGMHQAGIISAACLYALRNNVNSLEEDHKKMQHLIEGLDSIDQVIIDIDLYKTNIAYFSLRTNCISTQELINVLMTNYGIRMANIKGKIRAITHRDISYEDINTTVSAIRKILSNFLH
undecim_cluster	Eukaryote_associated_module	>WRi_010470 Major facilitator family transporterMLLYLSRQSIPIALPLLIDTDHVKLSYFFACFSFFYGVSKFVNGIIMDSKNNPLFMFGLCNIATGLLTIGITLSYNNLTLLLLTLILLAWTQGLGWPAITKFMVTNSSISSIASSWGVMSASQQLGSCITLIVLPSIIKIYNAKSAFLYSGFLCLLFGIYIILKAYYKESANFTTYYKVQKSQIGIKVTSSIWFLCCATFCAYIIKMGIFFWFPIILKNKLQISLVQSSLITGVYDLGGILGTLITGRISDMYFFQNRSLLASLYMLGIALTFIAMNFGQNIILMNLCAILSGFFIFGVQVLTGVIAVEIAPQNNVCAIVSLTGLFGYIASSIFSCVLLGVLVKHCGNSIM…
undecim_cluster	Eukaryote_associated_module	>WRi_010480 UDPglucose 6dehydrogenaseMYITIIGIGYVGLVSCAMLSEQGHNVDCIDINTKKIELLKLGKIPIYEPGLADYLENNIKLQRIRFFDSYSQINPNTEVVFVTVDTPSDSLGNANLQNVYNAVSEVSERVNQDCLIVIKSTVPPGTAENIYNYLSNKGYNFDLGVNPEFLKQGSAVSDFLYPDRIIIGVKTKLARAKLEVIYRSFIDKNIPLIVTDTVTAEMIKYASNAFLATKVAFINEMAGLCELLGADIDLLANSMGMDHRIGKEFLKAGPGFGGSCFPKDLSALIRLAEDHNVKLQILNSVKESNYNHITNIAKKVEYVLNGVQNKKIAIWGLTFKSGTDDVRNSPAIDIAQLLVNNKAKITAYDPMGMDNARQVLKD…
undecim_cluster	Eukaryote_associated_module	>WRi_010490 hypothetical proteinMDHRLRAYLLGVTWFILSLLSSVANDTISKYLSLHLQSFEVIFFRFLFSTITLVPFMLYYGREAFKTSQISIQITRGVLLFVGITLWTYGLAIFPIVTATIISFSIPLFVILLAIPLLNENIIWQRWSVTVIGFVGIAITTKAYSEDFNPKILIFIVSTLIFAILDILNKKLAIKESVISMLFYSALTTTIFSTVPLLFYWHLPSLLELVLLLILGINSNLILFFTLKAFTLADATALAPYRYIELIISAIVTYVMFNELPDKSALYGILILIPSTLFIVYSESKVIKKNNVCNARVKIYDSNC
undecim_cluster	Eukaryote_associated_module	>wSo0015 UDPNacetylglucosamineMDNTLIILAAGKSSRMNSQYSKTLHPVGNFTLLEHIIHNAKPLSLKSLSIVINKPFLKELERFSTLKDIIDKYNIKLIIQENITDTGTAVKIALESLERLSDQDIFLIQYGDTPFISSDTVMRMTDCLKCNNKNLVLLGFNSQDKQYGRLVIDDNDNVQKVLKSEDEILLANSGIMVSYAKDLYTLIKEVKFNDSTNECCLNDIIPIAASNNLRAGYVVADEKEAMGVNNKEDLVKAERYFQANRRRQPTLLS
undecim_cluster	Eukaryote_associated_module	>wSo0016 NADdependent proteinMGILITGAAGLIGSALVEKLEKQGYEVISCDIRFRDNPLSFFSEDIMPLLAKCTGVIHLAAISRVIHGELYPKLCQKVNVDGTIQFLEFCKSLPNKPWFIYASSREVYGEQKELPVAESASINPINNYAKGKAFIEEQVINLKGSNFNVAILRFSNVYGGLLDHSSRVIPALCINALKGDPIRIEGKECVFDFTYLDDVIEGIYLTVKYLQNEKSSLPAIHLTTNSPCTLENLAKTILKVTESDSRIDFYPPRNFDVTKFHGDFTRAKELLGWSPKHSLKVGLGKFIKSLQNNTQEYPNNIDMVIYENIKSYSWLPSLL
undecim_cluster	Eukaryote_associated_module	>wSo0017 glycosyl transferase group 1 family proteinMKILKVIHGYPPYYSAGSEVYSQTLAHELANNNEVQIFTRHENSFLPDFHYTTALDCSDSRILLNLINIPTTKYRYKFINEEVNIKFKRIIDNFQPDLIHFGHLNHLSITLPEVAFKENISTIFTLHDFWLMCPRGRFIQRNSEDLLRLCDGQKDQKCATQCYKGYFTGDEEFLNSDLNYWEQWVATRMKQTKKVVDYIDYFIAPSKFLMDKFTQDFNVPINKFLILIMVLI
undecim_cluster	Eukaryote_associated_module	>wSo0018 glycosyl transferaseMQEKEFIFGYIGTHTPEKGVDLLLKAFSRLSSKAKLRIWGAAREETKTLKAIADQFPHAVKERIEWMGSYNNKNIVTDVFNKVDAIVVPSIWGENSPLVIHEAQQLSVPVITADYGGMAEYVRDGINGLLFKHRDTNSLSEKMQVLSTDQELYSELTQRGYLYTKNGNVPSISEHTEKLNKIYRNVIENKGKSVATKPGPWRITFDTNPDYCNFACVMCECFSPYSKVKEEKKAKGIKPKIMSIETIRKVIKEADGTPLREIIPSTMGEPLMYKSFDEIINLCHEFGLKLNLTTNGSFPIKGARKWAELLVPILSDVKISWNGATKETHERIMKGSKWEVVTENLKTFLEVRDKYFSDTGERCTVTLQLT…
undecim_cluster	Eukaryote_associated_module	>wSo0019 hypothetical proteinMSENPLYKNRFIRVDKFHEPGLAPVYDETGAYHIDAMGEAIYRDRFLKTFGFYCNRAAVEDDTGYYHIDPSGCRVYKHSYQWIGNYQEDICVIRKHDKFFHIDLNGNRVYEQEYNYVGDFKDGIAVVHKDGKATHINNHGKLVHNKWYKKLNVFHKGFAIAEDKHGWFHIDINGNPVYRQRFKMVEAFYNGMAKVETFEGVLGQIDITGNVKFSIFDLDKESQVHKISAELSAFWKTYLANVAIELDLLNILPATMPVLSQKLNIIVPNLERLLRALWEIGFIDYDKNKDLWQLSSKGKCFKEIPFLPKAAAMWARVAAEKNWLKIADILRQESISSFESFKEKETSEDRKIAFYQALLGYSRFDTKEFN…
undecim_cluster	Eukaryote_associated_module	>wSo0020 phytanoylCoA dioxygenase (PhyH) family proteinMLIYESIAKNGFFIIKNLVPLELITQSLNDIISKISKLSQELGVSTSDYLNCTGRWGTSSQVTRIVSQVLDKIIKNYLEKSLQCQILQKKSNVICKTADLIDAVPFHQDISYSFNDPYHFSVWLALNNVNKTSGALQVIEDSHNWKIQPLVDFWHPYFLDQYSDNRENYKIKSLPISAGDAIVFDSRLWHGSDKNIDAKDRFAYVTRWVVKDKSLPCVPKPQPSVFGILNCGALTEFILREYLSLFRRQESIKTKNMEELIKSWLAFITDTTTNISEVNTAEAKRDLYKLLILNQASALHDAGDISGKIYKNLWFSLLVFLNKKVNVVELAL
undecim_cluster	Eukaryote_associated_module	>wSo0024 GlpT/PgpT/UhpT transporter family proteinMHGTVWGIGVNFVSFQYLLFFFGYVLLYFSRQSIPIALPLLIDTDHVKLSYFFACFSFFYGVSKFFNGIIMDFKDNPLFMFGLCNIVTGISTIGIILSYNNLTLLLLTLILLAWAQGVGWPAITKFMITNSSISSIASLWGVMSASQQLGSCLTLIVLPSIIKIYGVKSAFLYSGLLCLLFGIYITLKAYYRESTTPTIYKVQKPKIGIKVTSSIWFLCYATFCTYIIKMGIFFWFPIILKDRLQISLVQSSLITGVYDLGGILGTLITGRISDMYFFQNRSLLALLYMLGIALTFIGMNFCQNIVLMSLGAALSGFFIFGVQVLTGVIAVDIAPQNNVCTIVSLTGLF…
undecim_cluster	Eukaryote_associated_module	>wSo0025 UDPglucose 6dehydrogenaseMYITIIGIGYVGLVSCAMLSEQGHNVDCIDINTKKIELLKLGKIPIYEPGLADYLENNIKLQRIRFFDSYSQINPNTEVVFVTVDTPSDSLGNADLKNVYNSISKVSERVNQDCLIVIKSTIPPGTTKNIYNYLSNKGYNFDLGVNPEFLKQGSAVSDFLYPDRIIIGVKTKRARVKLEAIYRSFTDRNIPLIVTDTVTAEMIKYASNAFLATKIAFINEMAGLCEMLEADIDLLANGMGMDHRIGREFLKAGPGFGGSCFPKDLSALIRIAEDHNVKLQILNSVKESNYNHITNIAKKVEYALNGAQNKKIAIWGLTFKPGTDDVRNSPAIDVAKLLVNNNAKITAYDQVGMNNARQVLKDIEY…
undecim_cluster	Eukaryote_associated_module	>N499_0473 bifunctional protein glmU domain proteinMSKTLIILAAGKSSRMNSEYSKALHQVGNLTLLEHIISNAKSLSLKSLSIVVNNSLLKDLENFDSLKSIIDQYNIKLIIQEDITGTGTAVKIALENLEELSDQDIVLIQYGDTPFISSDTVMKMTDCLKYNNLVLLGFNSQDEQYGRLVIDNYGNVQKILKNGDKMLLANSGIIVSYAKDLFTLVKEIKFNNSTNEYCLNDIVPIAANNNLSVGYVVSDEREAMGVNNKEDLIKAEHYFQERRQPTFLS
undecim_cluster	Eukaryote_associated_module	>N499_0474 NAD dependent epimerase/dehydratase familyMGILITGAAGLIGSTLVKKLENQGHEVISCDIRFRNNPLSFFSEDIVPLLAQCTGIIHLAAISRVIHGELYPQLCQKINVDGTMQFLGLCNSLPNKPWFIYASSREVYGEQKELPVTESASINPINNYAKGKAFIEKQITSLKDFNVAILRFSNVYGGLLDHNSRVIPALCINALRGDPIKIEGKECVFDFTYLDDVIEGICLTVKYLQSEKSSLPAIHLTTNSPCTLENLAKTILKVTKSDSRIDFYPPRNFDVTKFYGDFTRAKELLGWSPKHSLEVGLSKFIKSLQNNTQEYPNNIDMVIYENIKSYSWLPSLL
undecim_cluster	Eukaryote_associated_module	>N499_0475 glycosyl transferases group 1 family proteinMKILKVIHGYPPYYSAGSEVYSQTLAHELANNNEVQVFTRYENSFLPDFYYTTVLDCSDSRILLHLINIPTAKYRYKFINEEVDIKFKRVIDNFQPDLIHFGHLNHLSITLPEIAFKENIPTIFTLHDFWLMCPRGRFIQRNSEDLLRLCDGQKDQKCATQCYKGYFTGDEEFLNLDINYWEQWVATRMKHTRKIIDYIDYFISPSKFLMDKFTQDFNVPINKISYLDYGFDLNRLKNRNRAQEKEFIFGYIGTHTPEKGVDLLLKAFSHLSSQAKLRIWGAAREETKALKAIADQFSPVVKERIEWVGSYDNKNIVTDVFNKVDAIVVPSIWGENSPLVIHEA…
undecim_cluster	Eukaryote_associated_module	>N499_0476 phosphoglycerate mutaseMLGNPLYENRFIKVGKFHEPGLAPVYDQIGAYHINVRGEAVYHHRFLKTFGFYFNRAAVEDDTGCYHIDSSGCRVYKQSYQWIGNYQEDACVVRRHDKCFHINLNGNRIYQEEYDYVGDFKDGIAVVYKDGKATHINHHGKLVHNKWYKKLNVFHKGYSIAEDQHGWFHIDINGDPVYQQRFKMVEAFYNGMAKVETFEGVLGQIDITGNVKFSIFDLGKESQVHKISAELSAFWKTYLTNVAIELDLLNILPATMPILSKKLNIIVPNLERLLRALWEIGFIDYDKDKDLWQLSSKGKCFKGIPFLPKAATMWARVAAEKNWLNIADILKQKSISSFESFKEREASENKKIAFYQALLGYSRFD…
undecim_cluster	Eukaryote_associated_module	>N499_0477 phytanoylCoA dioxygenase family proteinMETLQKNGFFIIKNLVPLELITQSLSDITNKISKLSQELSVSTSDYLNCTGRWGTSSQVTRIISQALDKIIKNYLEKSLQCQILQKKSNVICKTADLIDAVPFHQDISYSFNDPYHFSVWLALNNVSETSGALQIIENSHKWEIQPLVDFWYPYFFDQYSNNRENYKIKSLPISAGDAIVFDSRLWHGSDKNTDAKDRFAYVTRWIIKDQDLPYVPKPQPSVFGILNCGELTESILRECLSLFGYQESIKAKNMEELIKSWLAFIIDTTTNISEIDTTEAKRDLYKLLILNQASVLHDAGDISGKIYKNLWFSLLVFLNKKVNVVELAL
undecim_cluster	Eukaryote_associated_module	>N499_0478 ABC transporter family proteinMNRSRVDSFKCVLMFILNIVSKFKLNVLIMSLVALVVAVDLSFRKYLVKNILDTAVKYQEGNVIENLLLPVSAYLGMALLITTAFRFYGYFVDIRMFTLMRQKIADMSFCRLLQQDHSYYQNNLSGSLVHKVSNLMDSVIELIRLLIDCFFSYSIALVLAIYTLSLVNIKFAIATFTWVSIFILVSIFSFRVLTELADNYSKQNSQVIASIADSILNVISVRLFSQQAHERHKFFQICKKRTIAERKLQWAYFCLWFIYGYSFDILQAVNLYFLIHDYQLNKVAIGDIALVLGINISIIEFLNHLTRNLTQFSTHFGKVSDALPILNTVPEIQDKENAKELNLLSGRITFNNVSFSYE…
undecim_cluster	Eukaryote_associated_module	>N499_0479 aminotransferase classV family proteinMEKIIDLRSDTTTLQSSNVIYAISNATVGDFAYGEDKSCNDLSEYCKQLFKVEEALFVTSGMLANRLAIASQTSPGDELITHYNYHVNFFDSAGNAKVNNIVFNCIRNNSGILDVDEVEYAINSKPRYKIFAQVSLVSIENSINGFNGKIYPFEKQVELYNFLKAHNVNLHLDGARIFNAHIETNIALADYAKYVDTMSFSFTKGLGAPFGSMLMGKREIIERAKKLQVWLGSGYHQIGYCANAAKYVLQNNISRLKEDNKLAKLFADKIKEIPHIKLILPYPETNIVSFSIKALNVTNEVFLSKCQAYGLLLFPWLKSHIRAVTHLGTKETDIMKAAEIIKEVVLNLL
undecim_cluster	Eukaryote_associated_module	>N499_0480 betaeliminating lyase family proteinMRIKIDFFSDSNTDPSAKMREAMAKAKVGNEAACEDPTVNELVATACKILGKPAGIFLISGTMSNVIAYKVHIQRPGDYLLLDETSHPLIVQSGLIAAQAHATPLPIKGTRGIFTGEQIVEFITRPSLRNIPRVGLVSIEQTTNFGGGAVWPLEYIQEISSLCKENDVFTHLDGARLFNACAHTKISPKEYASYFDSVFIDFSKGLGAPMGAILLGSEDFIEKAWYYKFQIGGGMHQAGIISAACLYALHNNVNSLEEDHKKMQHLIEGLDSIDQVIIDIDLYKTNIAYFSLLTNCISTQELINVLMKNYGIRMANIKGKIRAITHRDISYEDINTTVSAIRKILSNFLH
undecim_cluster	Eukaryote_associated_module	>N499_0481 major Facilitator Superfamily proteinMLLYLSRQSIPIALPLLIDTDHVKLSYFFACFSFFYGVSKFVNGIIMDSKNNPLFMFGLCNIATGLLTIGITLSYNNLTLLLLTLILLAWTQGLGWPAITKFMVTNSSISSIASSWGVMSSSQQLGSCITLIVLPSIIKIYDAKSAFLYSGLLCLLFGIYTILKAYYKESANFTTYYKVQKSQIGIKVTSSIWFLCCATFCAYIIKMGIFFWFPIILRDKLQISLVQSSLITGVYDLGGILGTLITGRISDMYFFQNRSLLALLYMLGIALTFIAMNFGQNIILMNLGAILSGFFIFGVQVLTGVIAVEIAPQNNVCAIVSLTGLFGYIASSIFSCVLLGVLVQHFGNSIM…
undecim_cluster	Eukaryote_associated_module	>N499_0482 UDPglucose 6dehydrogenaseMHITIIGVGYVGLVSGTMLSEQGHKVDCIDINTEKIELLKSGNIPLYEPGLADYLENNIKSQRIRFFDSYFQINPNTEVVFITVDTPSDSLGNANLQNVYNAVSEVSERVNQDCLIVIKSTVPPGTAENIHNYLSNKGYNFDLGVNPEFLKQGSAVSDFLYPDRIIIGVKTKLARAKLEVIYRSFIDKNIPLIVTDTVTAEMIKYASNAFLATKVAFINEMAGLCELLGADIDLLANSMGMDHRIGKEFLKAGPGFGGSCFPKDLSALIRLAEDHNVKLQILNSVKESNYNHITNIAKKVEYVLNGVQNKKIAIWGLTFKSGTDDVRNSPAIDIAQLLVNNKAKVTAYDPMGMDNARQVLKDI…
undecim_cluster	Eukaryote_associated_module	>N499_0483 hypothetical proteinMDYRLRAYLFGVIWFILSLLSSVANDTISKYLSLHLQSFEIIFFRFLFTTITLVPFMFYYGIETFKTSQISTQITRGGLLFCGMTLWTYGLTVFPIVTATIISFSIPLFVILLAIPLLNENIIWQRWIVTVIGFVGIAITTKAHSEDFNPKILIFIVSALIFAILDILNKKLVIKESVISMLFYSALTTTIFSTPPLLFYWHMPSLLELVLLLILGISSNLILFFMLKAFTLTDATALAPYRYIELIISAIVTYVIFNELPDKSALYGTLILIPSTLFIAYSEGKAIKKNNVTTKVYNC
